# Supplementary material for: High-throughput analysis of ANRIL circRNA isoforms in human pancreatic islets
Source: Sci Rep. 2022 May 11;12:7745. doi: 10.1038/s41598-022-11668-w (PMC9095874; doi:10.1038/s41598-022-11668-w)
Supplement: Supplementary file 2 — Supplementary Information 2. [file 41598_2022_11668_MOESM2_ESM.xlsx]

## Sheet: RNAseq samples
Supplemental Table Y. Donor information for human islets used for RNAseq
Report Generated on 12/27/2021. Data provided by the Integrated Islet Distribution Program. BMI, body mass index. WIT, Warm ischemia time. CIT, Cold ischemia time. Initial islet index refers to insulin secretion index measured at the islet isolation center.
RRID	Sex	Age at death (Yrs)	Race	BMI	HbA1c	Cause of Death	T2D	Duration of T2D	Islet isolation center	WIT	WIT duration (min)	CIT duration (min)	Initial Islet Index	Initial Islet Purity (%)	Initial Islet Viability (%)
RRID:SAMN08769821	Male	59	Latino	32.5	6.6	Cerebrovascular/stroke	Yes		Sharp-Lacy Research Institute	No		545	0.8	90	95
RRID:SAMN09228907	Male	62	Black	36.5	5.8	Anoxia	No		Sharp-Lacy Research Institute	No		643	0.7	90	95
RRID:SAMN10252228	Female	55	White	35.7	6	Cerebrovascular/stroke	No		University of Wisconsin	No		489	1.5	94	98
RRID:SAMN12227196	Male	51	White	32.8	4.9	Anoxia	No		University of Wisconsin	Yes	26	720	1.5	95	98
RRID:SAMN12500521	Male	52	White	29	5.1	Head trauma	No		University of Wisconsin	No		493	1.2	95	98
