# Supplementary material for: High-throughput analysis of ANRIL circRNA isoforms in human pancreatic islets
Source: Sci Rep. 2022 May 11;12:7745. doi: 10.1038/s41598-022-11668-w (PMC9095874; doi:10.1038/s41598-022-11668-w)
Supplement: Supplementary file 3 — Supplementary Information 3. Table S2. ANRIL BSJs identified from RNA-seq data. Outputs from CIRCexplorer2 (sheet 1) and CIRIquant (sheet 2) for back-spliced junctions in RNaseR treated and untreated samples. [file 41598_2022_11668_MOESM3_ESM.xlsx]

## Sheet: CIRCexplorer2_ANRIL_junctions
chr	start	stop	strand	ID	count	trt	ind
9	22029432	22097364	+	FUSIONJUNC_294	1	noRR	is1
9	22046316	22066353	+	FUSIONJUNC_2965	1	noRR	is1
9	22046750	22097364	+	FUSIONJUNC_361	1	noRR	is2
9	22005703	22005749	+	FUSIONJUNC_6249	1	noRR	is4
9	22046316	22064018	+	FUSIONJUNC_3341	1	noRR	is4
9	22046750	22112395	+	FUSIONJUNC_7741	1	noRR	is4
9	22046316	22127402	+	FUSIONJUNC_655	1	noRR	is5
9	22029432	22056387	+	FUSIONJUNC_7784	1	wRR	is1
9	22046750	22112395	+	FUSIONJUNC_5758	1	wRR	is1
9	22112319	22127402	+	FUSIONJUNC_715	1	wRR	is1
9	22043038	22097364	+	FUSIONJUNC_8150	1	wRR	is2
9	22046750	22056387	+	FUSIONJUNC_15971	2	wRR	is2
9	22005027	22005955	+	FUSIONJUNC_16132	1	wRR	is3
9	22016211	22056387	+	FUSIONJUNC_15430	1	wRR	is3
9	22046316	22066353	+	FUSIONJUNC_22248	1	wRR	is3
9	22046750	22097364	+	FUSIONJUNC_12741	1	wRR	is3
9	22046750	22056387	+	FUSIONJUNC_6558	1	wRR	is3
9	22046750	22056387	+	FUSIONJUNC_23921	1	wRR	is4
9	22046750	22097364	+	FUSIONJUNC_28055	1	wRR	is4
9	22096371	22127402	+	FUSIONJUNC_23200	1	wRR	is4

## Sheet: CIRIquant_ANRIL_junctions
seqnames	start	end	width	strand	source	type	score	phase	circ_id	circ_type	bsj	fsj	junc_ratio	gene_id	gene_name	gene_type	rnaser_bsj	rnaser_fsj	ind
9	22029433	22049228	19796	+	CIRIquant	circRNA	0.0136	NA	9:22029433|22049228	exon	0.188	23.113	0.016	ENSG00000274055,ENSG00000240498,ENSG00000264545	RF02045,CDKN2B-AS1,AL359922.1	misc_RNA,antisense,protein_coding	1	13	is1
9	22046317	22097364	51048	+	CIRIquant	circRNA	0.0136	NA	9:22046317|22097364	exon	0.188	0	1	ENSG00000274055,ENSG00000240498	RF02045,CDKN2B-AS1	misc_RNA,antisense	1	0	is1
9	22046317	22120658	74342	+	CIRIquant	circRNA	0.0019	NA	9:22046317|22120658	exon	0.026	1	0.05	ENSG00000277653,ENSG00000274055,ENSG00000240498	RF01909,RF02045,CDKN2B-AS1	misc_RNA,misc_RNA,antisense	1	4	is1
9	22046317	22127402	81086	+	CIRIquant	circRNA	0.0272	NA	9:22046317|22127402	exon	0.375	0	1	ENSG00000277653,ENSG00000274055,ENSG00000240498	RF01909,RF02045,CDKN2B-AS1	misc_RNA,misc_RNA,antisense	2	0	is1
9	22046751	22056387	9637	+	CIRIquant	circRNA	0.0025	NA	9:22046751|22056387	exon	0.035	5	0.014	ENSG00000274055,ENSG00000240498	RF02045,CDKN2B-AS1	misc_RNA,antisense	1	15	is1
9	22046751	22066353	19603	+	CIRIquant	circRNA	0.0136	NA	9:22046751|22066353	exon	0.188	7.112	0.05	ENSG00000274055,ENSG00000240498	RF02045,CDKN2B-AS1	misc_RNA,antisense	1	4	is1
9	22046751	22112395	65645	+	CIRIquant	circRNA	0.0013	NA	9:22046751|22112395	exon	0.019	3	0.012	ENSG00000274055,ENSG00000240498	RF02045,CDKN2B-AS1	misc_RNA,antisense	1	17	is1
9	22016229	22056387	40159	+	CIRIquant	circRNA	0.0006	NA	9:22016229|22056387	exon	0.027	3	0.018	ENSG00000274055,ENSG00000240498,ENSG00000264545	RF02045,CDKN2B-AS1,AL359922.1	misc_RNA,antisense,protein_coding	1	11	is2
9	22032674	22112395	79722	+	CIRIquant	circRNA	0.0029	NA	9:22032674|22112395	exon	0.133	2	0.118	ENSG00000274055,ENSG00000240498,ENSG00000264545	RF02045,CDKN2B-AS1,AL359922.1	misc_RNA,antisense,protein_coding	2	3	is2
9	22046317	22056387	10071	+	CIRIquant	circRNA	0.0055	NA	9:22046317|22056387	exon	0.25	0	1	ENSG00000274055,ENSG00000240498	RF02045,CDKN2B-AS1	misc_RNA,antisense	1	0	is2
9	22046317	22064018	17702	+	CIRIquant	circRNA	0.0044	NA	9:22046317|22064018	exon	0.2	2	0.167	ENSG00000274055,ENSG00000240498	RF02045,CDKN2B-AS1	misc_RNA,antisense	1	1	is2
9	22046317	22066353	20037	+	CIRIquant	circRNA	0.0015	NA	9:22046317|22066353	exon	0.067	2	0.062	ENSG00000274055,ENSG00000240498	RF02045,CDKN2B-AS1	misc_RNA,antisense	1	3	is2
9	22046317	22097364	51048	+	CIRIquant	circRNA	0.0165	NA	9:22046317|22097364	exon	0.75	0	1	ENSG00000274055,ENSG00000240498	RF02045,CDKN2B-AS1	misc_RNA,antisense	3	0	is2
9	22046317	22112395	66079	+	CIRIquant	circRNA	0.0055	NA	9:22046317|22112395	exon	0.25	5	0.091	ENSG00000274055,ENSG00000240498	RF02045,CDKN2B-AS1	misc_RNA,antisense	1	2	is2
9	22046317	22113799	67483	+	CIRIquant	circRNA	0.0055	NA	9:22046317|22113799	exon	0.25	10.006	0.048	ENSG00000274055,ENSG00000240498	RF02045,CDKN2B-AS1	misc_RNA,antisense	1	4	is2
9	22046751	22064018	17268	+	CIRIquant	circRNA	0.011	NA	9:22046751|22064018	exon	0.5	0	1	ENSG00000274055,ENSG00000240498	RF02045,CDKN2B-AS1	misc_RNA,antisense	2	0	is2
9	22046751	22097364	50614	+	CIRIquant	circRNA	0.0044	NA	9:22046751|22097364	exon	0.2	7	0.054	ENSG00000274055,ENSG00000240498	RF02045,CDKN2B-AS1	misc_RNA,antisense	6	21	is2
9	22016212	22056387	40176	+	CIRIquant	circRNA	0.0104	NA	9:22016212|22056387	exon	0.4	25.592	0.03	ENSG00000274055,ENSG00000240498,ENSG00000264545	RF02045,CDKN2B-AS1,AL359922.1	misc_RNA,antisense,protein_coding	2	16	is3
9	22046317	22056387	10071	+	CIRIquant	circRNA	0.0052	NA	9:22046317|22056387	exon	0.2	0	1	ENSG00000274055,ENSG00000240498	RF02045,CDKN2B-AS1	misc_RNA,antisense	1	0	is3
9	22046317	22066353	20037	+	CIRIquant	circRNA	0.0052	NA	9:22046317|22066353	exon	0.2	6.398	0.059	ENSG00000274055,ENSG00000240498	RF02045,CDKN2B-AS1	misc_RNA,antisense	1	4	is3
9	22046317	22113799	67483	+	CIRIquant	circRNA	0.0024	NA	9:22046317|22113799	exon	0.094	3	0.059	ENSG00000274055,ENSG00000240498	RF02045,CDKN2B-AS1	misc_RNA,antisense	1	4	is3
9	22046751	22064018	17268	+	CIRIquant	circRNA	0.0155	NA	9:22046751|22064018	exon	0.6	0	1	ENSG00000274055,ENSG00000240498	RF02045,CDKN2B-AS1	misc_RNA,antisense	3	0	is3
9	22046751	22071399	24649	+	CIRIquant	circRNA	0.0052	NA	9:22046751|22071399	exon	0.2	0	1	ENSG00000274055,ENSG00000240498	RF02045,CDKN2B-AS1	misc_RNA,antisense	1	0	is3
9	22046751	22112395	65645	+	CIRIquant	circRNA	0.0014	NA	9:22046751|22112395	exon	0.054	1	0.097	ENSG00000274055,ENSG00000240498	RF02045,CDKN2B-AS1	misc_RNA,antisense	3	7	is3
9	22016212	22016832	621	+	CIRIquant	circRNA	0.0036	NA	9:22016212|22016832	exon	0.15	0	1	ENSG00000240498,ENSG00000264545	CDKN2B-AS1,AL359922.1	antisense,protein_coding	1	0	is4
9	22016212	22066353	50142	+	CIRIquant	circRNA	0.0016	NA	9:22016212|22066353	exon	0.065	3	0.041	ENSG00000274055,ENSG00000240498,ENSG00000264545	RF02045,CDKN2B-AS1,AL359922.1	misc_RNA,antisense,protein_coding	1	4	is4
9	22029433	22097364	67932	+	CIRIquant	circRNA	0.0073	NA	9:22029433|22097364	exon	0.3	0	1	ENSG00000274055,ENSG00000240498,ENSG00000264545	RF02045,CDKN2B-AS1,AL359922.1	misc_RNA,antisense,protein_coding	2	0	is4
9	22046317	22112395	66079	+	CIRIquant	circRNA	0.0036	NA	9:22046317|22112395	exon	0.15	19.078	0.015	ENSG00000274055,ENSG00000240498	RF02045,CDKN2B-AS1	misc_RNA,antisense	1	11	is4
9	22096372	22120658	24287	+	CIRIquant	circRNA	0.0004	NA	9:22096372|22120658	exon	0.017	1	0.033	ENSG00000277653,ENSG00000240498	RF01909,CDKN2B-AS1	misc_RNA,antisense	1	5	is4
9	22096372	22127402	31031	+	CIRIquant	circRNA	0.0036	NA	9:22096372|22127402	exon	0.15	0	1	ENSG00000277653,ENSG00000240498	RF01909,CDKN2B-AS1	misc_RNA,antisense	1	0	is4
9	22023944	22049228	25285	+	CIRIquant	circRNA	0.0013	NA	9:22023944|22049228	exon	0.047	5	0.018	ENSG00000274055,ENSG00000240498,ENSG00000264545	RF02045,CDKN2B-AS1,AL359922.1	misc_RNA,antisense,protein_coding	1	12	is5
9	22023944	22056387	32444	+	CIRIquant	circRNA	0.0084	NA	9:22023944|22056387	exon	0.308	35.634	0.017	ENSG00000274055,ENSG00000240498,ENSG00000264545	RF02045,CDKN2B-AS1,AL359922.1	misc_RNA,antisense,protein_coding	1	13	is5
9	22029433	22056387	26955	+	CIRIquant	circRNA	0.0084	NA	9:22029433|22056387	exon	0.308	0	1	ENSG00000274055,ENSG00000240498,ENSG00000264545	RF02045,CDKN2B-AS1,AL359922.1	misc_RNA,antisense,protein_coding	1	0	is5
9	22029433	22097364	67932	+	CIRIquant	circRNA	0.0169	NA	9:22029433|22097364	exon	0.615	0	1	ENSG00000274055,ENSG00000240498,ENSG00000264545	RF02045,CDKN2B-AS1,AL359922.1	misc_RNA,antisense,protein_coding	2	0	is5
9	22029433	22127402	97970	+	CIRIquant	circRNA	0.0061	NA	9:22029433|22127402	exon	0.225	4	0.101	ENSG00000277653,ENSG00000274055,ENSG00000240498,ENSG00000264545	RF01909,RF02045,CDKN2B-AS1,AL359922.1	misc_RNA,misc_RNA,antisense,protein_coding	1	2	is5
9	22043039	22127402	84364	+	CIRIquant	circRNA	0.0084	NA	9:22043039|22127402	exon	0.308	0	1	ENSG00000277653,ENSG00000274055,ENSG00000240498	RF01909,RF02045,CDKN2B-AS1	misc_RNA,misc_RNA,antisense	1	0	is5
9	22046317	22064018	17702	+	CIRIquant	circRNA	0.0169	NA	9:22046317|22064018	exon	0.615	5.482	0.183	ENSG00000274055,ENSG00000240498	RF02045,CDKN2B-AS1	misc_RNA,antisense	2	2	is5
9	22046317	22120658	74342	+	CIRIquant	circRNA	0.0015	NA	9:22046317|22120658	exon	0.056	1	0.101	ENSG00000277653,ENSG00000274055,ENSG00000240498	RF01909,RF02045,CDKN2B-AS1	misc_RNA,misc_RNA,antisense	1	2	is5
9	22046751	22097364	50614	+	CIRIquant	circRNA	0.0123	NA	9:22046751|22097364	exon	0.449	1	0.473	ENSG00000274055,ENSG00000240498	RF02045,CDKN2B-AS1	misc_RNA,antisense	4	1	is5
9	22046751	22112395	65645	+	CIRIquant	circRNA	0.0133	NA	9:22046751|22112395	exon	0.486	13	0.07	ENSG00000274055,ENSG00000240498	RF02045,CDKN2B-AS1	misc_RNA,antisense	3	9	is5
9	22046317	22064018	17702	+	CIRIquant	circRNA	0.0255	NA	9:22046317|22064018	exon	1	0	1	ENSG00000274055,ENSG00000240498	RF02045,CDKN2B-AS1	misc_RNA,antisense	NA	NA	Haque
9	22046751	22056387	9637	+	CIRIquant	circRNA	0.0255	NA	9:22046751|22056387	exon	1	0	1	ENSG00000274055,ENSG00000240498	RF02045,CDKN2B-AS1	misc_RNA,antisense	NA	NA	Haque
9	22046751	22064018	17268	+	CIRIquant	circRNA	0.0486	NA	9:22046751|22064018	exon	1.905	0	1	ENSG00000274055,ENSG00000240498	RF02045,CDKN2B-AS1	misc_RNA,antisense	10	0	Haque
9	22046751	22066353	19603	+	CIRIquant	circRNA	0.0055	NA	9:22046751|22066353	exon	0.217	6	0.068	ENSG00000274055,ENSG00000240498	RF02045,CDKN2B-AS1	misc_RNA,antisense	9	13	Haque
9	22046751	22097364	50614	+	CIRIquant	circRNA	0.0255	NA	9:22046751|22097364	exon	1	0	1	ENSG00000274055,ENSG00000240498	RF02045,CDKN2B-AS1	misc_RNA,antisense	NA	NA	Haque
