# Supplementary material for: High-throughput analysis of ANRIL circRNA isoforms in human pancreatic islets
Source: Sci Rep. 2022 May 11;12:7745. doi: 10.1038/s41598-022-11668-w (PMC9095874; doi:10.1038/s41598-022-11668-w)
Supplement: Supplementary file 4 — Supplementary Information 4. Table S4. Sanger sequencing data. Divergent primers used for Sanger sequencing (sheet 1) and sequencing results for each primer set (sheets 2 - 9), listing genomic coordinates for all non-contiguous regions found in individual clones. [file 41598_2022_11668_MOESM4_ESM.xlsx]

## Sheet: UNFILTERED_ciri_bsj_ind_shared_
BSJ	is1	is2	is3	is4	is5	Haque
22016832_22016212				Y
6_22023944					Y
6_2	Y
7_22016212			Y
7_22016229		Y
7_22023944					Y
7_2	Y		Y		Y
7_4		Y	Y
7_5	Y	Y	Y	Y	Y	Y
10_4		Y	Y	Y	Y	Y
10_5	Y	Y	Y	Y	Y	Y
12_22016212				Y
12_2				Y
12_4	Y	Y	Y
12_5	Y		Y			Y
22071399_5			Y
16_2	Y	Y		Y	Y
16_4	Y	Y
16_5	Y	Y	Y	Y	Y	Y
18_3		Y
18_4		Y		Y
18_5	Y		Y		Y
19_4		Y	Y
22120658_4	Y				Y
22120658_15				Y
22127402_2				Y
22127402_4	Y
22127402_22043039					Y
22124702_15	Y			Y
22124702_18	Y
