# Supplementary material for: High-throughput analysis of ANRIL circRNA isoforms in human pancreatic islets
Source: Sci Rep. 2022 May 11;12:7745. doi: 10.1038/s41598-022-11668-w (PMC9095874; doi:10.1038/s41598-022-11668-w)
Supplement: Supplementary file 5 — Supplementary Information 5. Table S4. Sanger sequencing data. Divergent primers used for Sanger sequencing (sheet 1) and sequencing results for each primer set (sheets 2 - 9), listing genomic coordinates for all non-contiguous regions found in individual clones. [file 41598_2022_11668_MOESM5_ESM.xlsx]

## Sheet: Primers
exon_name	seq	genomic_coord	strand	length
exon2	GTTAGGGTGTGGTATGTGC	22029553	+	19
exon2	ATGAGAGGAGCTGAGGAATCA	22029493	-	19
exon3	GCTTGTTAGAAACCAGGCTGC	22032945	+	21
exon3	GGACCCCTGGTGTAGTGAAG	22032814	-	29
exon4	GACTACCTGCCTGCCCTGTC	22046416	+	29
exon4	TATTTAACTTCTCTCTTTCTGTGGTTTC	22046324	-	28
exon6	AATGTATCTAACTCCAAAG	22049191	+	19
exon6	CACACCTAACAGTGATGCT	22049112	-	19
exon7	CCCGGCGGATAGAGAGAAT	22056361	+	19
exon7	ACATGGTGAAACCCCGTCTC	22056253	-	20
exon8	TGGGAATTCTGGGAGAAAC	22059028	+	19
exon8	CCTCCCACCATGATTCTGA	22058839	-	19
exon16	GTGATTAAACTGGGGCCATTCA	22097309	+	22
exon16	CCACTTCCTCTACTGAAGTTCTCC	22097260	-	24
exon19	TACACACTTGAAGATGGTG	22113766	+	19
exon19	CTATTGCATTTGATCTTACG	22113680	-	20

## Sheet: Exon2
primer	clone_num	seq_start	seq_end	genome_start	genome_end	seq
exon2	clone1	83	158	22029553	22029628	NA
exon2	clone1	159	164	insert	insert	caattt
exon2	clone1	165	329	21994997	21995161	NA
exon2	clone1	330	409	22029433	22029512	NA
exon2	clone2	81	160	22029512	22029433	NA
exon2	clone2	161	325	21995161	21994997	NA
exon2	clone2	326	331	insert	insert	aaattg
exon2	clone2	332	527	22029628	22029433	NA
exon2	clone2	528	692	21995161	21994997	NA
exon2	clone2	693	700	insert	insert	aaattg
exon2	clone3	701	774	22029628	22029553	NA
exon2	clone3	83	161	22029512	22029434	NA
exon2	clone3	162	312	22046901	22046751	NA
exon2	clone3	313	354	22029594	22029553	NA
exon2	clone4	85	125	22029553	22029593	NA
exon2	clone4	127	276	22046751	22046900	NA
exon2	clone4	277	400	22049106	22049229	NA
exon2	clone4	401	479	22029434	22029512	NA
exon2	clone5	82	123	22029553	22029594	NA
exon2	clone5	124	436	22032674	22032986	NA
exon2	clone5	437	569	22046317	22046449	NA
exon2	clone5	570	719	22046751	22046900	NA
exon2	clone5	720	843	22049106	22049229	NA
exon2	clone5	844	923	22029434	22029512	NA
exon2	clone6	82	160	22029512	22029434	NA
exon2	clone6	161	297	22056388	22056252	NA
exon2	clone6	298	420	22049228	22049106	NA
exon2	clone6	421	570	22046900	22046751	NA
exon2	clone6	571	703	22046449	22046317	NA
exon2	clone6	704	745	22029594	22029553	NA
exon2	clone7	86	127	22029553	22029594	NA
exon2	clone7	128	277	22046751	22046900	NA
exon2	clone7	278	400	22049106	22049228	NA
exon2	clone7	401	537	22056252	22056388	NA
exon2	clone7	538	616	22029434	22029512	NA
exon2	clone8	84	125	22029553	22029594	NA
exon2	clone8	126	275	22046751	22046900	NA
exon2	clone8	276	398	22049106	22049228	NA
exon2	clone8	399	535	22056252	22056388	NA
exon2	clone8	536	696	22029434	22029594	NA
exon2	clone8	697	846	22046751	22046900	NA
exon2	clone8	847	969	22049106	22049228	NA
exon2	clone9	83	161	22029512	22029434	NA
exon2	clone9	162	269	22097365	22097258	NA
exon2	clone9	270	412	22096514	22096372	NA
exon2	clone9	413	548	22056387	22056252	NA
exon2	clone9	549	671	22049228	22049106	NA
exon2	clone9	672	820	22046900	22046751	NA
exon2	clone9	821	953	22046449	22046317	NA
exon2	clone9	954	986	22032986	22032954	NA

## Sheet: Exon3
primer	clone_num	seq_start	seq_end	genome_start	genome_end	seq
exon3	clone1	88	247	22032833	22032674	NA
exon3	clone1	248	408	22029594	22029434	NA
exon3	clone1	409	751	22016833	22016491	NA
exon3	clone1	752	801	22046800	22046751	NA
exon3	clone1	802	843	22032986	22032945	NA
exon3	clone2	86	127	22032945	22032986	NA
exon3	clone2	128	277	22046751	22046900	NA
exon3	clone2	278	400	22049106	22049228	NA
exon3	clone2	401	534	22056252	22056385	NA
exon3	clone2	535	1000	22016210	22016676	NA
exon3	clone3	88	247	22032833	22032674	NA
exon3	clone3	248	308	22031680	22031620	NA
exon3	clone3	309	473	22029594	22029430	NA
exon3	clone3	474	593	22049225	22049106	NA
exon3	clone3	594	743	22046900	22046751	NA
exon3	clone3	744	785	22032986	22032945	NA
exon3	clone4	84	125	22032945	22032986	NA
exon3	clone4	126	275	22046751	22046900	NA
exon3	clone4	276	395	22049106	22049225	NA
exon3	clone4	396	560	22029430	22029594	NA
exon3	clone4	561	621	22031620	22031680	NA
exon3	clone4	622	781	22032674	22032833	NA
exon3	clone5	87	246	22032833	22032674	NA
exon3	clone5	247	407	22029594	22029434	NA
exon3	clone5	408	531	22049229	22049106	NA
exon3	clone5	532	681	22046900	22046751	NA
exon3	clone5	682	814	22046449	22046317	NA
exon3	clone5	815	855	22032986	22032945	NA
exon3	clone6	86	245	22032833	22032674	NA
exon3	clone6	246	439	22029627	22029434	NA
exon3	clone6	440	576	22056388	22056252	NA
exon3	clone6	577	699	22049228	22049106	NA
exon3	clone6	700	849	22046900	22046751	NA
exon3	clone6	850	891	22032986	22032945	NA
exon3	clone7	84	243	22032833	22032674	NA
exon3	clone7	244	414	22029594	22029425	NA
exon3	clone7	415	541	22056378	22056252	NA
exon3	clone7	542	664	22049228	22049106	NA
exon3	clone7	665	814	22046900	22046751	NA
exon3	clone7	815	856	22032986	22032945	NA
exon3	clone8	82	241	22032833	22032674	NA
exon3	clone8	242	435	22029627	22029434	NA
exon3	clone8	436	572	22056388	22056252	NA
exon3	clone8	573	695	22049228	22049106	NA
exon3	clone8	696	845	22046900	22046751	NA
exon3	clone8	846	887	22032986	22032945	NA
exon3	clone9	86	245	22032833	22032674	NA
exon3	clone9	246	406	22029594	22029434	NA
exon3	clone9	407	540	22056388	22056255	NA
exon3	clone9	541	663	22049228	22049106	NA
exon3	clone9	664	813	22046900	22046751	NA
exon3	clone9	814	854	22032986	22032945	NA
exon3	clone10	86	127	22032945	22032986	NA
exon3	clone10	128	277	22046751	22046900	NA
exon3	clone10	278	400	22049106	22049228	NA
exon3	clone10	401	537	22056252	22056388	NA
exon3	clone10	538	698	22029434	22029594	NA
exon3	clone10	699	858	22032674	22032833	NA
exon3	clone11	86	245	22032833	22032674	NA
exon3	clone11	246	439	22029627	22029434	NA
exon3	clone11	440	576	22056388	22056252	NA
exon3	clone11	577	699	22049228	22049106	NA
exon3	clone11	700	751	22046900	22046751	NA
exon3	clone11	850	891	22032986	22032945	NA
exon3	clone12	88	129	22032945	22032986	NA
exon3	clone12	130	262	22046317	22046449	NA
exon3	clone12	263	412	22046751	22046900	NA
exon3	clone12	413	535	22049106	22049228	NA
exon3	clone12	536	671	22056252	22056387	NA
exon3	clone12	672	747	22063944	22064019	NA
exon3	clone12	748	907	22029434	22029594	NA
exon3	clone12	908	993	22032674	22032759	NA
exon3	clone13	88	247	22032833	22032674	NA
exon3	clone13	248	408	22029594	22029434	NA
exon3	clone13	409	528	22066354	22066235	NA
exon3	clone13	529	624	22065757	22065662	NA
exon3	clone13	625	699	22064018	22063944	NA
exon3	clone13	700	835	22056387	22056252	NA
exon3	clone13	836	958	22049228	22049106	NA
exon3	clone13	959	1000	22046900	22046857	NA
exon3	clone14	84	125	22032945	22032986	NA
exon3	clone14	126	165	22043039	22043078	NA
exon3	clone14	167	299	22046317	22046449	NA
exon3	clone14	300	449	22046751	22046900	NA
exon3	clone14	450	562	22049106	22049218	NA
exon3	clone14	563	574	insert	insert	taggcaac cggc
exon3	clone14	575	714	22096374	22096513	NA
exon3	clone14	716	821	22097258	22097363	NA
exon3	clone14	823	854	22029433	22029464	NA
exon3	clone14	855	859	insert	insert	cagac
exon3	clone14	860	937	22029472	22029550	NA
exon3	clone14	938	943	insert	insert	gattaa
exon3	clone14	944	981	22029558	22029595	NA
exon3	clone15	87	128	22032945	22032986	NA
exon3	clone15	129	278	22046751	22046900	NA
exon3	clone15	279	401	22049106	22049228	NA
exon3	clone15	402	538	22056252	22056388	NA
exon3	clone15	539	697	22032675	22032833	NA

## Sheet: Exon4
primer	clone_num	seq_start	seq_end	genome_start	genome_end	seq
exon4	clone1	84	119	22046352	22046317	NA
exon4	clone1	120	160	22043079	22043039	NA
exon4	clone1	161	310	22046900	22046751	NA
exon4	clone1	311	344	22046449	22046416	NA
exon4	clone2	82	117	22046352	22046317	NA
exon4	clone2	118	158	22043079	22043039	NA
exon4	clone2	159	308	22046900	22046751	NA
exon4	clone2	309	441	22046449	22046317	NA
exon4	clone2	442	484	22043079	22043037	NA
exon4	clone2	485	632	22046898	22046751	NA
exon4	clone2	631	666	22046449	22046416	NA
exon4	clone3	82	117	22046352	22046317	NA
exon4	clone3	118	158	22043079	22043039	NA
exon4	clone3	159	308	22046900	22046751	NA
exon4	clone3	309	441	22046449	22046317	NA
exon4	clone3	442	484	22043079	22043037	NA
exon4	clone3	485	509	insert	insert	gtcacctctgatggtttctttggag
exon4	clone3	510	520	22042931	22042921	NA
exon4	clone3	521	607	22049190	22049104	NA
exon4	clone3	608	646	insert	insert	ctctttcttctaatattctcgtatgatgagcggttctcc
exon4	clone3	647	745	22046859	22046760	NA
exon4	clone3	748	743	22046756	22046751	NA
exon4	clone3	754	786	22046449	22046416	NA
exon4	clone4	86	121	22046352	22046317	NA
exon4	clone4	122	244	22049228	22049106	NA
exon4	clone4	245	394	22046900	22046751	NA
exon4	clone4	395	428	22046449	22046416	NA
exon4	clone5	85	118	22046416	22046449	NA
exon4	clone5	119	268	22046751	22046900	NA
exon4	clone5	269	391	22049106	22049228	NA
exon4	clone5	392	427	22046317	22046352	NA
exon4	clone6	82	115	22046416	22046449	NA
exon4	clone6	116	265	22046751	22046900	NA
exon4	clone6	266	388	22049106	22049228	NA
exon4	clone6	389	424	22046317	22046352	NA
exon4	clone7	82	117	22046352	22046317	NA
exon4	clone7	118	240	22049228	22049106	NA
exon4	clone7	241	390	22046900	22046751	NA
exon4	clone7	391	526	22046449	22046314	NA
exon4	clone7	527	646	22049225	22049106	NA
exon4	clone7	647	796	22046900	22046751	NA
exon4	clone7	797	830	22046449	22046416	NA
exon4	clone8	83	116	22046416	22046449	NA
exon4	clone8	117	266	22046751	22046900	NA
exon4	clone8	267	389	22049106	22049228	NA
exon4	clone8	390	425	22046317	22046352	NA
exon4	clone9	85	120	22046352	22046317	NA
exon4	clone9	121	256	22056387	22056252	NA
exon4	clone9	257	379	22049228	22049106	NA
exon4	clone9	380	529	22046900	22046751	NA
exon4	clone9	530	563	22046449	22046416	NA
exon4	clone10	83	116	22046416	22046449	NA
exon4	clone10	117	266	22046751	22046900	NA
exon4	clone10	267	389	22049106	22049228	NA
exon4	clone10	390	525	22056252	22056387	NA
exon4	clone10	526	561	22046317	22046352	NA
exon4	clone11	83	118	22046352	22046317	NA
exon4	clone11	119	254	22056387	22056252	NA
exon4	clone11	255	377	22049228	22049106	NA
exon4	clone11	378	527	22046900	22046751	NA
exon4	clone11	528	561	22046449	22046416	NA
exon4	clone12	83	118	22046352	22046317	NA
exon4	clone12	119	254	22056387	22056252	NA
exon4	clone12	255	377	22049228	22049106	NA
exon4	clone12	378	527	22046900	22046751	NA
exon4	clone12	528	561	22046449	22046416	NA
exon4	clone13	84	117	22046416	22046449	NA
exon4	clone13	118	267	22046751	22046900	NA
exon4	clone13	268	390	22049106	22049228	NA
exon4	clone13	391	526	22056252	22056387	NA
exon4	clone13	527	659	22046317	22046449	NA
exon4	clone13	660	819	22046751	22046900	NA
exon4	clone13	820	932	22049106	22049228	NA
exon4	clone14	83	118	22046352	22046317	NA
exon4	clone14	119	225	22097364	22097258	NA
exon4	clone14	226	308	22071399	22071317	NA
exon4	clone14	309	333	insert	insert	gtcaaaatctctctatccgccgggc
exon4	clone14	334	441	22056359	22056252	NA
exon4	clone14	442	564	22049228	22049106	NA
exon4	clone14	565	714	22046900	22046751	NA
exon4	clone14	715	748	22046449	22046416	NA
exon4	clone15	84	117	22046416	22046449	NA
exon4	clone15	118	267	22046751	22046900	NA
exon4	clone15	268	390	22049106	22049228	NA
exon4	clone15	391	526	22056252	22056387	NA
exon4	clone15	527	633	22097258	22097364	NA
exon4	clone15	634	766	22046317	22046449	NA
exon4	clone15	767	916	22046751	22046900	NA
exon4	clone15	917	1000	22049106	22049188	NA
exon4	clone16	82	117	22046352	22046317	NA
exon4	clone16	118	224	22097364	22097258	NA
exon4	clone16	225	360	22056387	22056252	NA
exon4	clone16	361	483	22049228	22049106	NA
exon4	clone16	484	632	22046900	22046751	NA
exon4	clone16	633	666	22046449	22046416	NA
exon4	clone17	87	122	22046352	22046317	NA
exon4	clone17	123	229	22097364	22097258	NA
exon4	clone17	230	371	22096514	22096372	NA
exon4	clone17	372	507	22056387	22056252	NA
exon4	clone17	508	630	22049228	22049106	NA
exon4	clone17	631	782	22046900	22046749	NA
exon4	clone17	783	813	22046447	22046416	NA
exon4	clone18	84	119	22046352	22046317	NA
exon4	clone18	120	226	22097364	22097258	NA
exon4	clone18	227	369	22096514	22096372	NA
exon4	clone18	370	492	22049228	22049106	NA
exon4	clone18	493	642	22046900	22046751	NA
exon4	clone18	643	676	22046449	22046416	NA

## Sheet: Exon6
primer	clone_num	seq_start	seq_end	genome_start	genome_end	seq
exon6	clone1	85	119	22049191	22049225	NA
exon6	clone1	120	272	22046748	22046900	NA
exon6	clone1	273	395	22049106	22049228	NA
exon6	clone1	396	531	22056252	22056387	NA
exon6	clone1	532	572	22043039	22043079	NA
exon6	clone1	573	722	22046751	22046900	NA
exon6	clone1	723	747	22049106	22049130	NA
exon6	clone2	83	107	22049130	22049106	NA
exon6	clone2	108	257	22046900	22046751	NA
exon6	clone2	258	393	22046449	22046314	NA
exon6	clone2	394	428	22049225	22049191	NA
exon6	clone3	85	108	22049130	22049107	NA
exon6	clone3	109	262	22046901	22046748	NA
exon6	clone3	263	285	insert	insert	acctgtttctctatatgggacgg
exon6	clone3	286	395	22046423	22046314	NA
exon6	clone3	396	398	insert	insert	ctg
exon6	clone3	399	532	22056381	22056249	NA
exon6	clone3	533	556	22049225	22049202	NA
exon6	clone4	84	107	22049130	22049107	NA
exon6	clone4	108	261	22046901	22046748	NA
exon6	clone4	262	263	insert	insert	ac
exon6	clone4	264	394	22046444	22046314	NA
exon6	clone4	395	430	22056384	22056249	NA
exon6	clone4	431	465	22049225	22049191	NA
exon6	clone5	83	120	22049191	22049228	NA
exon6	clone5	121	263	22096372	22096514	NA
exon6	clone5	264	368	22097258	22097362	NA
exon6	clone5	369	503	22046315	22046449	NA
exon6	clone5	504	653	22046751	22046900	NA
exon6	clone5	654	678	22049106	22049130	NA
exon6	clone6	83	120	22049191	22049228	NA
exon6	clone6	121	256	22056252	22056387	NA
exon6	clone6	257	406	22046751	22046900	NA
exon6	clone6	407	431	22049106	22049130	NA
exon6	clone7	83	120	22049191	22049228	NA
exon6	clone7	121	253	22056252	22056384	NA
exon6	clone7	254	406	22046748	22046900	NA
exon6	clone7	407	529	22049106	22049228	NA
exon6	clone7	530	665	22056252	22056387	NA
exon6	clone7	666	815	22046751	22046900	NA
exon6	clone7	816	840	22049106	22049130	NA
exon6	clone8	92	129	22049191	22049228	NA
exon6	clone8	130	265	22056252	22056387	NA
exon6	clone8	256	415	22046751	22046900	NA
exon6	clone8	416	440	22049106	22049130	NA
exon6	clone9	83	107	22049130	22049106	NA
exon6	clone9	108	257	22046900	22046751	NA
exon6	clone9	258	393	22056387	22056252	NA
exon6	clone9	394	516	22049228	22049106	NA
exon6	clone9	517	669	22046900	22046748	NA
exon6	clone9	670	802	22056384	22056252	NA
exon6	clone9	803	925	22049228	22049106	NA
exon6	clone9	926	962	22046900	22046863	NA
exon6	clone9	964	1000	22046859	22046821	NA
exon6	clone10	86	123	22049191	22049228	NA
exon6	clone10	124	259	22056252	22056387	NA
exon6	clone10	260	355	22065662	22065757	NA
exon6	clone10	356	505	22046751	22046900	NA
exon6	clone10	506	530	22049106	22049130	NA
exon6	clone11	89	115	22049130	22049104	NA
exon6	clone11	116	120	22047037	22047033	NA
exon6	clone11	121	265	22046893	22046749	NA
exon6	clone11	266	370	22097362	22097258	NA
exon6	clone11	371	408	22049228	22049191	NA
exon6	clone11	409	416	insert	insert	aagggcga
exon6	clone11	417	428	22049137	22049126	NA
exon6	clone12	83	120	22049191	22049228	NA
exon6	clone12	121	256	22056252	22056387	NA
exon6	clone12	257	399	22096372	22096514	NA
exon6	clone12	400	506	22097258	22097364	NA
exon6	clone12	507	656	22046751	22046900	NA
exon6	clone12	657	681	22049106	22049130	NA
exon6	clone13	83	120	22049191	22049228	NA
exon6	clone13	121	256	22056252	22056387	NA
exon6	clone13	257	399	22096372	22096514	NA
exon6	clone13	400	506	22097258	22097364	NA
exon6	clone13	507	656	22046751	22046900	NA
exon6	clone13	657	681	22049106	22049130	NA
exon6	clone14	90	114	22049130	22049106	NA
exon6	clone14	115	264	22046900	22046751	NA
exon6	clone14	265	371	22097364	22097258	NA
exon6	clone14	372	514	22096514	22096372	NA
exon6	clone14	515	589	22064018	22063944	NA
exon6	clone14	590	725	22056387	22056252	NA
exon6	clone14	726	763	22049228	22049191	NA
exon6	clone14	764	771	insert	insert	aagggcga
exon6	clone14	772	783	22049137	22049126	NA
exon6	clone15	83	120	22049191	22049228	NA
exon6	clone15	121	253	22056252	22056384	NA
exon6	clone15	254	406	22046748	22046900	NA
exon6	clone15	407	532	22046900	22049232	NA
exon6	clone15	533	665	22056255	22056387	NA
exon6	clone15	666	816	22046751	22046901	NA
exon6	clone16	83	120	22049191	22049228	NA
exon6	clone16	121	256	22056252	22056387	NA
exon6	clone16	257	406	22046751	22046751	NA
exon6	clone16	407	431	22049106	22049130	NA

## Sheet: Exon7
primer	clone_num	seq_start	seq_end	genome_start	genome_end	seq
exon7	clone1	86	107	22056273	22056252	NA
exon7	clone1	108	230	22049228	22049106	NA
exon7	clone1	231	383	22046900	22046748	NA
exon7	clone1	384	407	22056384	22056361	NA
exon7	clone2	86	109	22056361	22056384	NA
exon7	clone2	110	262	22046748	22046900	NA
exon7	clone2	263	385	22049106	22049228	NA
exon7	clone2	386	407	22056252	22056273	NA
exon7	clone3	86	109	22056361	22056384	NA
exon7	clone3	110	262	22046748	22046900	NA
exon7	clone3	263	385	22049106	22049228	NA
exon7	clone3	386	407	22056252	22056273	NA
exon7	clone4	88	109	22056273	22056252	NA
exon7	clone4	110	232	22049228	22049106	NA
exon7	clone4	233	385	22046900	22046748	NA
exon7	clone4	386	409	22056384	22056361	NA

## Sheet: Exon8
primer	clone_num	seq_start	seq_end	genome_start	genome_end	seq
exon8	clone1	781	981	22059054	22058854	NA
exon8	clone1	84	263	22058856	22058677	NA
exon8	clone1	264	386	22049228	22049106	NA
exon8	clone1	387	536	22046900	22046751	NA
exon8	clone1	537	671	22046449	22046315	NA
exon8	clone1	672	775	22097362	22097258	NA
exon8	clone1	776	918	22096514	22096372	NA
exon8	clone1	919	945	22059054	22059028	NA
exon8	clone2	83	114	22059028	22059054	NA
exon8	clone2	115	257	22096372	22096514	NA
exon8	clone2	258	362	22097258	22097362	NA
exon8	clone2	363	497	22046315	22046449	NA
exon8	clone2	498	647	22046751	22046900	NA
exon8	clone2	648	770	22049106	22049228	NA
exon8	clone2	771	906	22056252	22056387	NA
exon8	clone2	907	1000	22058677	22058770	NA
exon8	clone3	85	111	22059028	22059054	NA
exon8	clone3	112	186	22063944	22064018	NA
exon8	clone3	187	304	22066235	22066352	NA
exon8	clone3	305	455	22046750	22046900	NA
exon8	clone3	456	578	22049106	22049228	NA
exon8	clone3	579	758	22058677	22058856	NA
exon8	clone4	83	147	22058856	22058792	NA
exon8	clone4	148	541	22059183	22058790	NA
exon8	clone4	542	695	22059181	22059028	NA
exon8	clone5	84	263	22058856	22058677	NA
exon8	clone5	264	397	22056387	22056254	NA
exon8	clone5	398	399	insert	insert	ca
exon8	clone5	400	473	22062026	22061953	NA
exon8	clone5	474	500	22059054	22059028	NA
exon8	clone6	85	111	22059028	22059054	NA
exon8	clone6	112	185	22061953	22062026	NA
exon8	clone6	186	260	22063944	22064018	NA
exon8	clone6	261	403	22096372	22096514	NA
exon8	clone6	404	508	22097258	22097362	NA
exon8	clone6	509	660	22046749	22046900	NA
exon8	clone6	661	783	22049106	22049228	NA
exon8	clone6	784	958	22058677	22058853	NA
exon8	clone7	84	262	22058856	22058678	NA
exon8	clone7	263	359	22065758	22065662	NA
exon8	clone7	360	434	22064018	22063944	NA
exon8	clone7	435	508	22062026	22061953	NA
exon8	clone7	509	535	22059054	22059028	NA
exon8	clone8	84	148	22058856	22058792	NA
exon8	clone8	149	542	22059183	22058790	NA
exon8	clone8	543	696	22059181	22059028	NA
exon8	clone9	83	238	22059028	22059183	NA
exon8	clone9	239	303	22058792	22058856	NA
exon8	clone10	85	264	22058856	22058677	NA
exon8	clone10	265	400	22056387	22056252	NA
exon8	clone10	401	523	22049228	22049106	NA
exon8	clone10	524	675	22046900	22046749	NA
exon8	clone10	676	780	22097362	22097258	NA
exon8	clone11	84	422	22059028	22059366	NA
exon8	clone11	423	995	22058696	22059271	NA
exon8	clone12	86	239	22059028	22059181	NA
exon8	clone12	240	633	22058790	22059183	NA
exon8	clone12	634	1000	22058792	22059160	NA
exon8	clone13	84	237	22059028	22059181	NA
exon8	clone13	238	631	22058790	22059183	NA
exon8	clone13	632	696	22058792	22058856	NA
exon8	clone14	87	151	22058856	22058792	NA
exon8	clone14	152	545	22059183	22058790	NA
exon8	clone14	546	699	22059181	22059028	NA
exon8	clone15	85	149	22058856	22058792	NA
exon8	clone15	150	305	22059183	22059028	NA
exon8	clone16	87	151	22058856	22058792	NA
exon8	clone16	152	545	22059183	22058790	NA
exon8	clone16	546	934	22059181	22058792	NA
exon8	clone16	935	994	22059182	22059121	NA

## Sheet: Exon16
primer	clone_num	seq_start	seq_end	genome_start	genome_end	seq
exon16	clone1	84	137	22097309	22097362	NA
exon16	clone1	138	249	22097256	22097367	NA
exon16	clone1	250	351	22097261	22097362	NA
exon16	clone1	352	463	22097256	22097367	NA
exon16	clone1	464	565	22097261	22097362	NA
exon16	clone1	566	677	22097256	22097367	NA
exon16	clone1	678	786	22097261	22097367	NA
exon16	clone1	787	890	22097261	22097363	NA
exon16	clone1	892	923	22097258	22097288	NA
exon16	clone2	84	137	22097309	22097362	NA
exon16	clone2	138	244	22097256	22097362	NA
exon16	clone2	245	356	22097256	22097367	NA
exon16	clone2	357	456	22097261	22097360	NA
exon16	clone2	457	523	22087140	22087206	NA
exon16	clone2	534	636	22097260	22097362	NA
exon16	clone2	637	738	22097256	22097367	NA
exon16	clone2	739	846	22097261	22097367	NA
exon16	clone2	847	949	22097261	22097364	NA
exon16	clone3	84	106	22097283	22097261	NA
exon16	clone3	107	165	22097367	22097309	NA
exon16	clone4	84	137	22097309	22097309	NA
exon16	clone4	138	289	22046749	22046900	NA
exon16	clone4	290	412	22049106	22049228	NA
exon16	clone4	413	548	22056252	22056387	NA
exon16	clone4	549	574	22097258	22097283	NA
exon16	clone5	84	142	22097309	22097367	NA
exon16	clone5	143	165	22097261	22097283	NA
exon16	clone6	83	136	22097309	22097362	NA
exon16	clone6	137	248	22097256	22097367	NA
exon16	clone6	249	271	22097261	22097283	NA
exon16	clone7	85	138	22097309	22097362	NA
exon16	clone7	139	250	22097256	22097367	NA
exon16	clone7	251	352	22097261	22097362	NA
exon16	clone7	353	464	22097256	22097367	NA
exon16	clone7	465	566	22097261	22097362	NA
exon16	clone7	567	678	22097256	22097367	NA
exon16	clone7	679	782	22097261	22097363	NA
exon16	clone7	783	889	22097258	22097364	NA
exon16	clone7	890	989	22097259	22097364	NA
exon16	clone8	88	110	22097283	22097261	NA
exon16	clone8	111	169	22097367	22097309	NA
exon16	clone9	87	140	22097309	22097362	NA
exon16	clone9	141	252	22097256	22097367	NA
exon16	clone9	253	359	22097261	22097367	NA
exon16	clone9	360	382	22097261	22097283	NA
exon16	clone10	84	138	22097309	22097362	NA
exon16	clone10	139	273	22046315	22046449	NA
exon16	clone10	274	423	22046751	22049106	NA
exon16	clone10	424	539	22049106	22049221	NA
exon16	clone10	540	682	22096372	22096514	NA
exon16	clone10	683	708	22097258	22097283	NA
exon16	clone11	87	145	22097309	22097367	NA
exon16	clone11	146	168	22097261	22097283	NA
exon16	clone12	86	108	22097283	22097261	NA
exon16	clone12	109	167	22097367	22097309	NA
exon16	clone13	89	147	22097309	22097367	NA
exon16	clone13	148	170	22097261	22097283	NA
exon16	clone14	86	139	22097309	22097362	NA
exon16	clone14	140	291	22046749	22046900	NA
exon16	clone14	292	414	22049106	22049228	NA
exon16	clone14	415	550	22056252	22056387	NA
exon16	clone14	551	692	22096372	22096513	NA
exon16	clone14	693	798	22097258	22097363	NA
exon16	clone14	800	904	22097258	22097364	NA
exon16	clone15	86	144	22097309	22097367	NA
exon16	clone15	145	167	22097261	22097283	NA

## Sheet: Exon19
primer	clone_num	seq_start	seq_end	genome_start	genome_end	seq
exon19	clone1	85	118	22113699	22113666	NA
exon19	clone1	119	194	22112395	22112320	NA
exon19	clone1	195	301	22097364	22097258	NA
exon19	clone1	302	447	22096514	22096369	NA
exon19	clone1	448	568	22118764	22118644	NA
exon19	clone1	569	602	22113799	22113766	NA
exon19	clone2	84	117	22113699	22113666	NA
exon19	clone2	118	193	22112395	22112320	NA
exon19	clone2	194	329	22056387	22056252	NA
exon19	clone2	330	452	22049228	22049106	NA
exon19	clone2	453	602	22046900	22046751	NA
exon19	clone2	603	737	22046449	22046315	NA
exon19	clone2	738	890	22120656	22120504	NA
exon19	clone2	891	972	22120410	22120329	NA
exon19	clone2	974	1000	22120326	22120300	NA
exon19	clone3	85	118	22113766	22113799	NA
exon19	clone3	119	242	22118644	22118767	NA
exon19	clone3	243	453	22120200	22120410	NA
exon19	clone3	454	612	22120504	22120661	NA
exon19	clone3	613	752	22096375	22096514	NA
exon19	clone3	753	859	22097258	22097364	NA
exon19	clone3	860	935	22112320	22112395	NA
exon19	clone3	936	969	22113666	22113699	NA
exon19	clone4	87	120	22113766	22113799	NA
exon19	clone4	121	242	22118644	22118765	NA
exon19	clone4	243	394	22046749	22046900	NA
exon19	clone4	395	517	22049106	22049228	NA
exon19	clone4	518	653	22056252	22056387	NA
exon19	clone4	654	811	22092308	22092465	NA
exon19	clone4	812	954	22096372	22096514	NA
exon19	clone4	955	1000	22097259	22097305	NA
exon19	clone5	93	126	22113699	22113666	NA
exon19	clone5	127	202	22112395	22112320	NA
exon19	clone5	203	309	22097364	22097258	NA
exon19	clone5	310	449	22096514	22096375	NA
exon19	clone5	450	607	22120661	22120504	NA
exon19	clone5	608	821	22120410	22120197	NA
exon19	clone5	822	890	22118764	22118695	NA
exon19	clone5	892	939	22118691	22118644	NA
exon19	clone6	85	118	22113699	22113666	NA
exon19	clone6	119	194	22112395	22112320	NA
exon19	clone6	195	330	22056387	22056252	NA
exon19	clone6	331	453	22049228	22049106	NA
exon19	clone6	454	603	22046900	22046751	NA
exon19	clone6	604	738	22046449	22046315	NA
exon19	clone6	739	892	22120656	22120504	NA
exon19	clone6	893	1000	22120410	22120301	NA
exon19	clone7	90	123	22113766	22113799	NA
exon19	clone7	124	244	22118644	22118764	NA
exon19	clone7	245	390	22096369	22096514	NA
exon19	clone7	391	497	22097258	22097364	NA
exon19	clone7	498	573	22112320	22112395	NA
exon19	clone7	574	607	22113666	22113699	NA
exon19	clone8	95	128	22113766	22113799	NA
exon19	clone8	129	252	22118644	22118767	NA
exon19	clone8	253	463	22120200	22120410	NA
exon19	clone8	464	618	22120504	22120658	NA
exon19	clone8	619	768	22046751	22046900	NA
exon19	clone8	769	891	22049106	22049228	NA
exon19	clone8	892	962	22056252	22056322	NA
exon19	clone8	963	1000	22056326	22056362	NA
exon19	clone9	92	125	22113766	22113799	NA
exon19	clone9	126	249	22118644	22118767	NA
exon19	clone9	250	460	22120200	22120410	NA
exon19	clone9	461	615	22120504	22120658	NA
exon19	clone9	616	913	22127103	22127402	NA
exon19	clone9	914	1000	22046751	22046841	NA
exon19	clone10	87	120	22113699	22113666	NA
exon19	clone10	121	196	22112395	22112320	NA
exon19	clone10	197	303	22097364	22097258	NA
exon19	clone10	304	449	22096514	22096369	NA
exon19	clone10	450	570	22118764	22118644	NA
exon19	clone10	571	604	22113799	22113766	NA
exon19	clone11	85	118	22113766	22113799	NA
exon19	clone11	119	242	22118644	22118767	NA
exon19	clone11	243	453	22120200	22120410	NA
exon19	clone11	454	611	22120504	22120661	NA
exon19	clone11	612	751	22096375	22096514	NA
exon19	clone11	752	858	22097258	22097364	NA
exon19	clone11	859	934	22112320	22112395	NA
exon19	clone11	935	968	22113666	22113699	NA
exon19	clone12	85	118	22113766	22113799	NA
exon19	clone12	119	239	22118644	22118764	NA
exon19	clone12	240	385	22096369	22096514	NA
exon19	clone12	386	492	22097258	22097364	NA
exon19	clone12	493	568	22112320	22112395	NA
exon19	clone12	569	602	22113666	22113699	NA
exon19	clone13	86	119	22113766	22113799	NA
exon19	clone13	120	252	22046317	22046449	NA
exon19	clone13	253	402	22046751	22046900	NA
exon19	clone13	403	525	22049106	22049228	NA
exon19	clone13	526	658	22056255	22056387	NA
exon19	clone13	659	801	22096372	22096514	NA
exon19	clone13	802	907	22097258	22097364	NA
exon19	clone13	908	982	22112320	22112395	NA
exon19	clone13	983	1000	22113667	22113685	NA
exon19	clone14	86	119	22113699	22113666	NA
exon19	clone14	120	195	22112395	22112320	NA
exon19	clone14	196	302	22097364	22097258	NA
exon19	clone14	303	445	22096514	22096372	NA
exon19	clone14	446	568	22049228	22049106	NA
exon19	clone14	569	720	22046900	22046749	NA
exon19	clone14	721	874	22120656	22120504	NA
exon19	clone14	875	997	22118767	22118644	NA
exon19	clone15	84	117	22113766	22113799	NA
exon19	clone15	118	241	22118644	22118767	NA
exon19	clone15	242	451	22120200	22120410	NA
exon19	clone15	452	609	22120504	22120661	NA
exon19	clone15	610	749	22096375	22096514	NA
exon19	clone15	750	856	22097258	22097364	NA
exon19	clone15	857	933	22112320	22112396	NA
exon19	clone16	80	113	22113699	22113666	NA
exon19	clone16	114	189	22112395	22112320	NA
exon19	clone16	190	296	22097364	22097258	NA
exon19	clone16	297	442	22096514	22096369	NA
exon19	clone16	443	563	22118764	22118644	NA
exon19	clone16	564	597	22113799	22113766	NA
exon19	clone17	83	116	22113699	22113666	NA
exon19	clone17	117	192	22112395	22112320	NA
exon19	clone17	193	299	22097364	22097258	NA
exon19	clone17	300	435	22056387	22056252	NA
exon19	clone17	436	558	22049228	22049106	NA
exon19	clone17	559	710	22046900	22046749	NA
exon19	clone17	711	863	22120656	22120504	NA
exon19	clone17	864	897	22113799	22113766	NA
exon19	clone18	83	116	22113766	22113799	NA
exon19	clone18	117	240	22118644	22118767	NA
exon19	clone18	241	451	22120200	22120410	NA
exon19	clone18	452	606	22120504	22120658	NA
exon19	clone18	607	906	22127103	22127402	NA
exon19	clone18	907	974	22127481	22127551	NA
exon19	clone18	976	981	22127554	22127559	NA
exon19	clone19	84	117	22113766	22113799	NA
exon19	clone19	118	241	22118644	22118767	NA
exon19	clone19	242	452	22120200	22120410	NA
exon19	clone19	453	610	22120504	22120661	NA
exon19	clone19	611	750	22096375	22096514	NA
exon19	clone19	751	857	22097258	22097364	NA
exon19	clone19	858	932	22112320	22112395	NA
exon19	clone19	933	962	22113666	22113695	NA
exon19	clone20	83	116	22113766	22113799	NA
exon19	clone20	117	240	22118644	22118767	NA
exon19	clone20	241	451	22120200	22120410	NA
exon19	clone20	452	610	22120504	22120661	NA
exon19	clone20	611	740	22046320	22046449	NA
exon19	clone20	741	890	22046751	22046900	NA
exon19	clone20	891	950	22049106	22049166	NA
exon19	clone20	951	998	22049170	22049221	NA
exon19	clone21	83	116	22113766	22113799	NA
exon19	clone21	117	237	22118644	22118764	NA
exon19	clone21	238	383	22096369	22096514	NA
exon19	clone21	384	490	22097258	22097364	NA
exon19	clone21	491	566	22112320	22112395	NA
exon19	clone21	567	600	22113666	22113699	NA
exon19	clone22	82	115	22113766	22113799	NA
exon19	clone22	116	236	22118644	22118764	NA
exon19	clone22	237	382	22096369	22096514	NA
exon19	clone22	383	489	22097258	22097364	NA
exon19	clone22	490	565	22112320	22112395	NA
exon19	clone22	566	599	22113666	22113699	NA
