# Supplementary material for: High-throughput analysis of ANRIL circRNA isoforms in human pancreatic islets
Source: Sci Rep. 2022 May 11;12:7745. doi: 10.1038/s41598-022-11668-w (PMC9095874; doi:10.1038/s41598-022-11668-w)
Supplement: Supplementary file 6 — Supplementary Information 6. [file 41598_2022_11668_MOESM6_ESM.xlsx]

## Sheet: Taqman samples
Supplemental Table X. Donor information for human islets used for Taqman assays
Report Generated on 12/27/2021. Data provided by the Integrated Islet Distribution Program. BMI, body mass index. WIT, Warm ischemia time. CIT, Cold ischemia time. Initial islet index refers to insulin secretion index measured at the islet isolation center.
RRID	Sex	Age at death (Yrs)	Race	BMI	HbA1c	Cause of Death	T2D	Duration of T2D	Islet isolation center	WIT	WIT duration (min)	CIT duration (min)	Initial Islet Index	Initial Islet Purity (%)	Initial Islet Viability (%)
RRID:SAMN08786217	Male	49.0	White	28.2		Cerebrovascular/stroke	No		Sharp-Lacy Research Institute			908		90	95
RRID:SAMN08786143	Male	29.0	Latino	42.2		Cerebrovascular/stroke	No		Sharp-Lacy Research Institute			1145		90	95
RRID:SAMN08786208	Female	40.0	White	27.9		Cerebrovascular/stroke	No		Sharp-Lacy Research Institute			1085		90	95
RRID:SAMN08785726	Female	28.0	Latino	31.8		Cerebrovascular/stroke	No		Sharp-Lacy Research Institute			768		85	98
RRID:SAMN08784647	Female	43.0	White	33.3		Anoxia	Yes	0-5 Yrs	University of Miami			1650		80
RRID:SAMN08776510	Female	47.0	Latino	33.7		Cerebrovascular/stroke	No		University of Miami			970		75	90
RRID:SAMN08930506	Male	48.0	White	31.2		Cerebrovascular/stroke	No		University of Illinois			498		90	95
RRID:SAMN08775082	Male	57.0	White	29.9		Head trauma	No		University of Miami			780	1	95	93
RRID:SAMN08775041	Female	45.0	White	27.4		Cerebrovascular/stroke	No		University of Pennsylvania			496	1.3	85	97
RRID:SAMN08775035	Female	51.0	White	28.8		Cerebrovascular/stroke	No		University of Miami			1260	1	88	90
RRID:SAMN08775036	Male	25.0	Latino	33.9		Head trauma	No		Southern California Islet Cell Resource Center				2	60	95
RRID:SAMN08775034	Female	50.0	Latino	41.3		Cerebrovascular/stroke	No		University of Miami			319	1	87	95
RRID:SAMN08930499	Female	49.0	White	36.9		Cerebrovascular/stroke	No		University of Illinois			668	1.4	90	94
RRID:SAMN08775029	Female	52.0	White	35.1		Cerebrovascular/stroke	No		University of Miami			991	1	95	93
RRID:SAMN08775026	Female	47.0	Black	29.9		Cerebrovascular/stroke	No		University of Miami			583	1	90	95
RRID:SAMN08775023	Female	61.0	Black	30.8		Cerebrovascular/stroke	No		The Scharp-Lacy Research Institute			335	0.6	90	95
	Male	47	White	31		Cerebrovascular/stroke	Yes	0-5 Yrs	Vanderbilt University
RRID:SAMN08775048	Female	32.0	White	39.4		Anoxia	No		University of Wisconsin			226	1.5	90	95
	Female	8	White	16.1		Cerebrovascular/stroke			Vanderbilt University
RRID:SAMN08775046	Female	29.0	White	20.9		Head trauma	No		University of Miami			682	1	90	90
	Male	7	White	26.6		Anoxia			Vanderbilt University
RRID:SAMN08774965	Male	52.0	White	29.0		Anoxia	No		University of Pennsylvania			552	1	75	97
RRID:SAMN08774961	Female	52.0	White	31.5		Cerebrovascular/stroke	No		Southern California Islet Cell Resource Center				0.6	80	98
RRID:SAMN08774958	Male	28.0	White	32.8		Cerebrovascular/stroke	No		The Scharp-Lacy Research Institute			849	0.6	85	95
RRID:SAMN08774894	Male	15.0	White	23.1		Head trauma	No		University of Miami			518	1	90	94
RRID:SAMN08774896	Male	63.0	White	38.6		Anoxia	No		University of Wisconsin			430	1.6	70	95
RRID:SAMN08774895	Male	35.0	Latino	32.0		Cerebrovascular/stroke	No		Southern California Islet Cell Resource Center				1.5	70	95
RRID:SAMN08774892	Male	24.0	White	29.5		Head trauma	No		University of Miami			1117	1	85	93
RRID:SAMN08774889	Male	58.0	Latino	31.1		Cerebrovascular/stroke	Yes	>10 Yrs	University of Wisconsin			240	1.3	50	98
RRID:SAMN08774797	Female	36.0	White	42.8		Anoxia	No		University of Wisconsin			441	3.7	50	95
RRID:SAMN08773777	Female	49.0	White	31.6	5.2	Cerebrovascular/stroke	No		University of Pennsylvania			317	1.1	95	94
RRID:SAMN08773768	Female	58.0	White	19.2	5.3	Anoxia	No		The Scharp-Lacy Research Institute			965	0.6	90	95
RRID:SAMN08773762	Male	21.0	White	24.8	5.2	Head trauma	No		University of Wisconsin			756	1.7	95	98
RRID:SAMN08774827	Male	18.0	White	27.9		Cerebrovascular/stroke	No		Southern California Islet Cell Resource Center				1.5	80	97
RRID:SAMN08774826	Male	55.0	White	33.5		Cerebrovascular/stroke	No		The Scharp-Lacy Research Institute			560	0.8	90	95
RRID:SAMN08774814	Female	45.0	White	32.8		Cerebrovascular/stroke	No		University of Wisconsin			225	1.3	90	98
RRID:SAMN08774476	Female	39.0	White	22.8	6	Cerebrovascular/stroke	No		University of Miami			1405	1.5	80	93
RRID:SAMN08774471	Female	56.0	White	21.5		Cerebrovascular/stroke	No		Sharp-Lacy Research Institute			497	0.6	90	95
RRID:SAMN08774469	Male	19.0	White	34.1	5.8	Head trauma	No		University of Wisconsin			436	2.6	95	98
RRID:SAMN08773843	Male	25.0	White	26.1	5	Cerebrovascular/stroke	No		University of Miami			756	1.4	90	90
RRID:SAMN08773780	Male	32.0	Black	27.9	5.7	Head trauma	No		University of Miami			690	1.4	90	93
RRID:SAMN08930666	Female	45.0	White	26.6	4.9	Cerebrovascular/stroke	No		University of Illinois			467	1	90	97
RRID:SAMN08769836	Female	56.0	Black	33.5	5.2	Head trauma	No		The Scharp-Lacy Research Institute			682	1.1	90	95
RRID:SAMN08769829	Male	35.0	Asian	28.5	5.3	Head trauma	No		University of Pennsylvania	No		387	1.4	90	95
RRID:SAMN08769826	Male	30.0	White	56.8	5.6	Anoxia	No		University of Wisconsin	Yes	45	480	2.1	95	98
RRID:SAMN08769825	Male	63.0	White	21.8	5.8	Cerebrovascular/stroke	No		The Scharp-Lacy Research Institute	No		533	1	95	95
RRID:SAMN08769808	Female	54.0	White	30.1	5.8	Cerebrovascular/stroke	No		University of Wisconsin	No		675	1.4	95	98
RRID:SAMN08769807	Male	20.0	White	19.8	4.5	Anoxia	No		University of Pennsylvania	No		440	1.2	80	92
RRID:SAMN08769400	Female	52.0	Black	26.8	6.3	Cerebrovascular/stroke	No		University of Miami	No		768	1.7	90	90
RRID:SAMN08769396	Male	62.0	Latino	27.5	6	Cerebrovascular/stroke	No		Southern California Islet Cell Resource Center	No			1.3	50	96
RRID:SAMN08769394	Male	37.0	White	30.5	5.2	Head trauma	No		University of Wisconsin	Yes	25	520	1.2	95	95
RRID:SAMN08769393	Female	53.0	White	32.0	5.7	Cerebrovascular/stroke	No		The Scharp-Lacy Research Institute	No		683	0.7	95	95
RRID:SAMN08769392	Female	59.0	Latino	29.0	6.2	Cerebrovascular/stroke	No		University of Miami	No		655	2.7	90	93
RRID:SAMN08769390	Female	33.0	Black	34.2	5.5	Cerebrovascular/stroke	No		University of Wisconsin	No		855	1.2	95	98
RRID:SAMN08769387	Female	40.0	Latino	23.0	5.7	Cerebrovascular/stroke	No		Southern California Islet Cell Resource Center	Yes	10		1.1	90	96
RRID:SAMN08769095	Male	47.0	White	31.0	6.3	Anoxia	No		Southern California Islet Cell Resource Center	No			1.4	50	98
	Male	1.3	White	22		Head trauma			Vanderbilt University
RRID:SAMN08769091	Male	61.0	Latino	28.1	5.2	Cerebrovascular/stroke	Yes	0-5 Yrs	Sharp-Lacy Research Institute	No		694	0.8	90	95
RRID:SAMN08769129	Female	44.0	White	34.5		Cerebrovascular/stroke	No		University of Pennsylvania	No		506	1	90	90
RRID:SAMN08769125	Female	47.0	Black	36.4	5.3	Head trauma	No		University of Wisconsin	Yes		393	2	97	99
RRID:SAMN08769124	Male	15.0	Latino	24.6	5.1	Head trauma	No		Southern California Islet Cell Resource Center	No			1.2	80	97
RRID:SAMN08769080	Male	49.0	White	26.3	5.1	Head trauma	No		Sharp-Lacy Research Institute	Yes	20	620	0.9	95	95
RRID:SAMN08768702	Female	59.0	White	22.0	5.2	Anoxia	No		University of Wisconsin	Yes		330	0.9	98	95
RRID:SAMN08768738	Male	59.0	White	26.9	5.9	Anoxia	No		The Scharp-Lacy Research Institute	No		513	0.8	85	95
RRID:SAMN08768735	Male	68.0	White	29.6	5.2	Cerebrovascular/stroke	No		The Scharp-Lacy Research Institute	No		485	1.2	90	95
RRID:SAMN08768731	Male	60.0	White	31.5	5.7	Head trauma	No		Southern California Islet Cell Resource Center	No			1.5	80	97
RRID:SAMN08768751	Male	60.0	White	37.9	4.5	Anoxia	No		Southern California Islet Cell Resource Center	No			0.8	98	75
RRID:SAMN08783906	Male	40.0	White	38.9		Cerebrovascular/stroke	No		University of Wisconsin			210		95	95
RRID:SAMN08930526	Male	42.0	Black	22.8		Anoxia	No		University of Illinois			667		95	95
RRID:SAMN08776509	Female	39.0	White	45.5		Anoxia	No		Southern California Islet Cell Resource Center					80	98
RRID:SAMN08776506	Male	40.0	White	35.4		Head trauma	No		University of Pennsylvania			500		90	95
RRID:SAMN08776501	Male	46.0	Asian	29.7		Cerebrovascular/stroke	No		The Scharp-Lacy Research Institute			417		80	95
RRID:SAMN08930511	Male	22.0	White	40.2		Head trauma	No		University of Illinois			729		85	90
	Male	1.8	White	18.7		Anoxia			Vanderbilt University
	Female	0.2	Latino	20.8		Anoxia			Vanderbilt University
	Male	19	White	20
RRID:SAMN08768799	Male	54.0	White	35.6	5.1	Cerebrovascular/stroke	No		University of Wisconsin	No		310	1.9	80	95
RRID:SAMN08768795	Male	37.0	White	22.9	5.2	Anoxia	No		University of Pennsylvania	No		441	1.1	95	90
RRID:SAMN08768796	Female	44.0	White	26.9	6.1	Anoxia	No		University of Wisconsin	No		240	1.3	85	95
	Male	16	Black	23.2
RRID:SAMN08768792	Female	41.0	White	19.1	5.1	Head trauma	No		University of Pennsylvania	No		413	1.2	85	94
RRID:SAMN08768791	Male	55.0	White	28.4	5.8	Anoxia	No		University of Wisconsin	Yes	31	360	2	85	92
RRID:SAMN08768790	Female	51.0	Asian	22.4	5.4	Cerebrovascular/stroke	No		The Scharp-Lacy Research Institute	No		680	1.1	95	95
RRID:SAMN08768787	Male	54.0	White	21.7	5.5	Anoxia	No		The Scharp-Lacy Research Institute	Yes	30	653	0.9	95	95
RRID:SAMN08768972	Male	27.0	White	30.0	5.4	Head trauma	No		University of Wisconsin	Yes	32	260	1.8	90	97
RRID:SAMN08768969	Male	33.0	Black	30.9	5.7	Head trauma	No		The Scharp-Lacy Research Institute	No		705	1	90	95
RRID:SAMN08768996	Male	48.0	White	23.9	5.2	Anoxia	No		The Scharp-Lacy Research Institute	Yes	45	675	0.7	90	95
RRID:SAMN08768993	Male	55.0	White	30.0	5.6	Head trauma	No		The Scharp-Lacy Research Institute	No		426	1.2	90	95
RRID:SAMN08769032	Male	26.0	Black	28.7	6.5	Anoxia	Yes	0-5 Yrs	The Scharp-Lacy Research Institute	No		435	0.8	90	95
RRID:SAMN08769026	Female	37.0	White	38.1	8.2	Cerebrovascular/stroke	Yes	0-5 Yrs	University of Pennsylvania	No		382	1.8	85	94
RRID:SAMN08769025	Male	64.0	White	34.6	5.8	Head trauma	No		Southern California Islet Cell Resource Center	No			1.5	80	97
RRID:SAMN08611143	Male	32.0	White	26.2	5.3	Anoxia	No		University of Wisconsin	Yes	30	480	1.9	95	95
RRID:SAMN08611212	Female	49.0	White	33.4	5.9	Cerebrovascular/stroke	No		The Scharp-Lacy Research Institute	Yes	33	692	1.1	85	95
RRID:SAMN08611211	Male	45.0	White	30.0	5.1	Anoxia	No		The Scharp-Lacy Research Institute	Yes	7	792	0.8	95	95
RRID:SAMN08783900	Female	57.0	White	48.4		Cerebrovascular/stroke	Yes		Southern California Islet Cell Resource Center					70	95
RRID:SAMN08783921	Female	54.0	White	22.6		Head trauma	No		University of Miami			1105		75	95
RRID:SAMN08776520	Female	51.0	White	35.9		Anoxia	No		University of Pennsylvania			461		80	94
RRID:SAMN08776518	Female	38.0	White	33.1		Anoxia	No		The Scharp-Lacy Research Institute			565		90	95
RRID:SAMN08776513	Male	22.0	Latino	32.0		Head trauma	No		Southern California Islet Cell Resource Center					85	97
RRID:SAMN08775086	Male	29	Latino	34	4.2	Head trauma	No		Southern California Islet Cell Resource Center				2.1	90	95
RRID:SAMN08930549	Female	37.0	White	24.0		Anoxia	No		University of Illinois			408		80	90
RRID:SAMN08769813	Male	47.0	White	29.2	8.2	Anoxia	Yes		University of Wisconsin	Yes		420	1.3	95	99
RRID:SAMN08786273	Female	51.0	White	23.9		Anoxia	No		Southern California Islet Cell Resource Center					85	97
RRID:SAMN08786272	Male	30.0	White	26.9		Head trauma	No		University of Pennsylvania			398		80	94
RRID:SAMN08786266	Female	63.0	White	36.7		Cerebrovascular/stroke	No		University of Wisconsin			370		90	88
RRID:SAMN08786259	Male	30.0	Latino	25.9		Head trauma	No		Southern California Islet Cell Resource Center					78	95
RRID:SAMN08933868	Female	45	White	24.6		Cerebrovascular/stroke	No		Emory University			407		95	98
RRID:SAMN08786245	Male	45.0	White	25.5		Head trauma	No		University of Miami			600		90	90
RRID:SAMN08786241	Female	27	White	26.9		Cerebrovascular/stroke	No		University of Miami			767		90	95
RRID:SAMN08786240	Female	63		22.8		Brain tumor	No		Sharp-Lacy Research Institute					90	95
RRID:SAMN08786140	Male	51.0	White	30.2		Cerebrovascular/stroke	No		University of Wisconsin			681		80	90
RRID:SAMN08786139	Male	52.0	White	33.7		Cerebrovascular/stroke	No		University of Miami			863		90	90
RRID:SAMN08786218	Male	17.0	White	32.7		Head trauma	No		Southern California Islet Cell Resource Center					80	95
RRID:SAMN08786215	Male	51.0	Latino	28.1		Head trauma	No		Southern California Islet Cell Resource Center					85	95
RRID:SAMN08930070	Male	56.0	White	26.7		Cerebrovascular/stroke	No		University of Illinois			1255		95	97
RRID:SAMN08786203	Female	35.0	White	36.9		Cerebrovascular/stroke	No		University of Miami			660		90	90
RRID:SAMN08786198	Male	36.0	White	52.3		Cerebrovascular/stroke	No		Southern California Islet Cell Resource Center					70	95
RRID:SAMN08785737	Female	33.0	White	22.3		Cerebrovascular/stroke	No		University of Pennsylvania			627		80	94
RRID:SAMN08785722	Male	35.0	White	45.6		Cerebrovascular/stroke	No		Southern California Islet Cell Resource Center					80	95
RRID:SAMN08784651	Female	40.0	White	28.4		Anoxia	No		University of Pennsylvania			472		95	94
RRID:SAMN08784641	Male	48.0	White	28.7		Cerebrovascular/stroke	No		University of Wisconsin			573		85	95
RRID:SAMN08933957	Male	54.0	White	39.1		Head trauma	No		University of Pittsburgh			302		80	95
