# Supplementary material for: High-throughput analysis of ANRIL circRNA isoforms in human pancreatic islets
Source: Sci Rep. 2022 May 11;12:7745. doi: 10.1038/s41598-022-11668-w (PMC9095874; doi:10.1038/s41598-022-11668-w)
Supplement: Supplementary file 7 — Supplementary Information 7. Table S6. Target sites identified in ANRIL exons for miRNAs expressed in human islet cells. [file 41598_2022_11668_MOESM7_ESM.tsv]

miRNA	normalized_linear_exons	normalized_circ_exons	counts_linear_exons	counts_circ_exons	RPM for SRX290576	RPM for SRX290601	RPM for SRX290617
hsa-let-7a-3p	0.000381825124093165	0	1	0	20.4	0	10.3
hsa-let-7a-3p	0.000381825124093165	0	1	0	22.2	0	10.4
hsa-let-7a-5p	0.000381825124093165	0.000185770016719302	1	1	11445.6	30823.9	6255
hsa-let-7a-5p	0.000381825124093165	0.000185770016719302	1	1	11242.4	30562.3	6213.3
hsa-let-7a-5p	0.000381825124093165	0.000185770016719302	1	1	11231.9	30614.1	6231.9
hsa-let-7b-3p	0.000381825124093165	0	1	0	87.3	10.5	8
hsa-let-7b-5p	0.000381825124093165	0	1	0	9602.1	51645.4	3327.2
hsa-let-7c-5p	0.000381825124093165	0.000185770016719302	1	1	2633.8	4995.5	863.1
hsa-let-7d-5p	0.000381825124093165	0.000185770016719302	1	1	548.2	727.8	996.1
hsa-let-7e-5p	0.000381825124093165	0.000185770016719302	1	1	2606	8446.6	7221
hsa-let-7f-2-3p	0.000381825124093165	0	1	0	4.4	0	40.7
hsa-let-7f-5p	0.000763650248186331	0.000185770016719302	2	1	16302.4	60362.8	32617
hsa-let-7f-5p	0.000763650248186331	0.000185770016719302	2	1	16772.2	61755.4	34965.6
hsa-let-7g-5p	0.000763650248186331	0.000185770016719302	2	1	2954	2744	6490.7
hsa-let-7i-5p	0.000381825124093165	0.000185770016719302	1	1	1175.6	863.8	12398.6
hsa-miR-1-3p	0	0.000185770016719302	0	1	42.4	34.2	0.1
hsa-miR-1-3p	0	0.000185770016719302	0	1	41.8	27.2	0
hsa-miR-101-3p	0	0.000185770016719302	0	1	7387.8	967.4	2647
hsa-miR-101-3p	0	0.000185770016719302	0	1	8146.2	1078	2731.1
hsa-miR-103a-3p	0.000381825124093165	0	1	0	4792	1173.4	1717.7
hsa-miR-103a-3p	0.000381825124093165	0	1	0	4792	1173.4	1724.1
hsa-miR-106b-5p	0	0.000185770016719302	0	1	151.8	15.8	43
hsa-miR-107	0.000381825124093165	0	1	0	17.1	4.1	300.9
hsa-miR-10b-5p	0	0.000185770016719302	0	1	609.5	224.7	2974.1
hsa-miR-1179	0	0.000185770016719302	0	1	71.4	36.9	73.9
hsa-miR-1180-3p	0	0.000185770016719302	0	1	29	7	91.1
hsa-miR-1246	0.000763650248186331	0.000185770016719302	2	1	1624.9	65	4.2
hsa-miR-125a-3p	0.000381825124093165	0	1	0	21.5	12.3	26.7
hsa-miR-126-5p	0	0.000928850083596507	0	5	105.5	28.1	2144.1
hsa-miR-1260a	0	0.000185770016719302	0	1	60.6	43	47.3
hsa-miR-1260b	0	0.000185770016719302	0	1	56.4	60.6	49.5
hsa-miR-1262	0.000381825124093165	0	1	0	3.7	12.3	1.5
hsa-miR-127-5p	0.000381825124093165	0	1	0	468.8	12.3	127.9
hsa-miR-1270	0	0.000371540033438603	0	2	11.9	1.8	4.4
hsa-miR-1277-5p	0	0.000185770016719302	0	1	6.2	0	9.1
hsa-miR-128-3p	0.000381825124093165	0.000185770016719302	1	1	55.8	33.4	366
hsa-miR-128-3p	0.000381825124093165	0.000185770016719302	1	1	39.4	36.9	291.9
hsa-miR-1285-3p	0	0.000557310050157905	0	3	74	36	4.4
hsa-miR-1285-3p	0	0.000557310050157905	0	3	79	36	5.3
hsa-miR-1287-5p	0.000381825124093165	0	1	0	2.8	3.5	10.8
hsa-miR-129-5p	0	0.000185770016719302	0	1	2644.9	531.1	442.5
hsa-miR-129-5p	0	0.000185770016719302	0	1	2644.7	531.1	441.9
hsa-miR-1290	0	0.000185770016719302	0	1	224.4	15.8	0
hsa-miR-1292-5p	0	0.000185770016719302	0	1	9.2	35.1	0.1
hsa-miR-1296-5p	0.000381825124093165	0.000185770016719302	1	1	6.8	0	52.8
hsa-miR-1299	0	0.000185770016719302	0	1	377.8	105.3	5.7
hsa-miR-1301-3p	0	0.000185770016719302	0	1	23.5	14.1	25.3
hsa-miR-130a-3p	0	0.000557310050157905	0	3	22.1	21.1	225.2
hsa-miR-130b-3p	0	0.000185770016719302	0	1	42.3	21.1	104.7
hsa-miR-130b-5p	0.000381825124093165	0.00167193015047371	1	9	4.7	3.5	18.3
hsa-miR-134-5p	0.000763650248186331	0.000185770016719302	2	1	1517.9	1067.5	217.5
hsa-miR-136-5p	0.000381825124093165	0.000371540033438603	1	2	156.2	5.3	647.7
hsa-miR-138-5p	0	0.000185770016719302	0	1	4	14.9	1.1
hsa-miR-138-5p	0	0.000185770016719302	0	1	4.1	14.9	1.2
hsa-miR-139-5p	0.000381825124093165	0.000185770016719302	1	1	25	22.8	16.2
hsa-miR-140-3p	0	0.000185770016719302	0	1	3124.7	433.7	461.2
hsa-miR-140-5p	0.000381825124093165	0.000185770016719302	1	1	74.8	38.6	13.1
hsa-miR-141-3p	0	0.000371540033438603	0	2	3704	2522.1	5951.2
hsa-miR-141-5p	0.000381825124093165	0.000185770016719302	1	1	65.6	5.3	104.9
hsa-miR-142-3p	0.000381825124093165	0	1	0	12.3	1.8	3.1
hsa-miR-142-5p	0.000381825124093165	0.000371540033438603	1	2	0.4	0	31.3
hsa-miR-143-3p	0.000381825124093165	0.000185770016719302	1	1	186579.2	279169.1	41258.4
hsa-miR-1468-5p	0	0.000185770016719302	0	1	14.6	24.6	432.2
hsa-miR-146b-3p	0	0.000185770016719302	0	1	5.5	3.5	26.7
hsa-miR-148a-5p	0.000763650248186331	0.000371540033438603	2	2	122.3	49.2	158.2
hsa-miR-148b-5p	0.000381825124093165	0	1	0	329.8	33.4	91.5
hsa-miR-149-3p	0	0.000557310050157905	0	3	0.1	19.3	0.1
hsa-miR-149-5p	0.0011454753722795	0	3	0	12.3	8.8	39.9
hsa-miR-151a-3p	0	0.000185770016719302	0	1	13052.5	1922.5	4283.4
hsa-miR-151a-5p	0	0.000185770016719302	0	1	1337.7	371.3	3125.1
hsa-miR-151b	0	0.000185770016719302	0	1	82.8	32.5	173.8
hsa-miR-154-5p	0	0.000185770016719302	0	1	24.5	10.5	26.6
hsa-miR-155-5p	0	0.000185770016719302	0	1	49.2	3.5	52.7
hsa-miR-15a-5p	0.000381825124093165	0.000185770016719302	1	1	167.2	26.3	512.6
hsa-miR-15b-3p	0.000381825124093165	0.000371540033438603	1	2	14.2	0	2
hsa-miR-15b-5p	0.000381825124093165	0.000185770016719302	1	1	50.8	8.8	58.2
hsa-miR-16-2-3p	0	0.000557310050157905	0	3	4.4	0	19.7
hsa-miR-16-5p	0.000381825124093165	0.000371540033438603	1	2	223.4	201.9	1470.6
hsa-miR-16-5p	0.000381825124093165	0.000371540033438603	1	2	223.4	201.9	1467.7
hsa-miR-17-3p	0.000381825124093165	0.000371540033438603	1	2	13.3	0	22.8
hsa-miR-17-5p	0	0.000185770016719302	0	1	118.8	14.1	26.1
hsa-miR-181a-2-3p	0.000381825124093165	0	1	0	39.2	24.6	119.4
hsa-miR-181a-5p	0.000381825124093165	0.000371540033438603	1	2	649.9	439.8	4626.7
hsa-miR-181a-5p	0.000381825124093165	0.000371540033438603	1	2	649.9	439.8	4626.8
hsa-miR-181b-5p	0.000381825124093165	0.000557310050157905	1	3	167.2	73.7	542
hsa-miR-181b-5p	0.000381825124093165	0.000557310050157905	1	3	160.6	73.7	504.9
hsa-miR-181c-3p	0	0.000185770016719302	0	1	40.9	0	98.8
hsa-miR-181c-5p	0.000381825124093165	0.000185770016719302	1	1	309.1	50.9	1685
hsa-miR-181d-5p	0.000381825124093165	0.000743080066877206	1	4	187.1	29.9	113.4
hsa-miR-183-5p	0	0.000185770016719302	0	1	10992.8	10378.2	791.3
hsa-miR-184	0	0.000185770016719302	0	1	5976.4	19513.3	324.3
hsa-miR-185-3p	0.000381825124093165	0.000185770016719302	1	1	7.2	0	9.8
hsa-miR-185-5p	0	0.000557310050157905	0	3	123.4	59.7	7
hsa-miR-186-5p	0.000381825124093165	0	1	0	765.9	131.7	3173.8
hsa-miR-187-3p	0.000381825124093165	0	1	0	100.7	0	3.2
hsa-miR-190a-5p	0.000381825124093165	0.000371540033438603	1	2	14.6	7	3.5
hsa-miR-193a-5p	0	0.000371540033438603	0	2	27.1	21.1	1.3
hsa-miR-193b-3p	0	0.000185770016719302	0	1	13.5	0	16.8
hsa-miR-194-3p	0.000381825124093165	0.000185770016719302	1	1	12.6	12.3	8
hsa-miR-194-5p	0.000381825124093165	0	1	0	626.6	272.1	515.9
hsa-miR-194-5p	0.000381825124093165	0	1	0	567.1	233.5	445.6
hsa-miR-195-5p	0.000381825124093165	0.000185770016719302	1	1	18.1	163.3	48.6
hsa-miR-199a-3p	0	0.000185770016719302	0	1	39.2	41	703.3
hsa-miR-199a-3p	0	0.000185770016719302	0	1	38.8	39.2	687.3
hsa-miR-199a-5p	0.000763650248186331	0.000185770016719302	2	1	17.2	7	53.6
hsa-miR-199a-5p	0.000763650248186331	0.000185770016719302	2	1	17.2	7	53.6
hsa-miR-199b-3p	0	0.000185770016719302	0	1	38.8	39.2	687.3
hsa-miR-199b-5p	0.000763650248186331	0.000185770016719302	2	1	4.9	12.3	89.8
hsa-miR-200a-3p	0	0.000185770016719302	0	1	2345.8	641.7	1802.8
hsa-miR-200a-5p	0.000381825124093165	0.000185770016719302	1	1	91	21.1	149.5
hsa-miR-200b-3p	0	0.000185770016719302	0	1	1951.2	484.6	2932.1
hsa-miR-200b-5p	0.000381825124093165	0.000185770016719302	1	1	152.9	59.7	28.6
hsa-miR-203a-3p	0.000381825124093165	0.000557310050157905	1	3	126.3	50.9	43.9
hsa-miR-20a-5p	0	0.000185770016719302	0	1	174.3	29.9	15.5
hsa-miR-21-3p	0	0.000185770016719302	0	1	75	0	898.9
hsa-miR-21-5p	0	0.000185770016719302	0	1	65231.3	5344.5	33124.1
hsa-miR-2110	0.000381825124093165	0	1	0	4.4	43.9	4.4
hsa-miR-212-3p	0.000381825124093165	0	1	0	55.9	24.6	96.9
hsa-miR-214-3p	0	0.000371540033438603	0	2	2.4	119.4	15.3
hsa-miR-216a-3p	0.000381825124093165	0.000371540033438603	1	2	4.9	3.5	17.9
hsa-miR-216a-5p	0	0.000371540033438603	0	2	314.5	161.5	31
hsa-miR-216b-5p	0	0.000371540033438603	0	2	86	72	39.8
hsa-miR-219a-2-3p	0	0.000185770016719302	0	1	0.3	124.7	0
hsa-miR-22-3p	0	0.000185770016719302	0	1	297.8	152.8	30653.1
hsa-miR-22-5p	0.000763650248186331	0.000371540033438603	2	2	35.6	0	15.5
hsa-miR-221-3p	0	0.000185770016719302	0	1	577.1	140.5	1371.6
hsa-miR-221-5p	0.000381825124093165	0	1	0	64.7	539	24.4
hsa-miR-222-3p	0	0.000185770016719302	0	1	483.1	98.3	1716.1
hsa-miR-224-5p	0.000381825124093165	0.000185770016719302	1	1	10.7	0	13.3
hsa-miR-25-3p	0.000381825124093165	0.000185770016719302	1	1	464.2	149.2	1185.1
hsa-miR-26a-5p	0	0.000185770016719302	0	1	3899.1	1845.6	18025.2
hsa-miR-26a-5p	0	0.000185770016719302	0	1	3900.4	1845.6	18042.6
hsa-miR-26b-5p	0	0.000185770016719302	0	1	568.3	398	3947
hsa-miR-27a-3p	0	0.000185770016719302	0	1	2404.4	292.3	1799.2
hsa-miR-27a-5p	0	0.000371540033438603	0	2	62.6	26.3	14.9
hsa-miR-27b-3p	0	0.000185770016719302	0	1	13924.4	2602.9	63630.2
hsa-miR-28-3p	0.000381825124093165	0	1	0	839.5	212.4	1485
hsa-miR-28-5p	0.000381825124093165	0.000371540033438603	1	2	147.7	47.4	438.9
hsa-miR-296-5p	0	0.000185770016719302	0	1	11	0	7.2
hsa-miR-29a-3p	0.000381825124093165	0	1	0	2300.3	568.3	2015.8
hsa-miR-29a-5p	0.000381825124093165	0.000557310050157905	1	3	9.3	10.5	4.4
hsa-miR-29b-2-5p	0.000381825124093165	0.000928850083596507	1	5	84.4	17.6	8.1
hsa-miR-29b-3p	0.000381825124093165	0	1	0	171.1	24	77.1
hsa-miR-29b-3p	0.000381825124093165	0	1	0	171.3	24	77.4
hsa-miR-29c-3p	0.000381825124093165	0	1	0	818.5	52.7	1216
hsa-miR-3065-3p	0.000381825124093165	0.000185770016719302	1	1	397.8	70.2	22.4
hsa-miR-30a-3p	0	0.000371540033438603	0	2	3292.3	1080.7	146.1
hsa-miR-30c-1-3p	0	0.000371540033438603	0	2	2.2	0	22
hsa-miR-30c-2-3p	0	0.000185770016719302	0	1	69.5	54.4	53.6
hsa-miR-30c-5p	0	0.000185770016719302	0	1	1062.7	70.2	99.9
hsa-miR-30c-5p	0	0.000185770016719302	0	1	1063	70.2	100
hsa-miR-30d-3p	0	0.000371540033438603	0	2	19.9	0.9	104.6
hsa-miR-30d-5p	0	0.000185770016719302	0	1	38522	5355.9	11175.5
hsa-miR-30e-3p	0	0.000371540033438603	0	2	2479.1	956.9	245.6
hsa-miR-30e-5p	0	0.000185770016719302	0	1	7257.2	1075.4	2539
hsa-miR-32-5p	0.0011454753722795	0	3	0	62.3	7	32.2
hsa-miR-320b	0.000381825124093165	0.000185770016719302	1	1	5.8	49	59.9
hsa-miR-320b	0.000381825124093165	0.000185770016719302	1	1	5.6	49	60.7
hsa-miR-320c	0.000381825124093165	0.000185770016719302	1	1	3.3	24.1	2.3
hsa-miR-320c	0.000381825124093165	0.000185770016719302	1	1	4.1	24.1	3.6
hsa-miR-320d	0.000381825124093165	0.000185770016719302	1	1	3.5	11.8	0.3
hsa-miR-320d	0.000381825124093165	0.000185770016719302	1	1	3.5	11.8	0.3
hsa-miR-323a-3p	0	0.000185770016719302	0	1	157.5	5.3	142.4
hsa-miR-323b-3p	0.000381825124093165	0	1	0	47.9	8.8	81.7
hsa-miR-324-5p	0.000381825124093165	0	1	0	26.2	5.3	20.9
hsa-miR-328-3p	0.000381825124093165	0	1	0	67.6	8.8	76.3
hsa-miR-329-3p	0	0.000185770016719302	0	1	17.8	1.8	2.4
hsa-miR-329-3p	0	0.000185770016719302	0	1	17.8	1.8	2.4
hsa-miR-330-3p	0.000381825124093165	0	1	0	59.5	57.9	33.9
hsa-miR-330-5p	0	0.000185770016719302	0	1	91	35.1	83
hsa-miR-331-3p	0	0.000185770016719302	0	1	155.2	8.8	31.2
hsa-miR-335-3p	0.000381825124093165	0.000743080066877206	1	4	94.6	17.6	177.7
hsa-miR-335-5p	0.000763650248186331	0	2	0	49.6	42.1	360.4
hsa-miR-338-3p	0	0.000185770016719302	0	1	75.8	54.4	354.1
hsa-miR-33a-5p	0	0.000185770016719302	0	1	14.5	10.5	9.7
hsa-miR-33b-5p	0	0.000185770016719302	0	1	6.6	0	57.2
hsa-miR-340-3p	0	0.000185770016719302	0	1	36.8	57.9	18.3
hsa-miR-342-3p	0	0.000185770016719302	0	1	113.2	36.9	70.8
hsa-miR-345-5p	0.000381825124093165	0.000185770016719302	1	1	24.8	0	311.9
hsa-miR-34a-5p	0.000381825124093165	0	1	0	84.8	1.8	85.1
hsa-miR-34c-5p	0.000381825124093165	0	1	0	18.9	5.3	8.4
hsa-miR-3605-5p	0	0.000371540033438603	0	2	12	112.4	16.4
hsa-miR-361-5p	0.000381825124093165	0.000185770016719302	1	1	127.5	19.3	179.1
hsa-miR-3613-5p	0.000381825124093165	0	1	0	32.4	0	5.1
hsa-miR-363-3p	0.000381825124093165	0	1	0	11.8	24.6	18.1
hsa-miR-369-3p	0.000381825124093165	0.000185770016719302	1	1	118.3	29.9	253.4
hsa-miR-370-3p	0	0.000185770016719302	0	1	496.1	272.1	130.5
hsa-miR-370-5p	0	0.000185770016719302	0	1	19	5.3	7.8
hsa-miR-374a-3p	0.000381825124093165	0.000743080066877206	1	4	1221.6	107.1	158.5
hsa-miR-374a-5p	0.00152730049637266	0.000371540033438603	4	2	35.1	28.1	44.7
hsa-miR-374b-5p	0.00152730049637266	0.000371540033438603	4	2	68.8	26.3	39
hsa-miR-376a-5p	0	0.000185770016719302	0	1	499.7	10.5	115
hsa-miR-377-3p	0.000381825124093165	0.000371540033438603	1	2	16.2	3.5	21.1
hsa-miR-377-5p	0	0.000185770016719302	0	1	17.8	0	35.8
hsa-miR-378a-3p	0	0.000371540033438603	0	2	12292.1	8999.5	386.8
hsa-miR-378c	0	0.000371540033438603	0	2	79.7	9.2	8.4
hsa-miR-378g	0	0.000185770016719302	0	1	5	29.4	0.4
hsa-miR-378i	0	0.000185770016719302	0	1	37.4	7	2.1
hsa-miR-379-3p	0.000381825124093165	0.000185770016719302	1	1	18.2	2.6	14.4
hsa-miR-380-3p	0.000763650248186331	0.000743080066877206	2	4	4.9	0	11.3
hsa-miR-381-3p	0.000381825124093165	0.000185770016719302	1	1	2646.6	179.1	2386.1
hsa-miR-382-3p	0.000381825124093165	0	1	0	24.5	21.1	41.5
hsa-miR-3928-3p	0	0.000371540033438603	0	2	32.9	10.5	0.9
hsa-miR-3934-5p	0.000381825124093165	0	1	0	122.6	45.7	1.2
hsa-miR-409-3p	0.000381825124093165	0	1	0	471.5	505.7	1913.9
hsa-miR-409-5p	0	0.000371540033438603	0	2	37.8	0	2.6
hsa-miR-411-3p	0.000381825124093165	0.000185770016719302	1	1	27.4	2.6	13.4
hsa-miR-412-5p	0.000381825124093165	0	1	0	56.3	0	7.1
hsa-miR-421	0.000381825124093165	0	1	0	9.4	19.3	216.3
hsa-miR-423-5p	0	0.000185770016719302	0	1	323.5	6485.7	3754.3
hsa-miR-424-5p	0.000381825124093165	0.000185770016719302	1	1	189.3	24.6	52.1
hsa-miR-425-3p	0	0.000371540033438603	0	2	18.5	0	23.4
hsa-miR-431-5p	0	0.000371540033438603	0	2	3.3	1.8	36.1
hsa-miR-432-5p	0	0.000185770016719302	0	1	275.6	375.7	1065.4
hsa-miR-433-3p	0	0.000185770016719302	0	1	84.6	19.3	102.4
hsa-miR-4446-3p	0	0.000371540033438603	0	2	33	50.9	4.4
hsa-miR-4449	0	0.000185770016719302	0	1	12.4	3.5	0.9
hsa-miR-4488	0.000381825124093165	0	1	0	36.2	7	0.2
hsa-miR-450b-5p	0.000381825124093165	0	1	0	62.4	42.1	49.9
hsa-miR-454-3p	0	0.000371540033438603	0	2	36.5	0	84.5
hsa-miR-455-3p	0	0.000185770016719302	0	1	45	28.1	24.1
hsa-miR-455-5p	0	0.000185770016719302	0	1	80.4	5.3	228.8
hsa-miR-4662a-5p	0	0.000185770016719302	0	1	1.7	0	13.8
hsa-miR-485-3p	0.000381825124093165	0	1	0	37.8	0	4
hsa-miR-485-5p	0	0.000185770016719302	0	1	35.1	2926.8	148.7
hsa-miR-487a-3p	0	0.000185770016719302	0	1	4.1	0	19.9
hsa-miR-487a-5p	0.000381825124093165	0	1	0	15.9	7	3.6
hsa-miR-489-3p	0	0.000371540033438603	0	2	6	1.8	28.5
hsa-miR-493-3p	0.000381825124093165	0.000185770016719302	1	1	147.3	22.8	78.3
hsa-miR-493-5p	0	0.000185770016719302	0	1	53.2	66.7	156.8
hsa-miR-494-3p	0.000381825124093165	0.000185770016719302	1	1	29.6	14.1	29.8
hsa-miR-495-3p	0.000381825124093165	0.000185770016719302	1	1	34	7	8
hsa-miR-497-5p	0.000381825124093165	0.000185770016719302	1	1	10.7	0	53.5
hsa-miR-500a-3p	0	0.000185770016719302	0	1	32.3	8.8	120.7
hsa-miR-5010-3p	0	0.000371540033438603	0	2	17.9	0	1.5
hsa-miR-5010-5p	0.000381825124093165	0.000185770016719302	1	1	0.3	12.3	4.1
hsa-miR-532-3p	0	0.000185770016719302	0	1	20.2	36.9	8.6
hsa-miR-532-5p	0	0.000185770016719302	0	1	349.9	7	425.4
hsa-miR-539-3p	0.000763650248186331	0	2	0	33	19.3	262
hsa-miR-539-5p	0.000381825124093165	0.000371540033438603	1	2	34.5	10.5	12.3
hsa-miR-542-3p	0.000763650248186331	0	2	0	469.6	63.2	58.8
hsa-miR-542-5p	0	0.000185770016719302	0	1	27.9	3.5	4.7
hsa-miR-543	0	0.000371540033438603	0	2	7.5	0	20.2
hsa-miR-577	0.000381825124093165	0.000185770016719302	1	1	15.8	0	27.2
hsa-miR-582-5p	0.000381825124093165	0	1	0	8.6	0	28.6
hsa-miR-590-3p	0.000381825124093165	0.000371540033438603	1	2	1.2	10.5	16.4
hsa-miR-598-3p	0.000381825124093165	0	1	0	3182.8	423.1	128.1
hsa-miR-627-5p	0	0.000371540033438603	0	2	10.9	3.5	1.2
hsa-miR-628-3p	0	0.000185770016719302	0	1	3	14.1	5.5
hsa-miR-629-5p	0	0.000185770016719302	0	1	6.2	7	5.7
hsa-miR-641	0	0.000185770016719302	0	1	0	5.3	14.4
hsa-miR-642a-3p	0	0.000185770016719302	0	1	9.7	15.8	16.2
hsa-miR-653-5p	0	0.000371540033438603	0	2	14.1	1.8	16
hsa-miR-654-3p	0	0.000371540033438603	0	2	383.9	24.6	957.2
hsa-miR-654-5p	0	0.000185770016719302	0	1	146.8	163.3	62.8
hsa-miR-655-3p	0.000381825124093165	0.000371540033438603	1	2	24.1	0	5.7
hsa-miR-656-3p	0.000381825124093165	0.000185770016719302	1	1	11.9	0	13.5
hsa-miR-660-5p	0	0.000185770016719302	0	1	20.9	0	299
hsa-miR-664a-3p	0	0.000371540033438603	0	2	100.8	14.1	18.7
hsa-miR-664a-5p	0	0.000185770016719302	0	1	16.6	87.8	10.6
hsa-miR-670-3p	0.000763650248186331	0.000371540033438603	2	2	5.4	0	116.8
hsa-miR-7-1-3p	0.000381825124093165	0	1	0	15.5	0	7.3
hsa-miR-7-2-3p	0.000381825124093165	0	1	0	19.2	5.3	9.4
hsa-miR-7-5p	0.000381825124093165	0.000557310050157905	1	3	1571.5	40569.8	142.3
hsa-miR-7-5p	0.000381825124093165	0.000557310050157905	1	3	1437.9	39814.8	140.1
hsa-miR-7-5p	0.000381825124093165	0.000557310050157905	1	3	1475.4	40197.6	143.9
hsa-miR-708-3p	0.000381825124093165	0	1	0	23.6	0	25.2
hsa-miR-708-5p	0.000381825124093165	0.000371540033438603	1	2	36.4	5.3	17.6
hsa-miR-758-3p	0	0.000185770016719302	0	1	13.5	5.3	37.7
hsa-miR-7706	0.000381825124093165	0	1	0	4.5	5.3	20.3
hsa-miR-873-5p	0	0.000185770016719302	0	1	38.4	0	172.8
hsa-miR-874-5p	0.000381825124093165	0.000371540033438603	1	2	2.8	0	23
hsa-miR-877-5p	0.000763650248186331	0	2	0	38	72	54.5
hsa-miR-885-3p	0.000381825124093165	0.000185770016719302	1	1	0.3	75.5	0
hsa-miR-889-3p	0.000381825124093165	0	1	0	2379.8	265.1	1109.8
hsa-miR-9-5p	0	0.000185770016719302	0	1	13.6	310.8	3.4
hsa-miR-9-5p	0	0.000185770016719302	0	1	13.5	310.8	3.4
hsa-miR-9-5p	0	0.000185770016719302	0	1	13.5	310.8	3.4
hsa-miR-92a-3p	0.000381825124093165	0	1	0	326	115.9	3034.4
hsa-miR-92a-3p	0.000381825124093165	0	1	0	292.4	107.1	2381.7
hsa-miR-92b-3p	0.000381825124093165	0	1	0	256.2	135.2	2313.5
hsa-miR-941	0.000381825124093165	0	1	0	1.6	0.7	36.1
hsa-miR-941	0.000381825124093165	0	1	0	1.6	0.7	36.1
hsa-miR-941	0.000381825124093165	0	1	0	1.6	0.7	36.1
hsa-miR-941	0.000381825124093165	0	1	0	1.6	0.7	36.1
hsa-miR-941	0.000381825124093165	0	1	0	1.6	0.7	36.1
hsa-miR-96-5p	0	0.000371540033438603	0	2	136.5	29.9	21.9
hsa-miR-98-3p	0.000381825124093165	0.000185770016719302	1	1	27	0	2.9
hsa-miR-98-5p	0.000381825124093165	0.000371540033438603	1	2	436	711.3	1726.7
hsa-miR-99b-3p	0.000381825124093165	0	1	0	108.5	28.1	91.7
