# Supplementary material for: High-throughput analysis of ANRIL circRNA isoforms in human pancreatic islets
Source: Sci Rep. 2022 May 11;12:7745. doi: 10.1038/s41598-022-11668-w (PMC9095874; doi:10.1038/s41598-022-11668-w)
Supplement: Supplementary file 8 — Supplementary Information 8. Table S7. Proliferation measurements for human islet samples. Measurements used to calculate the proliferation index and genotype correlations, including the % of BrdU+ insulin-secreting cells grown with 15 mmol/L glucose and % of BrdU+ insulin-secreting cells grown with 5 mmol/L glucose. [file 41598_2022_11668_MOESM8_ESM.xlsx]

## Sheet: prolifdata_withSNPs
sample	diseaseState	percentBrdU_5mM	percentBrdU_15mM	ratio_BrdU15mM_BrdU5mM	rs2383208	rs10757283	rs564398	rs10811661	qPCR_linear_Exon1-2	qPCR_circular_Exon7-5	qPCR_circular_Exon10-5	qPCR_circular_Exon16-4	qPCR_circular_Exon16-5	qPCR_averageCircular	ratio_averageCircular_linear
1301	healthy	0.525701	1.6624	3.16226	AA	CT	TT	TT	0.000225435	0.000835542	0.000457164	0.000214758	0.00105759	0.000641264	0.844564
1302	healthy	0.620347	1.41956	2.28833	GA	TT	CT	CT	0.000226218	0.00163669	0.00119399	4.43717e-05	0.00154305	0.00110452	2.88257
1305	healthy	0.0919118	0.383142	4.16858	GA	CT	CC	CT	0.000110016	0.00418662	0.00116537	0.000557014	0.00318388	0.00227322	18.6626
1306	healthy	0.225734	0.70922	3.14184	AA	CT	CC	TT	0.000588773	0.00347204	0.00160858	0.000611653	0.00309681	0.00219727	1.73195
1401	healthy	0.722195	1.15702	1.60209	AA	CC	CT	TT	9.54431e-05	0.00121907	0.000331202	0.000441591	0.00121907	0.000802735	6.41061
1409	healthy	0.0848896	0.184502	2.17343	AA	CC	TT	TT	0.000397985	0.0107092	0.00282017	0.00188007	0.0124734	0.00697072	15.515
1412	healthy	0.163221	0.268276	1.64364	GA	CT	CT	CT	0.000208886	0.00186708	0.000782295	0.000380451	0.00186708	0.00122423	3.86074
1413	healthy	0.527009	0.952381	1.80714	AA	TT	CT	TT	0.000202003	0.0013955	0.000521516	0.000297463	0.00164238	0.000964214	2.77327
1414	healthy	1.80103	2.61128	1.44988	AA	TT	CT	TT	0.000660113	0.00837323	0.00346003	0.000798732	0.00508337	0.00442884	4.70921
1421	healthy	0.0565611	0.162866	2.87948	AA	CT	CT	TT	0.000203174	0.00213729	0.00132481	0.000474929	0.00346003	0.00184926	7.10188
1423	healthy	0.384763	0.662252	1.72119	AA	CC	CT	TT	0.000315516	0.00585953	0.00213729	0.000782295	0.00360696	0.00309652	7.81414
1426	healthy	0.122699	0.265816	2.1664	AA	CT	CT	TT	0.000478233	0.00854917	0.0035573	0.00108733	0.00792156	0.00527884	9.03822
1427	healthy	0.187032	0.485437	2.59547	AA	CT	TT	TT	0.000207443	0.00497875	0.0017481	0.000676323	0.00322832	0.00265787	10.8125
1428	healthy	0.0974659	0.106724	1.09498	AA	CT	CT	TT	0.000198304	0.00205735	0.00119813	0.000465155	0.00225134	0.00149299	5.52881
1429	healthy	0.0698812	0.0800961	1.14618	AA	CC	CT	TT	NA	NA	NA	NA	NA	NA	NA
1430	healthy	0.593472	0.936599	1.57817	AA	CC	CT	TT	0.000473286	0.00632377	0.00334217	0.0010911	0.00704102	0.00444951	7.40132
1501	healthy	0.334023	0.504541	1.5105	GA	CT	TT	CT	8.51284e-05	0.00123181	0.000655553	0.000341696	0.00142483	0.000913472	8.73052
1502	healthy	0.307547	0.56938	1.85136	AA	CT	TT	TT	8.81304e-05	0.00167108	0.00118574	0.000334084	0.00122897	0.00110497	10.5379
1504	healthy	0.0793651	0.213371	2.68848	AA	CT	CC	TT	0.000370048	0.000750427	0.000486592	0.000129928	0.000785011	0.000537989	-0.546163
1507	healthy	0.371517	0.636132	1.71226	AA	CC	TT	TT	1.68137e-05	0.00273357	0.000994781	0.000635421	0.00189972	0.00156587	91.1307
1508	healthy	0.609491	0.746799	1.22528	GA	CT	CT	CT	4.69017e-05	0.00103583	0.000381772	0.000229376	0.00117347	0.000705112	13.0338
1509	healthy	1.24805	2.85307	2.28602	AA	CT	TT	TT	6.18872e-05	0.000628848	0.000311172	0.000198304	0.000793215	0.000482885	5.80266
1510	healthy	NA	NA	2.63756	AA	CT	CC	TT	0.000377823	0.0033771	0.00149049	0.000414885	0.00251539	0.00194947	3.15973
1511	healthy	0.292612	0.269833	0.922153	AA	CT	CT	TT	0.000167332	0.00391981	0.00207166	0.000653285	0.00427459	0.00272983	14.3139
1512	healthy	0.241093	0.479361	1.98828	AA	CC	CT	TT	0.000231773	0.00157002	0.000560888	0.000364953	0.00188659	0.00109561	2.7271
1601	healthy	0.2331	0.770179	3.30407	GA	CT	CC	CT	0.000224655	0.000883183	0.000528796	0.000208886	0.000953156	0.000643505	0.864415
1602	healthy	0.493052	0.388098	0.787134	AA	CC	CT	TT	NA	NA	NA	NA	NA	NA	NA
1603	healthy	0.20202	0.465549	2.30447	AA	CC	TT	TT	7.35967e-05	0.000624505	0.000230971	0.000146177	0.000737535	0.000434797	3.90783
1605	healthy	0.0638706	0.0629063	0.984902	AA	TT	TT	TT	0.000200376	0.000815516	0.000551252	0.000193551	0.00133402	0.000723586	1.61114
1606	healthy	0	0.25729	NA	AA	CC	CC	TT	0.000126521	0.000391147	0.000208886	6.54915e-05	0.000495097	0.000290155	0.293338
1607	healthy	0	1.1191	NA	AA	TT	TT	TT	5.26454e-05	0.00158643	0.000375214	0.000246692	0.00106865	0.000819245	13.5616
1608	healthy	0.215054	0.275989	1.28335	AA	CT	TT	TT	0.000117912	0.00356965	0.00115331	0.000123774	0.000874048	0.0014302	10.1294
1610	healthy	0	1.38889	NA	AA	CT	CT	TT	7.61921e-05	0.000923884	0.000438541	0.000175043	0.00106127	0.000649683	6.52691
1611	healthy	0.0813008	0.119617	1.47129	GA	CT	CT	CT	0.000190226	0.00650155	0.00180974	0.000580668	0.00439476	0.00332168	15.4618
1612	healthy	0.101678	0.103306	1.01601	AA	CT	CT	TT	0.000117504	0.003545	0.00100402	0.000507255	0.00207166	0.00178198	13.1653
1613	healthy	0.167224	0.180832	1.08137	AA	CT	TT	TT	0.000138291	0.00295014	0.000993633	0.000270891	0.00132022	0.00138372	8.00588
1614	healthy	0.321384	0.469153	1.45979	AA	CT	TT	TT	0.000101587	0.00581905	0.00278135	0.000838443	0.00567958	0.00377961	35.2056
1615	healthy	0.112233	0.218579	1.94754	AA	CC	TT	TT	8.8846e-05	0.00210787	0.000774203	0.000304768	0.00179102	0.00124447	12.007
1618	healthy	0.0380373	0.0395101	1.03872	AA	CT	CT	TT	8.81304e-05	0.00343613	0.00149566	0.000419221	0.00305418	0.0021013	21.843
1619	healthy	0.403226	0.799574	1.98294	AA	CC	TT	TT	4.57776e-05	0.00157912	0.0005055	0.000352522	0.00379943	0.00155914	32.0591
1620	healthy	0.207039	0.505051	2.43939	AA	CT	TT	TT	4.09721e-05	0.000747831	0.000278507	9.15551e-05	0.000576657	0.000423638	8.33966
1621	healthy	0.848523	0.810373	0.955039	GA	TT	CT	CT	4.57776e-05	0.00106865	0.000465155	0.00012207	0.00102511	0.000670246	12.6414
1701	healthy	0.905888	0.559403	0.617519	GA	CT	CT	CT	0.000187607	0.00343613	0.00564035	0.000993633	0.00202902	0.00302478	14.123
1704	healthy	0.000661959	0.00228609	3.45352	AA	CC	CC	TT	0.000119973	0.00184777	0.000990195	0.000284359	0.00187356	0.00124897	8.41044
1705	healthy	0.0444444	0.0403226	0.907258	AA	CT	TT	TT	4.53041e-05	0.000990195	0.000381772	0.000353746	0.00177865	0.000876091	17.338
