# Supplementary material for: High-throughput analysis of ANRIL circRNA isoforms in human pancreatic islets
Source: Sci Rep. 2022 May 11;12:7745. doi: 10.1038/s41598-022-11668-w (PMC9095874; doi:10.1038/s41598-022-11668-w)
Supplement: Supplementary file 9 — Supplementary Information 9. Table S8. Global BSJs identified from RNA-seq data. Outputs from CIRCexplorer2 (sheet 1) and CIRIquant (sheet 2) for back-spliced junctions in RNaseR treated and untreated samples. [file 41598_2022_11668_MOESM9_ESM.xlsx]

## Sheet: CIRIquant_global
seqnames	start	end	width	strand	source	type	score	phase	circ_id	circ_type	bsj	fsj	junc_ratio	gene_id	gene_name	gene_type	rnaser_bsj	rnaser_fsj	ind
1	805799	810170	4372	-	CIRIquant	circRNA	1.4491	NA	1:805799|810170	exon	20	5	0.889	ENSG00000230092,ENSG00000230021	AL669831.4,AL669831.3	transcribed_unprocessed_pseudogene,transcribed_processed_pseudogene	NA	NA	is1
1	930155	935896	5742	+	CIRIquant	circRNA	0.0199	NA	1:930155|935896	exon	0.274	13	0.04	ENSG00000187634	SAMD11	protein_coding	1	5	is1
1	935772	939412	3641	+	CIRIquant	circRNA	0.0057	NA	1:935772|939412	exon	0.079	9	0.017	ENSG00000187634	SAMD11	protein_coding	1	12	is1
1	1223244	1223968	725	-	CIRIquant	circRNA	0.4347	NA	1:1223244|1223968	exon	6	61	0.164	ENSG00000078808	SDF4	protein_coding	NA	NA	is1
1	1256992	1257310	319	-	CIRIquant	circRNA	0.0725	NA	1:1256992|1257310	exon	1	17	0.105	ENSG00000160087	UBE2J2	protein_coding	NA	NA	is1
1	1256992	1263386	6395	-	CIRIquant	circRNA	0.0005	NA	1:1256992|1263386	exon	0.007	1	0.013	ENSG00000160087	UBE2J2	protein_coding	1	16	is1
1	1256992	1267992	11001	-	CIRIquant	circRNA	0.0725	NA	1:1256992|1267992	exon	1	12	0.143	ENSG00000160087	UBE2J2	protein_coding	NA	NA	is1
1	1302922	1304143	1222	-	CIRIquant	circRNA	0.0066	NA	1:1302922|1304143	exon	0.092	33	0.006	ENSG00000131584	ACAP3	protein_coding	1	38	is1
1	1337977	1342484	4508	-	CIRIquant	circRNA	0.0063	NA	1:1337977|1342484	exon	0.088	44	0.004	ENSG00000284372,ENSG00000107404	MIR6808,DVL1	miRNA,protein_coding	1	53	is1
1	1649499	1657498	8000	-	CIRIquant	circRNA	0.0057	NA	1:1649499|1657498	exon	0.079	6	0.026	ENSG00000248333	CDK11B	protein_coding	1	8	is1
1	1668327	1736039	67713	-	CIRIquant	circRNA	0.0357	NA	1:1668327|1736039	exon	0.492	14	0.066	ENSG00000215790,ENSG00000268575,ENSG00000008128,ENSG00000189339	SLC35E2A,AL031282.2,CDK11A,SLC35E2B	protein_coding,processed_transcript,protein_coding,protein_coding	1	3	is1
1	1669664	1670151	488	-	CIRIquant	circRNA	0.0083	NA	1:1669664|1670151	exon	0.115	12	0.019	ENSG00000189339	SLC35E2B	protein_coding	1	11	is1
1	1669664	1734835	65172	-	CIRIquant	circRNA	0.2174	NA	1:1669664|1734835	exon	3	2	0.75	ENSG00000215790,ENSG00000268575,ENSG00000008128,ENSG00000189339	SLC35E2A,AL031282.2,CDK11A,SLC35E2B	protein_coding,processed_transcript,protein_coding,protein_coding	NA	NA	is1
1	1682341	1684421	2081	+	CIRIquant	circRNA	0.0272	NA	1:1682341|1684421	exon	0.375	0	1	NA	NA	NA	2	0	is1
1	1719328	1722831	3504	-	CIRIquant	circRNA	0.0049	NA	1:1719328|1722831	exon	0.067	7	0.019	ENSG00000268575,ENSG00000008128	AL031282.2,CDK11A	processed_transcript,protein_coding	1	11	is1
1	1728238	1730678	2441	+	CIRIquant	circRNA	0.0191	NA	1:1728238|1730678	exon	0.264	5	0.095	ENSG00000227775	AL031282.1	transcribed_processed_pseudogene	1	2	is1
1	1734690	1739704	5015	-	CIRIquant	circRNA	0.0068	NA	1:1734690|1739704	exon	0.094	2	0.086	ENSG00000215790,ENSG00000268575	SLC35E2A,AL031282.2	protein_coding,processed_transcript	4	9	is1
1	1793245	1817875	24631	-	CIRIquant	circRNA	0.0091	NA	1:1793245|1817875	exon	0.126	215	0.001	ENSG00000078369	GNB1	protein_coding	1	180	is1
1	1804419	1806538	2120	-	CIRIquant	circRNA	0.0523	NA	1:1804419|1806538	exon	0.721	224	0.006	ENSG00000078369	GNB1	protein_coding	4	131	is1
1	1804419	1815862	11444	-	CIRIquant	circRNA	0.0272	NA	1:1804419|1815862	exon	0.375	0	1	ENSG00000078369	GNB1	protein_coding	2	0	is1
1	1804419	1817875	13457	-	CIRIquant	circRNA	0.0725	NA	1:1804419|1817875	exon	1	0	1	ENSG00000078369	GNB1	protein_coding	NA	NA	is1
1	1804419	1825499	21081	-	CIRIquant	circRNA	0.0136	NA	1:1804419|1825499	exon	0.188	51.559	0.007	ENSG00000078369	GNB1	protein_coding	1	29	is1
1	1804419	1839238	34820	-	CIRIquant	circRNA	0.0136	NA	1:1804419|1839238	exon	0.188	0	1	ENSG00000078369	GNB1	protein_coding	1	0	is1
1	1815756	1825499	9744	-	CIRIquant	circRNA	0.0543	NA	1:1815756|1825499	exon	0.75	0	1	ENSG00000078369	GNB1	protein_coding	4	0	is1
1	1815756	1839238	23483	-	CIRIquant	circRNA	0.0742	NA	1:1815756|1839238	exon	1.024	41	0.048	ENSG00000078369	GNB1	protein_coding	9	38	is1
1	1815756	1879902	64147	-	CIRIquant	circRNA	0.0136	NA	1:1815756|1879902	exon	0.188	5.334	0.066	ENSG00000078369	GNB1	protein_coding	1	3	is1
1	1821125	1839238	18114	-	CIRIquant	circRNA	0.0136	NA	1:1821125|1839238	exon	0.188	0	1	ENSG00000078369	GNB1	protein_coding	1	0	is1
1	1825397	1839238	13842	-	CIRIquant	circRNA	0.0725	NA	1:1825397|1839238	exon	1	13	0.133	ENSG00000078369	GNB1	protein_coding	NA	NA	is1
1	1839190	1848529	9340	-	CIRIquant	circRNA	0.0136	NA	1:1839190|1848529	exon	0.188	3.556	0.095	ENSG00000078369	GNB1	protein_coding	1	2	is1
1	2135262	2156092	20831	+	CIRIquant	circRNA	0.0401	NA	1:2135262|2156092	exon	0.554	7	0.137	ENSG00000067606	PRKCZ	protein_coding	3	4	is1
1	2302978	2304585	1608	+	CIRIquant	circRNA	0.0057	NA	1:2302978|2304585	exon	0.079	3	0.05	ENSG00000157933	SKI	protein_coding	1	4	is1
1	2336469	2336850	382	-	CIRIquant	circRNA	0.0136	NA	1:2336469|2336850	exon	0.188	0	1	ENSG00000116151	MORN1	protein_coding	1	0	is1
1	2395784	2397220	1437	+	CIRIquant	circRNA	0.0506	NA	1:2395784|2397220	exon	0.699	53	0.026	ENSG00000157916	RER1	protein_coding	1	8	is1
1	2514354	2515717	1364	-	CIRIquant	circRNA	0.0153	NA	1:2514354|2515717	exon	0.211	8	0.05	ENSG00000157881	PANK4	protein_coding	1	4	is1
1	2577018	2581650	4633	+	CIRIquant	circRNA	0.0136	NA	1:2577018|2581650	exon	0.188	0	1	ENSG00000228037	AL139246.3	lincRNA	1	0	is1
1	3825758	3826744	987	-	CIRIquant	circRNA	0.0245	NA	1:3825758|3826744	exon	0.337	16	0.04	ENSG00000116198	CEP104	protein_coding	1	5	is1
1	3833862	3835092	1231	-	CIRIquant	circRNA	0.0382	NA	1:3833862|3835092	exon	0.527	10	0.095	ENSG00000116198	CEP104	protein_coding	1	2	is1
1	3844907	3845351	445	-	CIRIquant	circRNA	0.0191	NA	1:3844907|3845351	exon	0.264	10	0.05	ENSG00000116198	CEP104	protein_coding	1	4	is1
1	3844907	3848781	3875	-	CIRIquant	circRNA	0.0092	NA	1:3844907|3848781	exon	0.127	6	0.04	ENSG00000116198	CEP104	protein_coding	1	5	is1
1	3848608	3852421	3814	-	CIRIquant	circRNA	0.0134	NA	1:3848608|3852421	exon	0.185	7	0.05	ENSG00000116198	CEP104	protein_coding	1	4	is1
1	3862376	3863509	1134	+	CIRIquant	circRNA	0.0038	NA	1:3862376|3863509	exon	0.053	2	0.05	ENSG00000169598	DFFB	protein_coding	1	4	is1
1	3867974	3872572	4599	+	CIRIquant	circRNA	0.0725	NA	1:3867974|3872572	exon	1	3	0.4	ENSG00000169598	DFFB	protein_coding	NA	NA	is1
1	3867974	3883800	15827	+	CIRIquant	circRNA	0.0076	NA	1:3867974|3883800	exon	0.105	1	0.174	ENSG00000169598	DFFB	protein_coding	1	1	is1
1	5927649	5933329	5681	-	CIRIquant	circRNA	0.0153	NA	1:5927649|5933329	exon	0.211	2	0.174	ENSG00000131697	NPHP4	protein_coding	2	2	is1
1	5947104	5961949	14846	-	CIRIquant	circRNA	0.0011	NA	1:5947104|5961949	exon	0.015	1	0.029	ENSG00000131697	NPHP4	protein_coding	2	14	is1
1	5947104	5986327	39224	-	CIRIquant	circRNA	0.0272	NA	1:5947104|5986327	exon	0.375	1.778	0.297	ENSG00000131697	NPHP4	protein_coding	2	1	is1
1	5961794	5986327	24534	-	CIRIquant	circRNA	0.0725	NA	1:5961794|5986327	exon	1	1	0.667	ENSG00000131697	NPHP4	protein_coding	NA	NA	is1
1	6192930	6197756	4827	-	CIRIquant	circRNA	0.0672	NA	1:6192930|6197756	exon	0.927	378	0.005	ENSG00000116251,ENSG00000285629	RPL22,AL031847.2	protein_coding,protein_coding	1	43	is1
1	6231902	6232119	218	-	CIRIquant	circRNA	0.0248	NA	1:6231902|6232119	exon	0.343	52	0.013	ENSG00000116237	ICMT	protein_coding	1	16	is1
1	6528994	6545180	16187	-	CIRIquant	circRNA	0.0055	NA	1:6528994|6545180	exon	0.075	5	0.029	ENSG00000162408	NOL9	protein_coding	1	7	is1
1	6531968	6533441	1474	-	CIRIquant	circRNA	0.0042	NA	1:6531968|6533441	exon	0.059	5	0.023	ENSG00000162408	NOL9	protein_coding	1	9	is1
1	6533280	6541927	8648	-	CIRIquant	circRNA	0.0153	NA	1:6533280|6541927	exon	0.211	9	0.045	ENSG00000162408	NOL9	protein_coding	2	9	is1
1	6549571	6550615	1045	-	CIRIquant	circRNA	0.0458	NA	1:6549571|6550615	exon	0.633	6	0.174	ENSG00000162408	NOL9	protein_coding	2	2	is1
1	6619803	6620337	535	+	CIRIquant	circRNA	0.0115	NA	1:6619803|6620337	exon	0.158	3	0.095	ENSG00000116273	PHF13	protein_coding	1	2	is1
1	6667709	6681037	13329	-	CIRIquant	circRNA	0.0357	NA	1:6667709|6681037	exon	0.492	14	0.066	ENSG00000007923	DNAJC11	protein_coding	2	6	is1
1	6806983	6825210	18228	+	CIRIquant	circRNA	0.0725	NA	1:6806983|6825210	exon	1	28	0.067	ENSG00000171735	CAMTA1	protein_coding	NA	NA	is1
1	6820181	6825210	5030	+	CIRIquant	circRNA	0.107	NA	1:6820181|6825210	exon	1.476	14	0.174	ENSG00000171735	CAMTA1	protein_coding	1	1	is1
1	7588979	7624147	35169	-	CIRIquant	circRNA	0.0136	NA	1:7588979|7624147	exon	0.188	0	1	NA	NA	NA	1	0	is1
1	7777022	7778169	1148	+	CIRIquant	circRNA	0.0136	NA	1:7777022|7778169	exon	0.188	0	1	ENSG00000049245	VAMP3	protein_coding	1	0	is1
1	7777160	7778169	1010	+	CIRIquant	circRNA	0.0725	NA	1:7777160|7778169	exon	1	70	0.028	ENSG00000049245	VAMP3	protein_coding	NA	NA	is1
1	7808893	7810567	1675	+	CIRIquant	circRNA	0.0102	NA	1:7808893|7810567	exon	0.141	12	0.023	ENSG00000049246	PER3	protein_coding	1	9	is1
1	7826480	7830161	3682	+	CIRIquant	circRNA	0.0204	NA	1:7826480|7830161	exon	0.281	16	0.034	ENSG00000049246	PER3	protein_coding	1	6	is1
1	7835762	7837149	1388	+	CIRIquant	circRNA	0.2674	NA	1:7835762|7837149	exon	3.691	5	0.596	ENSG00000049246	PER3	protein_coding	7	1	is1
1	8011976	8015692	3717	-	CIRIquant	circRNA	0.0262	NA	1:8011976|8015692	exon	0.362	24	0.029	ENSG00000116285	ERRFI1	protein_coding	1	7	is1
1	8294382	8296140	1759	+	CIRIquant	circRNA	0.0725	NA	1:8294382|8296140	exon	1	0	1	NA	NA	NA	NA	NA	is1
1	8422727	8557523	134797	-	CIRIquant	circRNA	0.0136	NA	1:8422727|8557523	exon	0.188	0	1	ENSG00000142599,ENSG00000221083	RERE,RF00599	protein_coding,snoRNA	1	0	is1
1	8422727	8614686	191960	-	CIRIquant	circRNA	0.0027	NA	1:8422727|8614686	exon	0.038	5	0.015	ENSG00000142599,ENSG00000221083	RERE,RF00599	protein_coding,snoRNA	1	14	is1
1	8465925	8508675	42751	-	CIRIquant	circRNA	0.0136	NA	1:8465925|8508675	exon	0.188	1.778	0.174	ENSG00000142599	RERE	protein_coding	1	1	is1
1	8465925	8541318	75394	-	CIRIquant	circRNA	0.0082	NA	1:8465925|8541318	exon	0.114	35	0.006	ENSG00000142599,ENSG00000221083	RERE,RF00599	protein_coding,snoRNA	7	227	is1
1	8465925	8614686	148762	-	CIRIquant	circRNA	0.0725	NA	1:8465925|8614686	exon	1	0	1	ENSG00000142599,ENSG00000221083	RERE,RF00599	protein_coding,snoRNA	NA	NA	is1
1	8465925	8624380	158456	-	CIRIquant	circRNA	0.0136	NA	1:8465925|8624380	exon	0.188	0	1	ENSG00000142599,ENSG00000221083	RERE,RF00599	protein_coding,snoRNA	1	0	is1
1	8495063	8508675	13613	-	CIRIquant	circRNA	0.0725	NA	1:8495063|8508675	exon	1	3	0.4	ENSG00000142599	RERE	protein_coding	NA	NA	is1
1	8495063	8541318	46256	-	CIRIquant	circRNA	0.0725	NA	1:8495063|8541318	exon	1	4	0.333	ENSG00000142599,ENSG00000221083	RERE,RF00599	protein_coding,snoRNA	NA	NA	is1
1	8495063	8557523	62461	-	CIRIquant	circRNA	0.0725	NA	1:8495063|8557523	exon	1	0	1	ENSG00000142599,ENSG00000221083	RERE,RF00599	protein_coding,snoRNA	NA	NA	is1
1	8495063	8614686	119624	-	CIRIquant	circRNA	0.1449	NA	1:8495063|8614686	exon	2	0	1	ENSG00000142599,ENSG00000221083	RERE,RF00599	protein_coding,snoRNA	NA	NA	is1
1	8508627	8557523	48897	-	CIRIquant	circRNA	0.0725	NA	1:8508627|8557523	exon	1	4	0.333	ENSG00000142599,ENSG00000221083	RERE,RF00599	protein_coding,snoRNA	NA	NA	is1
1	8508627	8614686	106060	-	CIRIquant	circRNA	0.0136	NA	1:8508627|8614686	exon	0.188	0	1	ENSG00000142599,ENSG00000221083	RERE,RF00599	protein_coding,snoRNA	1	0	is1
1	8523053	8557523	34471	-	CIRIquant	circRNA	0.0136	NA	1:8523053|8557523	exon	0.188	0	1	ENSG00000142599	RERE	protein_coding	1	0	is1
1	8541214	8557523	16310	-	CIRIquant	circRNA	0.1449	NA	1:8541214|8557523	exon	2	29	0.121	ENSG00000142599	RERE	protein_coding	NA	NA	is1
1	8541214	8557537	16324	-	CIRIquant	circRNA	0.0136	NA	1:8541214|8557537	exon	0.188	0	1	ENSG00000142599	RERE	protein_coding	1	0	is1
1	8541214	8614686	73473	-	CIRIquant	circRNA	0.1902	NA	1:8541214|8614686	exon	2.625	0	1	ENSG00000142599	RERE	protein_coding	14	0	is1
1	8541214	8624380	83167	-	CIRIquant	circRNA	0.0272	NA	1:8541214|8624380	exon	0.375	0	1	ENSG00000142599	RERE	protein_coding	2	0	is1
1	8541214	8656441	115228	-	CIRIquant	circRNA	0.0136	NA	1:8541214|8656441	exon	0.188	0	1	ENSG00000142599	RERE	protein_coding	1	0	is1
1	8556475	8614686	58212	-	CIRIquant	circRNA	0.0006	NA	1:8556475|8614686	exon	0.008	1	0.016	ENSG00000142599	RERE	protein_coding	1	13	is1
1	8556475	8624380	67906	-	CIRIquant	circRNA	0.0136	NA	1:8556475|8624380	exon	0.188	0	1	ENSG00000142599	RERE	protein_coding	1	0	is1
1	8592904	8624380	31477	-	CIRIquant	circRNA	0.0136	NA	1:8592904|8624380	exon	0.188	0	1	ENSG00000142599	RERE	protein_coding	1	0	is1
1	8612046	8624380	12335	-	CIRIquant	circRNA	0.0136	NA	1:8612046|8624380	exon	0.188	0	1	ENSG00000142599	RERE	protein_coding	1	0	is1
1	8614561	8624380	9820	-	CIRIquant	circRNA	0.0543	NA	1:8614561|8624380	exon	0.75	0	1	ENSG00000142599	RERE	protein_coding	4	0	is1
1	8614561	8656441	41881	-	CIRIquant	circRNA	0.0344	NA	1:8614561|8656441	exon	0.475	5	0.16	ENSG00000142599	RERE	protein_coding	9	10	is1
1	8655973	8656441	469	-	CIRIquant	circRNA	0.0725	NA	1:8655973|8656441	exon	1	3	0.4	ENSG00000142599	RERE	protein_coding	NA	NA	is1
1	8655973	8792588	136616	-	CIRIquant	circRNA	0.0136	NA	1:8655973|8792588	exon	0.188	0	1	ENSG00000224315,ENSG00000142599	RPL7P7,RERE	processed_pseudogene,protein_coding	1	0	is1
1	8792404	8806824	14421	-	CIRIquant	circRNA	0.0136	NA	1:8792404|8806824	exon	0.188	0	1	ENSG00000222511,ENSG00000142599,ENSG00000228423	RF00019,RERE,AL357552.2	misc_RNA,protein_coding,lincRNA	1	0	is1
1	9355743	9356585	843	+	CIRIquant	circRNA	0.0725	NA	1:9355743|9356585	exon	1	7	0.222	ENSG00000171621	SPSB1	protein_coding	NA	NA	is1
1	9740658	9741256	599	-	CIRIquant	circRNA	0.0119	NA	1:9740658|9741256	exon	0.164	14	0.023	ENSG00000171603	CLSTN1	protein_coding	1	9	is1
1	9871187	9877989	6803	-	CIRIquant	circRNA	0.2904	NA	1:9871187|9877989	exon	4.008	19	0.297	ENSG00000178585	CTNNBIP1	protein_coding	6	3	is1
1	9931891	9932898	1008	-	CIRIquant	circRNA	0.0262	NA	1:9931891|9932898	exon	0.362	42	0.017	ENSG00000162441	LZIC	protein_coding	4	49	is1
1	9931891	9934860	2970	-	CIRIquant	circRNA	0.2174	NA	1:9931891|9934860	exon	3	2	0.75	ENSG00000162441	LZIC	protein_coding	NA	NA	is1
1	9931891	9935627	3737	-	CIRIquant	circRNA	0.0968	NA	1:9931891|9935627	exon	1.336	19	0.123	ENSG00000162441	LZIC	protein_coding	2	3	is1
1	9931891	9936627	4737	-	CIRIquant	circRNA	0.0272	NA	1:9931891|9936627	exon	0.375	0	1	ENSG00000162441	LZIC	protein_coding	2	0	is1
1	9935492	9936627	1136	-	CIRIquant	circRNA	0.0208	NA	1:9935492|9936627	exon	0.287	49	0.012	ENSG00000162441	LZIC	protein_coding	1	18	is1
1	9972018	9981170	9153	+	CIRIquant	circRNA	0.1449	NA	1:9972018|9981170	exon	2	7	0.364	ENSG00000173614	NMNAT1	protein_coding	NA	NA	is1
1	9975592	9981170	5579	+	CIRIquant	circRNA	0.0046	NA	1:9975592|9981170	exon	0.063	9	0.014	ENSG00000173614	NMNAT1	protein_coding	1	15	is1
1	10072028	10072214	187	+	CIRIquant	circRNA	0.0229	NA	1:10072028|10072214	exon	0.316	3	0.174	ENSG00000130939	UBE4B	protein_coding	1	1	is1
1	10072028	10106583	34556	+	CIRIquant	circRNA	0.0382	NA	1:10072028|10106583	exon	0.527	10	0.095	ENSG00000130939	UBE4B	protein_coding	1	2	is1
1	10095461	10105744	10284	+	CIRIquant	circRNA	0.2898	NA	1:10095461|10105744	exon	4	0	1	ENSG00000130939	UBE4B	protein_coding	NA	NA	is1
1	10095461	10137205	41745	+	CIRIquant	circRNA	0.0115	NA	1:10095461|10137205	exon	0.158	9	0.034	ENSG00000130939	UBE4B	protein_coding	1	6	is1
1	10117459	10130813	13355	+	CIRIquant	circRNA	0.0145	NA	1:10117459|10130813	exon	0.2	19	0.021	ENSG00000130939	UBE4B	protein_coding	1	10	is1
1	10117459	10158482	41024	+	CIRIquant	circRNA	0.0053	NA	1:10117459|10158482	exon	0.074	7	0.021	ENSG00000130939	UBE4B	protein_coding	1	10	is1
1	10130500	10130813	314	+	CIRIquant	circRNA	0.0134	NA	1:10130500|10130813	exon	0.185	7	0.05	ENSG00000130939	UBE4B	protein_coding	1	4	is1
1	10132369	10149282	16914	+	CIRIquant	circRNA	0.0092	NA	1:10132369|10149282	exon	0.127	3	0.078	ENSG00000130939	UBE4B	protein_coding	2	5	is1
1	10134988	10137205	2218	+	CIRIquant	circRNA	0.0255	NA	1:10134988|10137205	exon	0.352	15	0.045	ENSG00000130939	UBE4B	protein_coding	2	9	is1
1	10146963	10161286	14324	+	CIRIquant	circRNA	0.021	NA	1:10146963|10161286	exon	0.29	11	0.05	ENSG00000130939	UBE4B	protein_coding	1	4	is1
1	10149184	10161286	12103	+	CIRIquant	circRNA	0.0688	NA	1:10149184|10161286	exon	0.949	15	0.112	ENSG00000130939	UBE4B	protein_coding	3	5	is1
1	10232250	10261970	29721	+	CIRIquant	circRNA	0.0573	NA	1:10232250|10261970	exon	0.791	5	0.24	ENSG00000054523	KIF1B	protein_coding	3	2	is1
1	10256247	10261970	5724	+	CIRIquant	circRNA	0.0172	NA	1:10256247|10261970	exon	0.237	18	0.026	ENSG00000054523	KIF1B	protein_coding	1	8	is1
1	10258493	10278128	19636	+	CIRIquant	circRNA	0.0725	NA	1:10258493|10278128	exon	1	7	0.222	ENSG00000054523	KIF1B	protein_coding	NA	NA	is1
1	10261905	10268263	6359	+	CIRIquant	circRNA	0.0136	NA	1:10261905|10268263	exon	0.188	0	1	ENSG00000054523	KIF1B	protein_coding	1	0	is1
1	10267380	10268263	884	+	CIRIquant	circRNA	0.0917	NA	1:10267380|10268263	exon	1.266	6	0.297	ENSG00000054523	KIF1B	protein_coding	2	1	is1
1	10271502	10272306	805	+	CIRIquant	circRNA	0.0725	NA	1:10271502|10272306	exon	1	19	0.095	ENSG00000054523	KIF1B	protein_coding	NA	NA	is1
1	10271502	10275503	4002	+	CIRIquant	circRNA	0.0122	NA	1:10271502|10275503	exon	0.169	4	0.078	ENSG00000054523	KIF1B	protein_coding	2	5	is1
1	10271502	10278128	6627	+	CIRIquant	circRNA	0.0178	NA	1:10271502|10278128	exon	0.246	7	0.066	ENSG00000054523	KIF1B	protein_coding	1	3	is1
1	10271502	10297246	25745	+	CIRIquant	circRNA	0.0036	NA	1:10271502|10297246	exon	0.05	10	0.01	ENSG00000054523	KIF1B	protein_coding	1	21	is1
1	10275428	10282533	7106	+	CIRIquant	circRNA	0.0136	NA	1:10275428|10282533	exon	0.188	0	1	ENSG00000054523	KIF1B	protein_coding	1	0	is1
1	10291082	10292122	1041	+	CIRIquant	circRNA	0.0115	NA	1:10291082|10292122	exon	0.158	9	0.034	ENSG00000054523	KIF1B	protein_coding	1	6	is1
1	10291082	10297246	6165	+	CIRIquant	circRNA	0.0136	NA	1:10291082|10297246	exon	0.188	0	1	ENSG00000054523	KIF1B	protein_coding	1	0	is1
1	10292047	10321857	29811	+	CIRIquant	circRNA	0.0725	NA	1:10292047|10321857	exon	1	1	0.667	ENSG00000264501,ENSG00000199562,ENSG00000054523	RN7SL731P,RNU6-37P,KIF1B	misc_RNA,snRNA,protein_coding	NA	NA	is1
1	10320043	10343287	23245	+	CIRIquant	circRNA	0.0178	NA	1:10320043|10343287	exon	0.246	7	0.066	ENSG00000054523	KIF1B	protein_coding	2	6	is1
1	10323884	10345953	22070	+	CIRIquant	circRNA	0.0024	NA	1:10323884|10345953	exon	0.032	4	0.016	ENSG00000054523	KIF1B	protein_coding	1	13	is1
1	10323884	10348733	24850	+	CIRIquant	circRNA	0.1146	NA	1:10323884|10348733	exon	1.582	15	0.174	ENSG00000054523	KIF1B	protein_coding	1	1	is1
1	10345845	10348733	2889	+	CIRIquant	circRNA	0.0136	NA	1:10345845|10348733	exon	0.188	0	1	ENSG00000054523	KIF1B	protein_coding	1	0	is1
1	10347761	10348733	973	+	CIRIquant	circRNA	0.0725	NA	1:10347761|10348733	exon	1	2	0.5	ENSG00000054523	KIF1B	protein_coding	NA	NA	is1
1	10360929	10371262	10334	+	CIRIquant	circRNA	0.0172	NA	1:10360929|10371262	exon	0.237	9	0.05	ENSG00000054523	KIF1B	protein_coding	1	4	is1
1	10360929	10375373	14445	+	CIRIquant	circRNA	0.0725	NA	1:10360929|10375373	exon	1	7	0.222	ENSG00000054523	KIF1B	protein_coding	NA	NA	is1
1	10363283	10365648	2366	+	CIRIquant	circRNA	0.0212	NA	1:10363283|10365648	exon	0.292	12	0.046	ENSG00000054523	KIF1B	protein_coding	3	13	is1
1	10365100	10365648	549	+	CIRIquant	circRNA	0.0725	NA	1:10365100|10365648	exon	1	5	0.286	ENSG00000054523	KIF1B	protein_coding	NA	NA	is1
1	10403071	10404279	1209	+	CIRIquant	circRNA	0.0357	NA	1:10403071|10404279	exon	0.492	35	0.027	ENSG00000142657	PGD	protein_coding	2	15	is1
1	10403071	10413251	10181	+	CIRIquant	circRNA	0.0144	NA	1:10403071|10413251	exon	0.198	47	0.008	ENSG00000142657	PGD	protein_coding	1	25	is1
1	10433842	10442441	8600	+	CIRIquant	circRNA	0.0272	NA	1:10433842|10442441	exon	0.375	0	1	ENSG00000251503,ENSG00000175279	CENPS-CORT,CENPS	protein_coding,protein_coding	2	0	is1
1	10440347	10442441	2095	+	CIRIquant	circRNA	0.0306	NA	1:10440347|10442441	exon	0.422	4	0.174	ENSG00000251503,ENSG00000175279	CENPS-CORT,CENPS	protein_coding,protein_coding	6	6	is1
1	10467190	10469338	2149	-	CIRIquant	circRNA	0.0076	NA	1:10467190|10469338	exon	0.105	18	0.012	ENSG00000160049	DFFA	protein_coding	1	18	is1
1	11016844	11018873	2030	+	CIRIquant	circRNA	0.0725	NA	1:11016844|11018873	exon	1	50	0.038	ENSG00000120948,ENSG00000277726	TARDBP,AL109811.3	protein_coding,protein_coding	NA	NA	is1
1	11018733	11020599	1867	+	CIRIquant	circRNA	0.0166	NA	1:11018733|11020599	exon	0.228	39	0.012	ENSG00000120948,ENSG00000277726	TARDBP,AL109811.3	protein_coding,protein_coding	1	18	is1
1	11030176	11030882	707	-	CIRIquant	circRNA	0.0229	NA	1:11030176|11030882	exon	0.316	3	0.174	ENSG00000009724	MASP2	protein_coding	1	1	is1
1	11070900	11076948	6049	-	CIRIquant	circRNA	0.0725	NA	1:11070900|11076948	exon	1	25	0.074	ENSG00000171824	EXOSC10	protein_coding	NA	NA	is1
1	11073934	11074326	393	-	CIRIquant	circRNA	0.0363	NA	1:11073934|11074326	exon	0.501	19	0.05	ENSG00000171824	EXOSC10	protein_coding	1	4	is1
1	11073934	11076948	3015	-	CIRIquant	circRNA	0.0408	NA	1:11073934|11076948	exon	0.562	16	0.066	ENSG00000171824	EXOSC10	protein_coding	2	6	is1
1	11080764	11081238	475	-	CIRIquant	circRNA	0.0841	NA	1:11080764|11081238	exon	1.16	22	0.095	ENSG00000171824	EXOSC10	protein_coding	1	2	is1
1	11090554	11091597	1044	-	CIRIquant	circRNA	0.1662	NA	1:11090554|11091597	exon	2.294	29	0.137	ENSG00000171824	EXOSC10	protein_coding	3	4	is1
1	11109290	11109729	440	-	CIRIquant	circRNA	0.0136	NA	1:11109290|11109729	exon	0.188	0	1	ENSG00000198793	MTOR	protein_coding	1	0	is1
1	11112852	11133197	20346	-	CIRIquant	circRNA	0.0136	NA	1:11112852|11133197	exon	0.188	0	1	ENSG00000198793	MTOR	protein_coding	1	0	is1
1	11121095	11122126	1032	-	CIRIquant	circRNA	0.0136	NA	1:11121095|11122126	exon	0.188	1.778	0.174	ENSG00000198793	MTOR	protein_coding	1	1	is1
1	11121246	11122126	881	-	CIRIquant	circRNA	0.0917	NA	1:11121246|11122126	exon	1.266	4	0.388	ENSG00000198793	MTOR	protein_coding	3	1	is1
1	11124498	11133197	8700	-	CIRIquant	circRNA	0.0725	NA	1:11124498|11133197	exon	1	7	0.222	ENSG00000198793	MTOR	protein_coding	NA	NA	is1
1	11193580	11195763	2184	+	CIRIquant	circRNA	0.0136	NA	1:11193580|11195763	exon	0.188	0	1	ENSG00000171819	ANGPTL7	protein_coding	1	0	is1
1	11204561	11209458	4898	-	CIRIquant	circRNA	0.0611	NA	1:11204561|11209458	exon	0.844	8	0.174	ENSG00000198793	MTOR	protein_coding	1	1	is1
1	11247625	11248094	470	-	CIRIquant	circRNA	0.0138	NA	1:11247625|11248094	exon	0.19	18	0.021	ENSG00000198793	MTOR	protein_coding	1	10	is1
1	11500990	11502897	1908	+	CIRIquant	circRNA	0.0725	NA	1:11500990|11502897	exon	1	1	0.667	ENSG00000204624	DISP3	protein_coding	NA	NA	is1
1	11671266	11672023	758	+	CIRIquant	circRNA	0.0764	NA	1:11671266|11672023	exon	1.055	10	0.174	ENSG00000116663	FBXO6	protein_coding	1	1	is1
1	11800212	11801399	1188	-	CIRIquant	circRNA	0.0306	NA	1:11800212|11801399	exon	0.422	16	0.05	ENSG00000177000	MTHFR	protein_coding	1	4	is1
1	11823707	11827221	3515	+	CIRIquant	circRNA	0.0725	NA	1:11823707|11827221	exon	1	3	0.4	ENSG00000011021	CLCN6	protein_coding	NA	NA	is1
1	11989165	11992690	3526	+	CIRIquant	circRNA	0.0146	NA	1:11989165|11992690	exon	0.201	40	0.01	ENSG00000116688	MFN2	protein_coding	2	42	is1
1	12001401	12002103	703	+	CIRIquant	circRNA	0.2174	NA	1:12001401|12002103	exon	3	20	0.231	ENSG00000116688	MFN2	protein_coding	NA	NA	is1
1	12249223	12253826	4604	+	CIRIquant	circRNA	0.042	NA	1:12249223|12253826	exon	0.58	11	0.095	ENSG00000048707	VPS13D	protein_coding	1	2	is1
1	12253722	12267920	14199	+	CIRIquant	circRNA	0.0214	NA	1:12253722|12267920	exon	0.295	14	0.04	ENSG00000048707	VPS13D	protein_coding	1	5	is1
1	12273003	12304728	31726	+	CIRIquant	circRNA	0.0076	NA	1:12273003|12304728	exon	0.105	10	0.021	ENSG00000048707	VPS13D	protein_coding	1	10	is1
1	12275825	12278038	2214	+	CIRIquant	circRNA	0.0725	NA	1:12275825|12278038	exon	1	19	0.095	ENSG00000048707	VPS13D	protein_coding	NA	NA	is1
1	12299202	12304728	5527	+	CIRIquant	circRNA	0.0153	NA	1:12299202|12304728	exon	0.211	4	0.095	ENSG00000048707	VPS13D	protein_coding	1	2	is1
1	12308431	12311925	3495	+	CIRIquant	circRNA	0.0038	NA	1:12308431|12311925	exon	0.053	2	0.05	ENSG00000048707	VPS13D	protein_coding	1	4	is1
1	12314115	12333366	19252	+	CIRIquant	circRNA	0.0096	NA	1:12314115|12333366	exon	0.132	10	0.026	ENSG00000048707	VPS13D	protein_coding	1	8	is1
1	12318072	12321964	3893	+	CIRIquant	circRNA	0.0087	NA	1:12318072|12321964	exon	0.121	8	0.029	ENSG00000048707	VPS13D	protein_coding	1	7	is1
1	12318072	12322746	4675	+	CIRIquant	circRNA	0.0187	NA	1:12318072|12322746	exon	0.258	11	0.045	ENSG00000048707	VPS13D	protein_coding	2	9	is1
1	12322536	12329918	7383	+	CIRIquant	circRNA	0.0178	NA	1:12322536|12329918	exon	0.246	7	0.066	ENSG00000048707	VPS13D	protein_coding	1	3	is1
1	12578718	12579412	695	-	CIRIquant	circRNA	0.0725	NA	1:12578718|12579412	exon	1	17	0.105	ENSG00000162496,ENSG00000276830	DHRS3,MIR6730	protein_coding,miRNA	NA	NA	is1
1	12578718	12580666	1949	-	CIRIquant	circRNA	0.0344	NA	1:12578718|12580666	exon	0.475	36	0.026	ENSG00000162496,ENSG00000276830	DHRS3,MIR6730	protein_coding,miRNA	1	8	is1
1	12593632	12594386	755	+	CIRIquant	circRNA	0.0136	NA	1:12593632|12594386	exon	0.188	3.556	0.095	NA	NA	NA	1	2	is1
1	13715541	13742157	26617	+	CIRIquant	circRNA	0.0543	NA	1:13715541|13742157	exon	0.75	0	1	ENSG00000116731	PRDM2	protein_coding	4	0	is1
1	13715541	13749487	33947	+	CIRIquant	circRNA	0.0408	NA	1:13715541|13749487	exon	0.562	8	0.123	ENSG00000116731	PRDM2	protein_coding	2	3	is1
1	13731000	13742157	11158	+	CIRIquant	circRNA	0.0042	NA	1:13731000|13742157	exon	0.058	3	0.037	ENSG00000116731	PRDM2	protein_coding	2	11	is1
1	13731000	13749487	18488	+	CIRIquant	circRNA	0.0272	NA	1:13731000|13749487	exon	0.375	0	1	ENSG00000116731	PRDM2	protein_coding	2	0	is1
1	13773078	13782831	9754	+	CIRIquant	circRNA	0.0725	NA	1:13773078|13782831	exon	1	0	1	ENSG00000116731	PRDM2	protein_coding	NA	NA	is1
1	13778418	13782831	4414	+	CIRIquant	circRNA	0.0191	NA	1:13778418|13782831	exon	0.264	5	0.095	ENSG00000116731	PRDM2	protein_coding	1	2	is1
1	14216381	14221260	4880	+	CIRIquant	circRNA	0.0136	NA	1:14216381|14221260	exon	0.188	0	1	ENSG00000189337	KAZN	protein_coding	1	0	is1
1	15367463	15369502	2040	+	CIRIquant	circRNA	0.0272	NA	1:15367463|15369502	exon	0.375	1.778	0.297	ENSG00000142621	FHAD1	protein_coding	2	1	is1
1	15442447	15443555	1109	+	CIRIquant	circRNA	0.094	NA	1:15442447|15443555	exon	1.298	80	0.031	ENSG00000162438	CTRC	protein_coding	2	13	is1
1	15465957	15467538	1582	+	CIRIquant	circRNA	0.787	NA	1:15465957|15467538	exon	10.863	103	0.174	ENSG00000215704,ENSG00000142615	CELA2B,CELA2A	protein_coding,protein_coding	1	1	is1
1	15465999	15467538	1540	+	CIRIquant	circRNA	0.0725	NA	1:15465999|15467538	exon	1	32	0.059	ENSG00000215704,ENSG00000142615	CELA2B,CELA2A	protein_coding,protein_coding	NA	NA	is1
1	15484502	15507133	22632	-	CIRIquant	circRNA	0.0136	NA	1:15484502|15507133	exon	0.188	0	1	ENSG00000132906	CASP9	protein_coding	1	0	is1
1	15518110	15518395	286	-	CIRIquant	circRNA	0.0458	NA	1:15518110|15518395	exon	0.633	8	0.137	ENSG00000132906	CASP9	protein_coding	3	4	is1
1	15534237	15536814	2578	+	CIRIquant	circRNA	0.2174	NA	1:15534237|15536814	exon	3	20	0.231	ENSG00000116138	DNAJC16	protein_coding	NA	NA	is1
1	15534237	15544583	10347	+	CIRIquant	circRNA	0.0015	NA	1:15534237|15544583	exon	0.021	3	0.014	ENSG00000116138,ENSG00000251866	DNAJC16,SCARNA21B	protein_coding,scaRNA	1	15	is1
1	15536475	15536814	340	+	CIRIquant	circRNA	0.1449	NA	1:15536475|15536814	exon	2	7	0.364	ENSG00000116138	DNAJC16	protein_coding	NA	NA	is1
1	15536475	15559656	23182	+	CIRIquant	circRNA	0.0725	NA	1:15536475|15559656	exon	1	8	0.2	ENSG00000116138,ENSG00000251866	DNAJC16,SCARNA21B	protein_coding,scaRNA	NA	NA	is1
1	15559526	15562325	2800	+	CIRIquant	circRNA	0.0076	NA	1:15559526|15562325	exon	0.105	4	0.05	ENSG00000116138	DNAJC16	protein_coding	1	4	is1
1	15563929	15564359	431	+	CIRIquant	circRNA	0.0131	NA	1:15563929|15564359	exon	0.181	12	0.029	ENSG00000116138	DNAJC16	protein_coding	1	7	is1
1	15626669	15643650	16982	+	CIRIquant	circRNA	0.0725	NA	1:15626669|15643650	exon	1	9	0.182	ENSG00000197312	DDI2	protein_coding	NA	NA	is1
1	15630325	15651895	21571	+	CIRIquant	circRNA	0.0725	NA	1:15630325|15651895	exon	1	4	0.333	ENSG00000197312	DDI2	protein_coding	NA	NA	is1
1	15638307	15643650	5344	+	CIRIquant	circRNA	0.0725	NA	1:15638307|15643650	exon	1	1	0.667	ENSG00000197312	DDI2	protein_coding	NA	NA	is1
1	15638307	15646984	8678	+	CIRIquant	circRNA	0.0136	NA	1:15638307|15646984	exon	0.188	0	1	ENSG00000197312	DDI2	protein_coding	1	0	is1
1	15638307	15651895	13589	+	CIRIquant	circRNA	0.0306	NA	1:15638307|15651895	exon	0.422	13	0.061	ENSG00000197312	DDI2	protein_coding	4	13	is1
1	15643522	15651895	8374	+	CIRIquant	circRNA	0.0035	NA	1:15643522|15651895	exon	0.048	10	0.009	ENSG00000197312	DDI2	protein_coding	1	22	is1
1	15649720	15651895	2176	+	CIRIquant	circRNA	0.0134	NA	1:15649720|15651895	exon	0.185	7	0.05	ENSG00000197312	DDI2	protein_coding	2	8	is1
1	15717893	15719920	2028	+	CIRIquant	circRNA	0.0113	NA	1:15717893|15719920	exon	0.156	31	0.01	ENSG00000116786	PLEKHM2	protein_coding	1	21	is1
1	15717893	15721388	3496	+	CIRIquant	circRNA	0.3623	NA	1:15717893|15721388	exon	5	0	1	ENSG00000116786	PLEKHM2	protein_coding	NA	NA	is1
1	15719734	15721388	1655	+	CIRIquant	circRNA	0.0177	NA	1:15719734|15721388	exon	0.245	36	0.013	ENSG00000116786	PLEKHM2	protein_coding	4	62	is1
1	15767376	15768630	1255	+	CIRIquant	circRNA	0.0725	NA	1:15767376|15768630	exon	1	3	0.4	ENSG00000162458	FBLIM1	protein_coding	NA	NA	is1
1	15770409	15774796	4388	+	CIRIquant	circRNA	0.0725	NA	1:15770409|15774796	exon	1	10	0.167	ENSG00000162458	FBLIM1	protein_coding	NA	NA	is1
1	15872816	15876678	3863	+	CIRIquant	circRNA	0.2174	NA	1:15872816|15876678	exon	3	0	1	ENSG00000065526	SPEN	protein_coding	NA	NA	is1
1	15872816	15922349	49534	+	CIRIquant	circRNA	0.0306	NA	1:15872816|15922349	exon	0.422	4	0.174	ENSG00000065526	SPEN	protein_coding	1	1	is1
1	15909321	15916279	6959	+	CIRIquant	circRNA	0.0044	NA	1:15909321|15916279	exon	0.06	4	0.029	ENSG00000065526	SPEN	protein_coding	1	7	is1
1	15911101	15922349	11249	+	CIRIquant	circRNA	0.0306	NA	1:15911101|15922349	exon	0.422	4	0.174	ENSG00000065526	SPEN	protein_coding	2	2	is1
1	15937163	15938006	844	+	CIRIquant	circRNA	0.0725	NA	1:15937163|15938006	exon	1	1	0.667	ENSG00000065526	SPEN	protein_coding	NA	NA	is1
1	15944300	15946294	1995	-	CIRIquant	circRNA	0.0176	NA	1:15944300|15946294	exon	0.243	23	0.021	ENSG00000116809	ZBTB17	protein_coding	1	10	is1
1	16036236	16058717	22482	-	CIRIquant	circRNA	0.1449	NA	1:16036236|16058717	exon	2	2	0.667	ENSG00000185519,ENSG00000232456	FAM131C,AL355994.2	protein_coding,unprocessed_pseudogene	NA	NA	is1
1	16201782	16202574	793	-	CIRIquant	circRNA	0.0408	NA	1:16201782|16202574	exon	0.562	0	1	ENSG00000142632	ARHGEF19	protein_coding	3	0	is1
1	16294783	16316571	21789	-	CIRIquant	circRNA	0.0057	NA	1:16294783|16316571	exon	0.079	3	0.05	ENSG00000037637	FBXO42	protein_coding	2	8	is1
1	16305803	16310357	4555	-	CIRIquant	circRNA	0.0042	NA	1:16305803|16310357	exon	0.058	6	0.019	ENSG00000037637	FBXO42	protein_coding	1	11	is1
1	16305803	16316727	10925	-	CIRIquant	circRNA	0.0136	NA	1:16305803|16316727	exon	0.188	0	1	ENSG00000037637	FBXO42	protein_coding	1	0	is1
1	16486426	16486661	236	-	CIRIquant	circRNA	0.0115	NA	1:16486426|16486661	exon	0.158	3	0.095	ENSG00000080947	CROCCP3	transcribed_unprocessed_pseudogene	3	6	is1
1	16490618	16490926	309	-	CIRIquant	circRNA	0.0115	NA	1:16490618|16490926	exon	0.158	3	0.095	ENSG00000080947	CROCCP3	transcribed_unprocessed_pseudogene	2	4	is1
1	17022608	17024074	1467	-	CIRIquant	circRNA	0.9169	NA	1:17022608|17024074	exon	12.655	120	0.174	ENSG00000117118	SDHB	protein_coding	4	4	is1
1	17580553	17588479	7927	+	CIRIquant	circRNA	0.0725	NA	1:17580553|17588479	exon	1	19	0.095	ENSG00000074964	ARHGEF10L	protein_coding	NA	NA	is1
1	17634835	17638003	3169	+	CIRIquant	circRNA	0.0118	NA	1:17634835|17638003	exon	0.162	20	0.016	ENSG00000074964	ARHGEF10L	protein_coding	1	13	is1
1	17648554	17664595	16042	+	CIRIquant	circRNA	0.0088	NA	1:17648554|17664595	exon	0.122	15	0.016	ENSG00000074964	ARHGEF10L	protein_coding	1	13	is1
1	18918362	18919773	1412	-	CIRIquant	circRNA	0.0076	NA	1:18918362|18919773	exon	0.105	11	0.019	ENSG00000255275,ENSG00000169991	AL080251.1,IFFO2	protein_coding,protein_coding	1	11	is1
1	19100376	19100573	198	-	CIRIquant	circRNA	0.0065	NA	1:19100376|19100573	exon	0.09	6	0.029	ENSG00000127481	UBR4	protein_coding	1	7	is1
1	19138007	19141777	3771	-	CIRIquant	circRNA	0.0248	NA	1:19138007|19141777	exon	0.343	13	0.05	ENSG00000127481	UBR4	protein_coding	1	4	is1
1	19163764	19173093	9330	-	CIRIquant	circRNA	0.0115	NA	1:19163764|19173093	exon	0.158	15	0.021	ENSG00000127481	UBR4	protein_coding	1	10	is1
1	19172864	19175033	2170	-	CIRIquant	circRNA	0.0239	NA	1:19172864|19175033	exon	0.33	25	0.026	ENSG00000127481	UBR4	protein_coding	1	8	is1
1	19183811	19201815	18005	-	CIRIquant	circRNA	0.0136	NA	1:19183811|19201815	exon	0.188	25	0.015	ENSG00000127481	UBR4	protein_coding	1	14	is1
1	19193433	19197265	3833	-	CIRIquant	circRNA	0.0306	NA	1:19193433|19197265	exon	0.422	20	0.04	ENSG00000127481	UBR4	protein_coding	2	10	is1
1	19344358	19357563	13206	-	CIRIquant	circRNA	0.0548	NA	1:19344358|19357563	exon	0.756	43	0.034	ENSG00000077549	CAPZB	protein_coding	2	12	is1
1	19378540	19385626	7087	-	CIRIquant	circRNA	0.0672	NA	1:19378540|19385626	exon	0.928	88	0.021	ENSG00000077549	CAPZB	protein_coding	3	30	is1
1	19737372	19747260	9889	-	CIRIquant	circRNA	0.0115	NA	1:19737372|19747260	exon	0.158	9	0.034	ENSG00000162542	TMCO4	protein_coding	1	6	is1
1	19755634	19787117	31484	-	CIRIquant	circRNA	0.0204	NA	1:19755634|19787117	exon	0.281	8	0.066	ENSG00000162542	TMCO4	protein_coding	1	3	is1
1	19890385	19904987	14603	+	CIRIquant	circRNA	0.0245	NA	1:19890385|19904987	exon	0.337	4	0.144	ENSG00000169914	OTUD3	protein_coding	4	5	is1
1	19890385	19907876	17492	+	CIRIquant	circRNA	0.0214	NA	1:19890385|19907876	exon	0.295	7	0.078	ENSG00000169914	OTUD3	protein_coding	2	5	is1
1	20637842	20639992	2151	+	CIRIquant	circRNA	0.0127	NA	1:20637842|20639992	exon	0.175	58	0.006	ENSG00000158828	PINK1	protein_coding	1	35	is1
1	20744744	20749882	5139	-	CIRIquant	circRNA	0.0046	NA	1:20744744|20749882	exon	0.063	3	0.04	ENSG00000127483	HP1BP3	protein_coding	1	5	is1
1	20744744	20773610	28867	-	CIRIquant	circRNA	0.0136	NA	1:20744744|20773610	exon	0.188	0	1	ENSG00000127483	HP1BP3	protein_coding	1	0	is1
1	20744744	20780540	35797	-	CIRIquant	circRNA	0.1238	NA	1:20744744|20780540	exon	1.708	27	0.112	ENSG00000127483	HP1BP3	protein_coding	3	5	is1
1	20749723	20749975	253	-	CIRIquant	circRNA	0.0255	NA	1:20749723|20749975	exon	0.352	20	0.034	ENSG00000127483	HP1BP3	protein_coding	2	12	is1
1	20749723	20773610	23888	-	CIRIquant	circRNA	0.0725	NA	1:20749723|20773610	exon	1	0	1	ENSG00000127483	HP1BP3	protein_coding	NA	NA	is1
1	20757166	20773610	16445	-	CIRIquant	circRNA	0.2174	NA	1:20757166|20773610	exon	3	0	1	ENSG00000127483	HP1BP3	protein_coding	NA	NA	is1
1	20757166	20776750	19585	-	CIRIquant	circRNA	0.03	NA	1:20757166|20776750	exon	0.415	76	0.011	ENSG00000127483	HP1BP3	protein_coding	3	58	is1
1	20765377	20767664	2288	-	CIRIquant	circRNA	0.0033	NA	1:20765377|20767664	exon	0.046	48	0.002	ENSG00000127483	HP1BP3	protein_coding	1	110	is1
1	20765377	20773610	8234	-	CIRIquant	circRNA	0.1087	NA	1:20765377|20773610	exon	1.5	0	1	ENSG00000127483	HP1BP3	protein_coding	8	0	is1
1	20765377	20776750	11374	-	CIRIquant	circRNA	0.0725	NA	1:20765377|20776750	exon	1	0	1	ENSG00000127483	HP1BP3	protein_coding	NA	NA	is1
1	20767584	20776750	9167	-	CIRIquant	circRNA	0.0054	NA	1:20767584|20776750	exon	0.075	29	0.005	ENSG00000127483	HP1BP3	protein_coding	1	41	is1
1	20770930	20773610	2681	-	CIRIquant	circRNA	0.5072	NA	1:20770930|20773610	exon	7	65	0.177	ENSG00000127483	HP1BP3	protein_coding	NA	NA	is1
1	20770930	20780540	9611	-	CIRIquant	circRNA	0.0272	NA	1:20770930|20780540	exon	0.375	0	1	ENSG00000127483	HP1BP3	protein_coding	2	0	is1
1	20810738	20813239	2502	-	CIRIquant	circRNA	0.6686	NA	1:20810738|20813239	exon	9.228	25	0.425	ENSG00000075151	EIF4G3	protein_coding	7	2	is1
1	20825100	20865262	40163	-	CIRIquant	circRNA	0.0136	NA	1:20825100|20865262	exon	0.188	0	1	ENSG00000075151	EIF4G3	protein_coding	1	0	is1
1	20840856	20865262	24407	-	CIRIquant	circRNA	0.0573	NA	1:20840856|20865262	exon	0.791	35	0.043	ENSG00000075151	EIF4G3	protein_coding	3	14	is1
1	20849415	20865262	15848	-	CIRIquant	circRNA	0.0415	NA	1:20849415|20865262	exon	0.573	19	0.057	ENSG00000075151	EIF4G3	protein_coding	2	7	is1
1	20857403	20862332	4930	-	CIRIquant	circRNA	0.0153	NA	1:20857403|20862332	exon	0.211	22	0.019	ENSG00000075151	EIF4G3	protein_coding	1	11	is1
1	20862228	20865262	3035	-	CIRIquant	circRNA	0.0725	NA	1:20862228|20865262	exon	1	14	0.125	ENSG00000075151	EIF4G3	protein_coding	NA	NA	is1
1	20886201	20899943	13743	-	CIRIquant	circRNA	0.0153	NA	1:20886201|20899943	exon	0.211	2	0.174	ENSG00000075151	EIF4G3	protein_coding	1	1	is1
1	20886201	20904971	18771	-	CIRIquant	circRNA	0.0044	NA	1:20886201|20904971	exon	0.06	16	0.007	ENSG00000075151	EIF4G3	protein_coding	1	28	is1
1	20893517	20895501	1985	-	CIRIquant	circRNA	0.0725	NA	1:20893517|20895501	exon	1	17	0.105	ENSG00000075151	EIF4G3	protein_coding	NA	NA	is1
1	20893517	20904971	11455	-	CIRIquant	circRNA	0.0725	NA	1:20893517|20904971	exon	1	0	1	ENSG00000075151	EIF4G3	protein_coding	NA	NA	is1
1	20893517	20942330	48814	-	CIRIquant	circRNA	0.0267	NA	1:20893517|20942330	exon	0.369	9	0.076	ENSG00000075151	EIF4G3	protein_coding	7	18	is1
1	20904883	20942330	37448	-	CIRIquant	circRNA	0.0509	NA	1:20904883|20942330	exon	0.703	16	0.081	ENSG00000075151	EIF4G3	protein_coding	5	12	is1
1	20941259	20942330	1072	-	CIRIquant	circRNA	0.0272	NA	1:20941259|20942330	exon	0.375	0	1	ENSG00000075151	EIF4G3	protein_coding	2	0	is1
1	20941491	20950111	8621	-	CIRIquant	circRNA	0.0325	NA	1:20941491|20950111	exon	0.448	17	0.05	ENSG00000075151	EIF4G3	protein_coding	1	4	is1
1	20950003	20981227	31225	-	CIRIquant	circRNA	0.0725	NA	1:20950003|20981227	exon	1	12	0.143	ENSG00000075151	EIF4G3	protein_coding	NA	NA	is1
1	20969474	20980448	10975	-	CIRIquant	circRNA	0.0038	NA	1:20969474|20980448	exon	0.053	20	0.005	ENSG00000075151	EIF4G3	protein_coding	1	40	is1
1	20969474	20981227	11754	-	CIRIquant	circRNA	0.4347	NA	1:20969474|20981227	exon	6	0	1	ENSG00000075151	EIF4G3	protein_coding	NA	NA	is1
1	20969474	21002787	33314	-	CIRIquant	circRNA	0.0725	NA	1:20969474|21002787	exon	1	7	0.222	ENSG00000075151,ENSG00000221808	EIF4G3,MIR1256	protein_coding,miRNA	NA	NA	is1
1	20969474	21002808	33335	-	CIRIquant	circRNA	0.1449	NA	1:20969474|21002808	exon	2	37	0.098	ENSG00000075151,ENSG00000221808	EIF4G3,MIR1256	protein_coding,miRNA	NA	NA	is1
1	20969474	21111383	141910	-	CIRIquant	circRNA	0.0136	NA	1:20969474|21111383	exon	0.188	0	1	ENSG00000075151,ENSG00000236073,ENSG00000221808,ENSG00000233072	EIF4G3,AL627311.1,MIR1256,RPS15AP6	protein_coding,processed_pseudogene,miRNA,processed_pseudogene	1	0	is1
1	20980334	20981227	894	-	CIRIquant	circRNA	0.0408	NA	1:20980334|20981227	exon	0.562	0	1	ENSG00000075151	EIF4G3	protein_coding	3	0	is1
1	20980334	21002808	22475	-	CIRIquant	circRNA	0.0136	NA	1:20980334|21002808	exon	0.188	0	1	ENSG00000075151,ENSG00000221808	EIF4G3,MIR1256	protein_coding,miRNA	1	0	is1
1	20980334	21050994	70661	-	CIRIquant	circRNA	0.0076	NA	1:20980334|21050994	exon	0.105	2	0.095	ENSG00000075151,ENSG00000221808,ENSG00000233072	EIF4G3,MIR1256,RPS15AP6	protein_coding,miRNA,processed_pseudogene	1	2	is1
1	20997601	21002808	5208	-	CIRIquant	circRNA	0.0136	NA	1:20997601|21002808	exon	0.188	0	1	ENSG00000075151	EIF4G3	protein_coding	1	0	is1
1	21001199	21002808	1610	-	CIRIquant	circRNA	0.1449	NA	1:21001199|21002808	exon	2	1	0.8	ENSG00000075151	EIF4G3	protein_coding	NA	NA	is1
1	21002713	21050994	48282	-	CIRIquant	circRNA	0.1449	NA	1:21002713|21050994	exon	2	0	1	ENSG00000075151,ENSG00000233072	EIF4G3,RPS15AP6	protein_coding,processed_pseudogene	NA	NA	is1
1	21002713	21111383	108671	-	CIRIquant	circRNA	0.0241	NA	1:21002713|21111383	exon	0.333	15	0.043	ENSG00000075151,ENSG00000236073,ENSG00000233072	EIF4G3,AL627311.1,RPS15AP6	protein_coding,processed_pseudogene,processed_pseudogene	4	19	is1
1	21050866	21089213	38348	-	CIRIquant	circRNA	0.1449	NA	1:21050866|21089213	exon	2	11	0.267	ENSG00000075151,ENSG00000236073	EIF4G3,AL627311.1	protein_coding,processed_pseudogene	NA	NA	is1
1	21050866	21111383	60518	-	CIRIquant	circRNA	0.0951	NA	1:21050866|21111383	exon	1.312	0	1	ENSG00000075151,ENSG00000236073	EIF4G3,AL627311.1	protein_coding,processed_pseudogene	7	0	is1
1	21089138	21098374	9237	-	CIRIquant	circRNA	0.0136	NA	1:21089138|21098374	exon	0.188	0	1	ENSG00000075151	EIF4G3	protein_coding	1	0	is1
1	21089138	21111383	22246	-	CIRIquant	circRNA	0.2174	NA	1:21089138|21111383	exon	3	0	1	ENSG00000075151	EIF4G3	protein_coding	NA	NA	is1
1	21089138	21123555	34418	-	CIRIquant	circRNA	0.0126	NA	1:21089138|21123555	exon	0.174	14	0.024	ENSG00000075151	EIF4G3	protein_coding	2	17	is1
1	21111323	21137808	26486	-	CIRIquant	circRNA	0.001	NA	1:21111323|21137808	exon	0.014	4	0.007	ENSG00000075151	EIF4G3	protein_coding	1	30	is1
1	21221747	21222133	387	-	CIRIquant	circRNA	0.0092	NA	1:21221747|21222133	exon	0.127	6	0.04	ENSG00000117298	ECE1	protein_coding	1	5	is1
1	21227159	21228041	883	-	CIRIquant	circRNA	0.0196	NA	1:21227159|21228041	exon	0.271	18	0.029	ENSG00000117298	ECE1	protein_coding	2	14	is1
1	21236746	21238244	1499	-	CIRIquant	circRNA	0.0108	NA	1:21236746|21238244	exon	0.149	17	0.017	ENSG00000117298	ECE1	protein_coding	1	12	is1
1	21244989	21247363	2375	-	CIRIquant	circRNA	0.0043	NA	1:21244989|21247363	exon	0.059	9	0.013	ENSG00000117298	ECE1	protein_coding	1	16	is1
1	21247221	21247572	352	-	CIRIquant	circRNA	0.0136	NA	1:21247221|21247572	exon	0.188	0	1	ENSG00000117298	ECE1	protein_coding	1	0	is1
1	21247221	21256138	8918	-	CIRIquant	circRNA	0.017	NA	1:21247221|21256138	exon	0.234	20	0.023	ENSG00000117298	ECE1	protein_coding	1	9	is1
1	21247221	21258839	11619	-	CIRIquant	circRNA	0.0076	NA	1:21247221|21258839	exon	0.105	18	0.012	ENSG00000117298	ECE1	protein_coding	1	18	is1
1	21260271	21272911	12641	-	CIRIquant	circRNA	0.0056	NA	1:21260271|21272911	exon	0.077	8	0.019	ENSG00000117298	ECE1	protein_coding	1	11	is1
1	21272699	21290156	17458	-	CIRIquant	circRNA	0.1449	NA	1:21272699|21290156	exon	2	25	0.138	ENSG00000117298	ECE1	protein_coding	NA	NA	is1
1	21272699	21340247	67549	-	CIRIquant	circRNA	0.0725	NA	1:21272699|21340247	exon	1	0	1	ENSG00000117298	ECE1	protein_coding	NA	NA	is1
1	21617306	21620050	2745	-	CIRIquant	circRNA	0.009	NA	1:21617306|21620050	exon	0.124	41	0.006	ENSG00000076864	RAP1GAP	protein_coding	1	35	is1
1	21617306	21626397	9092	-	CIRIquant	circRNA	0.0611	NA	1:21617306|21626397	exon	0.844	8	0.174	ENSG00000076864	RAP1GAP	protein_coding	1	1	is1
1	21687191	21695221	8031	-	CIRIquant	circRNA	0.029	NA	1:21687191|21695221	exon	0.4	24	0.032	ENSG00000090686	USP48	protein_coding	3	19	is1
1	21689974	21695221	5248	-	CIRIquant	circRNA	0.0076	NA	1:21689974|21695221	exon	0.105	3	0.066	ENSG00000090686	USP48	protein_coding	1	3	is1
1	21701498	21703618	2121	-	CIRIquant	circRNA	0.0064	NA	1:21701498|21703618	exon	0.088	10	0.017	ENSG00000090686	USP48	protein_coding	1	12	is1
1	21701498	21706868	5371	-	CIRIquant	circRNA	0.0051	NA	1:21701498|21706868	exon	0.07	2	0.066	ENSG00000090686	USP48	protein_coding	1	3	is1
1	21704262	21721764	17503	-	CIRIquant	circRNA	0.0136	NA	1:21704262|21721764	exon	0.188	49.781	0.007	ENSG00000090686	USP48	protein_coding	1	28	is1
1	21706467	21724095	17629	-	CIRIquant	circRNA	0.0051	NA	1:21706467|21724095	exon	0.07	6	0.023	ENSG00000090686	USP48	protein_coding	1	9	is1
1	21715389	21717400	2012	-	CIRIquant	circRNA	0.0038	NA	1:21715389|21717400	exon	0.053	1	0.095	ENSG00000090686	USP48	protein_coding	2	4	is1
1	21715389	21721764	6376	-	CIRIquant	circRNA	0.0679	NA	1:21715389|21721764	exon	0.938	0	1	ENSG00000090686	USP48	protein_coding	5	0	is1
1	21715389	21724095	8707	-	CIRIquant	circRNA	0.0611	NA	1:21715389|21724095	exon	0.844	8	0.174	ENSG00000090686	USP48	protein_coding	6	6	is1
1	21715389	21729832	14444	-	CIRIquant	circRNA	0.0136	NA	1:21715389|21729832	exon	0.188	0	1	ENSG00000090686	USP48	protein_coding	1	0	is1
1	21721036	21721764	729	-	CIRIquant	circRNA	0.0543	NA	1:21721036|21721764	exon	0.75	0	1	ENSG00000090686	USP48	protein_coding	4	0	is1
1	21721036	21729832	8797	-	CIRIquant	circRNA	0.0042	NA	1:21721036|21729832	exon	0.058	23	0.005	ENSG00000090686	USP48	protein_coding	1	42	is1
1	21747067	21753119	6053	-	CIRIquant	circRNA	0.0255	NA	1:21747067|21753119	exon	0.352	20	0.034	ENSG00000090686	USP48	protein_coding	1	6	is1
1	21747067	21757783	10717	-	CIRIquant	circRNA	0.0802	NA	1:21747067|21757783	exon	1.107	21	0.095	ENSG00000090686	USP48	protein_coding	4	8	is1
1	21748138	21751615	3478	-	CIRIquant	circRNA	0.063	NA	1:21748138|21751615	exon	0.87	33	0.05	ENSG00000090686	USP48	protein_coding	4	16	is1
1	21861757	21862115	359	-	CIRIquant	circRNA	0.1449	NA	1:21861757|21862115	exon	2	2	0.667	ENSG00000142798	HSPG2	protein_coding	NA	NA	is1
1	21966533	21966869	337	-	CIRIquant	circRNA	0.0136	NA	1:21966533|21966869	exon	0.188	0	1	NA	NA	NA	1	0	is1
1	21981038	22005544	24507	+	CIRIquant	circRNA	0.5796	NA	1:21981038|22005544	exon	8	275	0.055	ENSG00000219073,ENSG00000201919,ENSG00000273610,ENSG00000285959,ENSG00000142789	CELA3B,RNU6-1022P,RN7SL386P,AL590556.3,CELA3A	protein_coding,snRNA,misc_RNA,processed_transcript,protein_coding	NA	NA	is1
1	21986531	22007515	20985	+	CIRIquant	circRNA	0.4347	NA	1:21986531|22007515	exon	6	196	0.058	ENSG00000219073,ENSG00000201919,ENSG00000273610,ENSG00000285959,ENSG00000142789	CELA3B,RNU6-1022P,RN7SL386P,AL590556.3,CELA3A	protein_coding,snRNA,misc_RNA,processed_transcript,protein_coding	NA	NA	is1
1	22078429	22086866	8438	+	CIRIquant	circRNA	0.0725	NA	1:22078429|22086866	exon	1	298	0.007	ENSG00000070831,ENSG00000285721	CDC42,AL031281.2	protein_coding,protein_coding	NA	NA	is1
1	22078429	22091501	13073	+	CIRIquant	circRNA	0.2843	NA	1:22078429|22091501	exon	3.923	62	0.112	ENSG00000070831,ENSG00000285721	CDC42,AL031281.2	protein_coding,protein_coding	3	5	is1
1	22489880	22491533	1654	+	CIRIquant	circRNA	0.1449	NA	1:22489880|22491533	exon	2	16	0.2	ENSG00000184677	ZBTB40	protein_coding	NA	NA	is1
1	22863037	22865212	2176	+	CIRIquant	circRNA	0.0535	NA	1:22863037|22865212	exon	0.738	7	0.174	ENSG00000133216	EPHB2	protein_coding	3	3	is1
1	23019258	23020551	1294	-	CIRIquant	circRNA	0.0725	NA	1:23019258|23020551	exon	1	0	1	ENSG00000240553	AL031428.1	antisense	NA	NA	is1
1	23030469	23044486	14018	+	CIRIquant	circRNA	0.0725	NA	1:23030469|23044486	exon	1	13	0.133	ENSG00000263793,ENSG00000004487	MIR3115,KDM1A	miRNA,protein_coding	NA	NA	is1
1	23030469	23050520	20052	+	CIRIquant	circRNA	0.6521	NA	1:23030469|23050520	exon	9	27	0.4	ENSG00000263793,ENSG00000004487	MIR3115,KDM1A	miRNA,protein_coding	NA	NA	is1
1	23030469	23053839	23371	+	CIRIquant	circRNA	0.0136	NA	1:23030469|23053839	exon	0.188	1.778	0.174	ENSG00000263793,ENSG00000004487	MIR3115,KDM1A	miRNA,protein_coding	1	1	is1
1	23030469	23059167	28699	+	CIRIquant	circRNA	0.0725	NA	1:23030469|23059167	exon	1	47	0.041	ENSG00000263793,ENSG00000004487	MIR3115,KDM1A	miRNA,protein_coding	NA	NA	is1
1	23044427	23050520	6094	+	CIRIquant	circRNA	0.0027	NA	1:23044427|23050520	exon	0.037	8	0.009	ENSG00000004487	KDM1A	protein_coding	1	23	is1
1	23055069	23059167	4099	+	CIRIquant	circRNA	0.0036	NA	1:23055069|23059167	exon	0.049	22	0.004	ENSG00000004487	KDM1A	protein_coding	1	47	is1
1	23055069	23069151	14083	+	CIRIquant	circRNA	0.0725	NA	1:23055069|23069151	exon	1	1	0.667	ENSG00000004487	KDM1A	protein_coding	NA	NA	is1
1	23057484	23059167	1684	+	CIRIquant	circRNA	0.0272	NA	1:23057484|23059167	exon	0.375	0	1	ENSG00000004487	KDM1A	protein_coding	2	0	is1
1	23057484	23082366	24883	+	CIRIquant	circRNA	0.0115	NA	1:23057484|23082366	exon	0.158	45	0.007	ENSG00000004487	KDM1A	protein_coding	1	30	is1
1	23071225	23072197	973	+	CIRIquant	circRNA	0.1449	NA	1:23071225|23072197	exon	2	48	0.077	ENSG00000004487	KDM1A	protein_coding	NA	NA	is1
1	23177491	23178184	694	-	CIRIquant	circRNA	0.0725	NA	1:23177491|23178184	exon	1	1	0.667	ENSG00000169641	LUZP1	protein_coding	NA	NA	is1
1	23333518	23341020	7503	-	CIRIquant	circRNA	0.0285	NA	1:23333518|23341020	exon	0.393	41	0.019	ENSG00000125944	HNRNPR	protein_coding	1	11	is1
1	23408664	23419139	10476	-	CIRIquant	circRNA	0.0044	NA	1:23408664|23419139	exon	0.061	11	0.011	ENSG00000204219	TCEA3	protein_coding	1	19	is1
1	23417249	23419139	1891	-	CIRIquant	circRNA	0.0089	NA	1:23417249|23419139	exon	0.123	7	0.034	ENSG00000204219	TCEA3	protein_coding	1	6	is1
1	23749021	23754460	5440	+	CIRIquant	circRNA	0.0725	NA	1:23749021|23754460	exon	1	17	0.105	ENSG00000011007	ELOA	protein_coding	NA	NA	is1
1	23750845	23752518	1674	+	CIRIquant	circRNA	0.0245	NA	1:23750845|23752518	exon	0.337	32	0.021	ENSG00000011007	ELOA	protein_coding	1	10	is1
1	23755843	23757125	1283	+	CIRIquant	circRNA	0.0136	NA	1:23755843|23757125	exon	0.188	0	1	ENSG00000011007	ELOA	protein_coding	1	0	is1
1	23772111	23772426	316	-	CIRIquant	circRNA	0.0725	NA	1:23772111|23772426	exon	1	4	0.333	ENSG00000236810	ELOA-AS1	antisense	NA	NA	is1
1	23804400	23820593	16194	-	CIRIquant	circRNA	0.1449	NA	1:23804400|23820593	exon	2	16	0.2	ENSG00000117305	HMGCL	protein_coding	NA	NA	is1
1	23814190	23820593	6404	-	CIRIquant	circRNA	0.2898	NA	1:23814190|23820593	exon	4	9	0.471	ENSG00000117305	HMGCL	protein_coding	NA	NA	is1
1	23816675	23820593	3919	-	CIRIquant	circRNA	0.0212	NA	1:23816675|23820593	exon	0.292	36	0.016	ENSG00000117305	HMGCL	protein_coding	1	13	is1
1	23845507	23846173	667	-	CIRIquant	circRNA	0.6266	NA	1:23845507|23846173	exon	8.648	82	0.174	ENSG00000179163	FUCA1	protein_coding	1	1	is1
1	23971573	23972012	440	-	CIRIquant	circRNA	0.2407	NA	1:23971573|23972012	exon	3.322	63	0.095	ENSG00000188529	SRSF10	protein_coding	2	4	is1
1	24169417	24180854	11438	-	CIRIquant	circRNA	0.0611	NA	1:24169417|24180854	exon	0.844	4	0.297	ENSG00000185436	IFNLR1	protein_coding	2	1	is1
1	24440172	24464120	23949	+	CIRIquant	circRNA	0.0183	NA	1:24440172|24464120	exon	0.253	12	0.04	ENSG00000001461	NIPAL3	protein_coding	1	5	is1
1	24514314	24514567	254	+	CIRIquant	circRNA	1.2317	NA	1:24514314|24514567	exon	17	46	0.425	ENSG00000117602	RCAN3	protein_coding	NA	NA	is1
1	24514314	24517811	3498	+	CIRIquant	circRNA	0.0725	NA	1:24514314|24517811	exon	1	0	1	ENSG00000117602	RCAN3	protein_coding	NA	NA	is1
1	24514314	24531391	17078	+	CIRIquant	circRNA	0.0725	NA	1:24514314|24531391	exon	1	11	0.154	ENSG00000117602	RCAN3	protein_coding	NA	NA	is1
1	24514314	24533254	18941	+	CIRIquant	circRNA	0.0272	NA	1:24514314|24533254	exon	0.375	0	1	ENSG00000117602	RCAN3	protein_coding	2	0	is1
1	24514314	24535369	21056	+	CIRIquant	circRNA	0.0331	NA	1:24514314|24535369	exon	0.457	13	0.066	ENSG00000117602	RCAN3	protein_coding	1	3	is1
1	24531218	24533254	2037	+	CIRIquant	circRNA	0.0725	NA	1:24531218|24533254	exon	1	24	0.077	ENSG00000117602	RCAN3	protein_coding	NA	NA	is1
1	24646667	24649029	2363	+	CIRIquant	circRNA	0.5502	NA	1:24646667|24649029	exon	7.593	24	0.388	ENSG00000133226	SRRM1	protein_coding	3	1	is1
1	24660719	24661396	678	+	CIRIquant	circRNA	0.0725	NA	1:24660719|24661396	exon	1	10	0.167	ENSG00000133226	SRRM1	protein_coding	NA	NA	is1
1	24662660	24663224	565	+	CIRIquant	circRNA	0.0076	NA	1:24662660|24663224	exon	0.105	4	0.05	ENSG00000133226	SRRM1	protein_coding	1	4	is1
1	24797742	24814219	16478	+	CIRIquant	circRNA	0.045	NA	1:24797742|24814219	exon	0.621	53	0.023	ENSG00000169504	CLIC4	protein_coding	1	9	is1
1	25223229	25228235	5007	-	CIRIquant	circRNA	0.0136	NA	1:25223229|25228235	exon	0.188	0	1	ENSG00000117614	SYF2	protein_coding	1	0	is1
1	25225002	25228235	3234	-	CIRIquant	circRNA	0.6266	NA	1:25225002|25228235	exon	8.648	41	0.297	ENSG00000117614	SYF2	protein_coding	4	2	is1
1	25227442	25228235	794	-	CIRIquant	circRNA	0.0725	NA	1:25227442|25228235	exon	1	77	0.025	ENSG00000117614	SYF2	protein_coding	NA	NA	is1
1	25242374	25243633	1260	-	CIRIquant	circRNA	0.1223	NA	1:25242374|25243633	exon	1.687	32	0.095	ENSG00000117616	RSRP1	protein_coding	1	2	is1
1	25340474	25343073	2600	+	CIRIquant	circRNA	0.0725	NA	1:25340474|25343073	exon	1	2	0.5	ENSG00000183726	TMEM50A	protein_coding	NA	NA	is1
1	25340474	25351693	11220	+	CIRIquant	circRNA	0.2407	NA	1:25340474|25351693	exon	3.322	42	0.137	ENSG00000183726	TMEM50A	protein_coding	3	4	is1
1	25342961	25351693	8733	+	CIRIquant	circRNA	0.0181	NA	1:25342961|25351693	exon	0.25	19	0.026	ENSG00000183726	TMEM50A	protein_coding	1	8	is1
1	25351626	25352974	1349	+	CIRIquant	circRNA	0.0153	NA	1:25351626|25352974	exon	0.211	2	0.174	ENSG00000183726	TMEM50A	protein_coding	1	1	is1
1	25351626	25356853	5228	+	CIRIquant	circRNA	0.0725	NA	1:25351626|25356853	exon	1	62	0.031	ENSG00000183726	TMEM50A	protein_coding	NA	NA	is1
1	25352882	25356853	3972	+	CIRIquant	circRNA	0.0136	NA	1:25352882|25356853	exon	0.188	0	1	ENSG00000183726	TMEM50A	protein_coding	1	0	is1
1	25446762	25456831	10070	+	CIRIquant	circRNA	0.017	NA	1:25446762|25456831	exon	0.234	20	0.023	ENSG00000204178	MACO1	protein_coding	1	9	is1
1	25448808	25454382	5575	+	CIRIquant	circRNA	0.0117	NA	1:25448808|25454382	exon	0.161	26	0.012	ENSG00000204178	MACO1	protein_coding	1	17	is1
1	25448808	25456831	8024	+	CIRIquant	circRNA	0.0408	NA	1:25448808|25456831	exon	0.562	0	1	ENSG00000204178	MACO1	protein_coding	3	0	is1
1	25454259	25458892	4634	+	CIRIquant	circRNA	0.0215	NA	1:25454259|25458892	exon	0.297	31	0.019	ENSG00000204178	MACO1	protein_coding	1	11	is1
1	25553922	25557267	3346	+	CIRIquant	circRNA	0.0408	NA	1:25553922|25557267	exon	0.562	32	0.034	ENSG00000157978	LDLRAP1	protein_coding	2	12	is1
1	25553922	25563791	9870	+	CIRIquant	circRNA	0.0229	NA	1:25553922|25563791	exon	0.316	39	0.016	ENSG00000157978	LDLRAP1	protein_coding	2	26	is1
1	25972558	25974650	2093	-	CIRIquant	circRNA	0.0229	NA	1:25972558|25974650	exon	0.316	12	0.05	ENSG00000158006	PAFAH2	protein_coding	1	4	is1
1	25972558	25984528	11971	-	CIRIquant	circRNA	0.0408	NA	1:25972558|25984528	exon	0.562	8	0.123	ENSG00000158006	PAFAH2	protein_coding	2	3	is1
1	25988231	25990863	2633	-	CIRIquant	circRNA	0.0725	NA	1:25988231|25990863	exon	1	10	0.167	ENSG00000158006	PAFAH2	protein_coding	NA	NA	is1
1	25992624	25999361	6738	+	CIRIquant	circRNA	0.0136	NA	1:25992624|25999361	exon	0.188	0	1	NA	NA	NA	1	0	is1
1	26239762	26244318	4557	+	CIRIquant	circRNA	0.0115	NA	1:26239762|26244318	exon	0.158	3	0.095	ENSG00000130695	CEP85	protein_coding	1	2	is1
1	26255171	26259802	4632	+	CIRIquant	circRNA	0.0275	NA	1:26255171|26259802	exon	0.38	18	0.04	ENSG00000130695	CEP85	protein_coding	1	5	is1
1	26257597	26259802	2206	+	CIRIquant	circRNA	0.0413	NA	1:26257597|26259802	exon	0.569	3	0.275	ENSG00000130695	CEP85	protein_coding	9	5	is1
1	26268483	26269614	1132	+	CIRIquant	circRNA	0.0725	NA	1:26268483|26269614	exon	1	12	0.143	ENSG00000130695	CEP85	protein_coding	NA	NA	is1
1	26296919	26298062	1144	-	CIRIquant	circRNA	0.0136	NA	1:26296919|26298062	exon	0.188	0	1	ENSG00000158062	UBXN11	protein_coding	1	0	is1
1	26436044	26463433	27390	-	CIRIquant	circRNA	0.0136	NA	1:26436044|26463433	exon	0.188	3.556	0.095	ENSG00000223583,ENSG00000225891	AL513365.1,AL513365.2	processed_pseudogene,antisense	1	2	is1
1	26446316	26447530	1215	+	CIRIquant	circRNA	0.009	NA	1:26446316|26447530	exon	0.125	13	0.019	ENSG00000117682	DHDDS	protein_coding	1	11	is1
1	26446316	26447660	1345	+	CIRIquant	circRNA	0.2174	NA	1:26446316|26447660	exon	3	3	0.667	ENSG00000117682	DHDDS	protein_coding	NA	NA	is1
1	26454947	26463433	8487	-	CIRIquant	circRNA	0.0725	NA	1:26454947|26463433	exon	1	0	1	ENSG00000223583,ENSG00000225891	AL513365.1,AL513365.2	processed_pseudogene,antisense	NA	NA	is1
1	26457791	26460144	2354	+	CIRIquant	circRNA	0.0288	NA	1:26457791|26460144	exon	0.397	16	0.047	ENSG00000117682	DHDDS	protein_coding	4	17	is1
1	26729651	26732792	3142	+	CIRIquant	circRNA	0.1449	NA	1:26729651|26732792	exon	2	4	0.5	ENSG00000117713	ARID1A	protein_coding	NA	NA	is1
1	26760856	26763285	2430	+	CIRIquant	circRNA	0.0204	NA	1:26760856|26763285	exon	0.281	4	0.123	ENSG00000117713	ARID1A	protein_coding	2	3	is1
1	26771119	26772987	1869	+	CIRIquant	circRNA	0.0725	NA	1:26771119|26772987	exon	1	5	0.286	ENSG00000117713	ARID1A	protein_coding	NA	NA	is1
1	26941457	26941818	362	+	CIRIquant	circRNA	0.0725	NA	1:26941457|26941818	exon	1	29	0.065	ENSG00000090273	NUDC	protein_coding	NA	NA	is1
1	26942660	26943065	406	+	CIRIquant	circRNA	0.2174	NA	1:26942660|26943065	exon	3	54	0.1	ENSG00000090273	NUDC	protein_coding	NA	NA	is1
1	27105885	27109777	3893	-	CIRIquant	circRNA	0.0408	NA	1:27105885|27109777	exon	0.562	5.334	0.174	ENSG00000090020	SLC9A1	protein_coding	3	3	is1
1	27113826	27114286	461	-	CIRIquant	circRNA	0.0115	NA	1:27113826|27114286	exon	0.158	3	0.095	ENSG00000090020	SLC9A1	protein_coding	1	2	is1
1	27330720	27334281	3562	+	CIRIquant	circRNA	0.0535	NA	1:27330720|27334281	exon	0.738	35	0.04	ENSG00000186501	TMEM222	protein_coding	1	5	is1
1	27552892	27590659	37768	-	CIRIquant	circRNA	0.0136	NA	1:27552892|27590659	exon	0.188	8.89	0.04	ENSG00000126705	AHDC1	protein_coding	1	5	is1
1	27668226	27669346	1121	-	CIRIquant	circRNA	0.0558	NA	1:27668226|27669346	exon	0.77	73	0.021	ENSG00000126709	IFI6	protein_coding	1	10	is1
1	27734031	27755330	21300	+	CIRIquant	circRNA	0.0204	NA	1:27734031|27755330	exon	0.281	8	0.066	ENSG00000230833,ENSG00000009780,ENSG00000231344	RPEP3,FAM76A,AL020997.1	processed_pseudogene,protein_coding,processed_pseudogene	1	3	is1
1	27749068	27755330	6263	+	CIRIquant	circRNA	0.0734	NA	1:27749068|27755330	exon	1.012	24	0.078	ENSG00000009780	FAM76A	protein_coding	2	5	is1
1	27789562	27793632	4071	+	CIRIquant	circRNA	0.2898	NA	1:27789562|27793632	exon	4	61	0.116	ENSG00000117758	STX12	protein_coding	NA	NA	is1
1	27793310	27793632	323	+	CIRIquant	circRNA	0.0725	NA	1:27793310|27793632	exon	1	0	1	ENSG00000117758	STX12	protein_coding	NA	NA	is1
1	27810246	27812268	2023	+	CIRIquant	circRNA	0.1223	NA	1:27810246|27812268	exon	1.687	48	0.066	ENSG00000117758	STX12	protein_coding	2	6	is1
1	27832756	27838852	6097	+	CIRIquant	circRNA	0.0029	NA	1:27832756|27838852	exon	0.04	22	0.004	ENSG00000117751,ENSG00000252947	PPP1R8,SCARNA1	protein_coding,scaRNA	1	58	is1
1	27838699	27843330	4632	+	CIRIquant	circRNA	0.005	NA	1:27838699|27843330	exon	0.069	52	0.003	ENSG00000117751	PPP1R8	protein_coding	1	79	is1
1	27906928	27907282	355	-	CIRIquant	circRNA	0.0725	NA	1:27906928|27907282	exon	1	43	0.044	ENSG00000117748	RPA2	protein_coding	NA	NA	is1
1	27988535	28004419	15885	-	CIRIquant	circRNA	0.1449	NA	1:27988535|28004419	exon	2	7	0.364	ENSG00000158161,ENSG00000238231	EYA3,AL512288.2	protein_coding,processed_pseudogene	NA	NA	is1
1	28010947	28017239	6293	-	CIRIquant	circRNA	0.0056	NA	1:28010947|28017239	exon	0.077	8	0.019	ENSG00000158161	EYA3	protein_coding	1	11	is1
1	28027789	28042650	14862	-	CIRIquant	circRNA	0.0248	NA	1:28027789|28042650	exon	0.343	13	0.05	ENSG00000158161,ENSG00000240750	EYA3,RN7SL559P	protein_coding,misc_RNA	1	4	is1
1	28035544	28048426	12883	-	CIRIquant	circRNA	0.1449	NA	1:28035544|28048426	exon	2	26	0.133	ENSG00000158161	EYA3	protein_coding	NA	NA	is1
1	28035544	28058094	22551	-	CIRIquant	circRNA	0.1087	NA	1:28035544|28058094	exon	1.5	0	1	ENSG00000158161	EYA3	protein_coding	8	0	is1
1	28271674	28275015	3342	+	CIRIquant	circRNA	0.0097	NA	1:28271674|28275015	exon	0.133	24	0.011	ENSG00000130766	SESN2	protein_coding	1	19	is1
1	28274825	28279241	4417	+	CIRIquant	circRNA	0.0388	NA	1:28274825|28279241	exon	0.535	22	0.046	ENSG00000130766	SESN2	protein_coding	3	13	is1
1	28407410	28408818	1409	+	CIRIquant	circRNA	0.0272	NA	1:28407410|28408818	exon	0.375	3.556	0.174	ENSG00000204138	PHACTR4	protein_coding	2	2	is1
1	28407410	28459258	51849	+	CIRIquant	circRNA	0.0136	NA	1:28407410|28459258	exon	0.188	0	1	ENSG00000204138,ENSG00000229820	PHACTR4,CR391992.1	protein_coding,processed_pseudogene	1	0	is1
1	28459085	28466535	7451	+	CIRIquant	circRNA	0.0107	NA	1:28459085|28466535	exon	0.148	7	0.04	ENSG00000204138	PHACTR4	protein_coding	1	5	is1
1	28459085	28466768	7684	+	CIRIquant	circRNA	0.0136	NA	1:28459085|28466768	exon	0.188	1.778	0.174	ENSG00000204138	PHACTR4	protein_coding	1	1	is1
1	28473554	28474151	598	+	CIRIquant	circRNA	0.0102	NA	1:28473554|28474151	exon	0.141	4	0.066	ENSG00000204138	PHACTR4	protein_coding	1	3	is1
1	28473554	28476291	2738	+	CIRIquant	circRNA	0.0725	NA	1:28473554|28476291	exon	1	7	0.222	ENSG00000204138	PHACTR4	protein_coding	NA	NA	is1
1	28473554	28480604	7051	+	CIRIquant	circRNA	0.1449	NA	1:28473554|28480604	exon	2	1	0.8	ENSG00000204138	PHACTR4	protein_coding	NA	NA	is1
1	28476107	28480604	4498	+	CIRIquant	circRNA	0.0725	NA	1:28476107|28480604	exon	1	1	0.667	ENSG00000204138	PHACTR4	protein_coding	NA	NA	is1
1	28508128	28536381	28254	+	CIRIquant	circRNA	0.0194	NA	1:28508128|28536381	exon	0.268	33	0.016	ENSG00000200087,ENSG00000242125,ENSG00000180198	SNORA73B,SNHG3,RCC1	snoRNA,processed_transcript,protein_coding	1	13	is1
1	28560633	28561398	766	+	CIRIquant	circRNA	0.0134	NA	1:28560633|28561398	exon	0.185	14	0.026	ENSG00000180098	TRNAU1AP	protein_coding	1	8	is1
1	28560633	28564834	4202	+	CIRIquant	circRNA	0.1449	NA	1:28560633|28564834	exon	2	6	0.4	ENSG00000180098	TRNAU1AP	protein_coding	NA	NA	is1
1	28571176	28571900	725	+	CIRIquant	circRNA	0.107	NA	1:28571176|28571900	exon	1.476	7	0.297	ENSG00000180098	TRNAU1AP	protein_coding	2	1	is1
1	28580560	28581229	670	-	CIRIquant	circRNA	0.0655	NA	1:28580560|28581229	exon	0.904	20	0.083	ENSG00000274582,ENSG00000197989,ENSG00000280498	SNORA16A,SNHG12,SNORA16A	snoRNA,antisense,snoRNA	3	7	is1
1	28617953	28622165	4213	-	CIRIquant	circRNA	0.0306	NA	1:28617953|28622165	exon	0.422	16	0.05	ENSG00000120656	TAF12	protein_coding	1	4	is1
1	28683583	28697084	13502	+	CIRIquant	circRNA	0.0725	NA	1:28683583|28697084	exon	1	7	0.222	ENSG00000252777,ENSG00000162419	RF00422,GMEB1	scaRNA,protein_coding	NA	NA	is1
1	28683583	28710642	27060	+	CIRIquant	circRNA	0.0038	NA	1:28683583|28710642	exon	0.053	2	0.05	ENSG00000252777,ENSG00000162419	RF00422,GMEB1	scaRNA,protein_coding	1	4	is1
1	28740303	28743986	3684	+	CIRIquant	circRNA	0.0351	NA	1:28740303|28743986	exon	0.485	23	0.04	ENSG00000198492	YTHDF2	protein_coding	1	5	is1
1	28742403	28743986	1584	+	CIRIquant	circRNA	1.2226	NA	1:28742403|28743986	exon	16.874	20	0.628	ENSG00000198492	YTHDF2	protein_coding	8	1	is1
1	28987431	28987905	475	+	CIRIquant	circRNA	0.0373	NA	1:28987431|28987905	exon	0.514	13	0.073	ENSG00000159023	EPB41	protein_coding	3	8	is1
1	28993330	29018442	25113	+	CIRIquant	circRNA	0.0408	NA	1:28993330|29018442	exon	0.562	0	1	ENSG00000159023	EPB41	protein_coding	3	0	is1
1	28997215	29018442	21228	+	CIRIquant	circRNA	0.0164	NA	1:28997215|29018442	exon	0.226	15	0.029	ENSG00000159023	EPB41	protein_coding	1	7	is1
1	29035826	29039426	3601	+	CIRIquant	circRNA	0.0725	NA	1:29035826|29039426	exon	1	4	0.333	ENSG00000159023	EPB41	protein_coding	NA	NA	is1
1	29035826	29053312	17487	+	CIRIquant	circRNA	0.0275	NA	1:29035826|29053312	exon	0.38	12	0.06	ENSG00000277958,ENSG00000159023	RF00017,EPB41	misc_RNA,protein_coding	3	10	is1
1	29035826	29065158	29333	+	CIRIquant	circRNA	0.0509	NA	1:29035826|29065158	exon	0.703	12	0.105	ENSG00000277958,ENSG00000159023	RF00017,EPB41	misc_RNA,protein_coding	5	9	is1
1	29058589	29112448	53860	+	CIRIquant	circRNA	0.0725	NA	1:29058589|29112448	exon	1	14	0.125	ENSG00000159023	EPB41	protein_coding	NA	NA	is1
1	29096155	29097935	1781	+	CIRIquant	circRNA	0.0725	NA	1:29096155|29097935	exon	1	12	0.143	ENSG00000159023	EPB41	protein_coding	NA	NA	is1
1	29097807	29115803	17997	+	CIRIquant	circRNA	0.0725	NA	1:29097807|29115803	exon	1	8	0.2	ENSG00000159023	EPB41	protein_coding	NA	NA	is1
1	29148080	29159486	11407	-	CIRIquant	circRNA	0.0357	NA	1:29148080|29159486	exon	0.492	14	0.066	ENSG00000116350	SRSF4	protein_coding	1	3	is1
1	29148080	29160517	12438	-	CIRIquant	circRNA	0.0357	NA	1:29148080|29160517	exon	0.492	28	0.034	ENSG00000116350	SRSF4	protein_coding	1	6	is1
1	29154696	29154910	215	-	CIRIquant	circRNA	0.2898	NA	1:29154696|29154910	exon	4	39	0.17	ENSG00000116350	SRSF4	protein_coding	NA	NA	is1
1	29255275	29280141	24867	+	CIRIquant	circRNA	0.0076	NA	1:29255275|29280141	exon	0.105	3	0.066	ENSG00000060656	PTPRU	protein_coding	1	3	is1
1	29282676	29284869	2194	+	CIRIquant	circRNA	0.0076	NA	1:29282676|29284869	exon	0.105	3	0.066	ENSG00000060656	PTPRU	protein_coding	1	3	is1
1	29597025	29598306	1282	+	CIRIquant	circRNA	0.0272	NA	1:29597025|29598306	exon	0.375	0	1	NA	NA	NA	2	0	is1
1	30936643	30967310	30668	-	CIRIquant	circRNA	0.0315	NA	1:30936643|30967310	exon	0.435	33	0.026	ENSG00000134644	PUM1	protein_coding	1	8	is1
1	30941151	30942123	973	-	CIRIquant	circRNA	0.0725	NA	1:30941151|30942123	exon	1	36	0.053	ENSG00000134644	PUM1	protein_coding	NA	NA	is1
1	30964674	30968492	3819	-	CIRIquant	circRNA	0.0182	NA	1:30964674|30968492	exon	0.251	31	0.016	ENSG00000134644	PUM1	protein_coding	1	13	is1
1	30964674	30980163	15490	-	CIRIquant	circRNA	0.0097	NA	1:30964674|30980163	exon	0.134	14	0.019	ENSG00000134644	PUM1	protein_coding	1	11	is1
1	30964674	30995220	30547	-	CIRIquant	circRNA	0.0272	NA	1:30964674|30995220	exon	0.375	0	1	ENSG00000134644	PUM1	protein_coding	2	0	is1
1	30980062	30995220	15159	-	CIRIquant	circRNA	0.0121	NA	1:30980062|30995220	exon	0.167	27	0.012	ENSG00000134644	PUM1	protein_coding	1	17	is1
1	30992390	30995220	2831	-	CIRIquant	circRNA	0.2898	NA	1:30992390|30995220	exon	4	0	1	ENSG00000134644	PUM1	protein_coding	NA	NA	is1
1	30992390	31007099	14710	-	CIRIquant	circRNA	0.107	NA	1:30992390|31007099	exon	1.476	7	0.297	ENSG00000134644	PUM1	protein_coding	2	1	is1
1	30992390	31007102	14713	-	CIRIquant	circRNA	0.2057	NA	1:30992390|31007102	exon	2.839	35	0.14	ENSG00000134644	PUM1	protein_coding	10	13	is1
1	31005853	31007102	1250	-	CIRIquant	circRNA	0.0358	NA	1:31005853|31007102	exon	0.495	34	0.028	ENSG00000134644	PUM1	protein_coding	4	29	is1
1	31055313	31059577	4265	-	CIRIquant	circRNA	0.0134	NA	1:31055313|31059577	exon	0.185	21	0.017	ENSG00000134644	PUM1	protein_coding	1	12	is1
1	31267871	31292006	24136	-	CIRIquant	circRNA	0.0725	NA	1:31267871|31292006	exon	1	35	0.054	ENSG00000060688	SNRNP40	protein_coding	NA	NA	is1
1	31269158	31292006	22849	-	CIRIquant	circRNA	0.0535	NA	1:31269158|31292006	exon	0.738	7	0.174	ENSG00000060688	SNRNP40	protein_coding	1	1	is1
1	31337175	31339048	1874	+	CIRIquant	circRNA	0.3668	NA	1:31337175|31339048	exon	5.062	32	0.24	ENSG00000121766	ZCCHC17	protein_coding	6	4	is1
1	31337175	31348974	11800	+	CIRIquant	circRNA	0.3821	NA	1:31337175|31348974	exon	5.273	15	0.413	ENSG00000121766	ZCCHC17	protein_coding	10	3	is1
1	31346640	31348974	2335	+	CIRIquant	circRNA	0.0136	NA	1:31346640|31348974	exon	0.188	0	1	ENSG00000121766	ZCCHC17	protein_coding	1	0	is1
1	31402599	31403354	756	+	CIRIquant	circRNA	0.0136	NA	1:31402599|31403354	exon	0.188	0	1	NA	NA	NA	1	0	is1
1	31423693	31426823	3131	+	CIRIquant	circRNA	0.0122	NA	1:31423693|31426823	exon	0.169	32	0.01	ENSG00000168528	SERINC2	protein_coding	1	20	is1
1	31447103	31449633	2531	+	CIRIquant	circRNA	0.0136	NA	1:31447103|31449633	exon	0.188	0	1	NA	NA	NA	1	0	is1
1	31462685	31465893	3209	-	CIRIquant	circRNA	0.0725	NA	1:31462685|31465893	exon	1	2	0.5	NA	NA	NA	NA	NA	is1
1	31907661	31919658	11998	-	CIRIquant	circRNA	0.0917	NA	1:31907661|31919658	exon	1.266	4	0.388	ENSG00000269967,ENSG00000184007	AL136115.2,PTP4A2	lincRNA,protein_coding	3	1	is1
1	31911696	31919658	7963	-	CIRIquant	circRNA	0.0354	NA	1:31911696|31919658	exon	0.488	88	0.011	ENSG00000269967,ENSG00000184007	AL136115.2,PTP4A2	lincRNA,protein_coding	1	19	is1
1	31915891	31919658	3768	-	CIRIquant	circRNA	0.0679	NA	1:31915891|31919658	exon	0.938	0	1	ENSG00000269967,ENSG00000184007	AL136115.2,PTP4A2	lincRNA,protein_coding	5	0	is1
1	31915895	31919658	3764	-	CIRIquant	circRNA	1.0868	NA	1:31915895|31919658	exon	15	100	0.231	ENSG00000269967,ENSG00000184007	AL136115.2,PTP4A2	lincRNA,protein_coding	NA	NA	is1
1	32030298	32031640	1343	+	CIRIquant	circRNA	0.0073	NA	1:32030298|32031640	exon	0.101	22	0.009	ENSG00000121774	KHDRBS1	protein_coding	1	23	is1
1	32030298	32033334	3037	+	CIRIquant	circRNA	0.0076	NA	1:32030298|32033334	exon	0.105	2	0.095	ENSG00000121774	KHDRBS1	protein_coding	2	4	is1
1	32030298	32037043	6746	+	CIRIquant	circRNA	0.0255	NA	1:32030298|32037043	exon	0.352	40	0.017	ENSG00000121774	KHDRBS1	protein_coding	1	12	is1
1	32030298	32045390	15093	+	CIRIquant	circRNA	0.0679	NA	1:32030298|32045390	exon	0.938	0	1	ENSG00000121774	KHDRBS1	protein_coding	5	0	is1
1	32031524	32045390	13867	+	CIRIquant	circRNA	0.0107	NA	1:32031524|32045390	exon	0.148	28	0.01	ENSG00000121774	KHDRBS1	protein_coding	1	20	is1
1	32036910	32038619	1710	+	CIRIquant	circRNA	0.0385	NA	1:32036910|32038619	exon	0.532	29	0.035	ENSG00000121774	KHDRBS1	protein_coding	4	23	is1
1	32036910	32039573	2664	+	CIRIquant	circRNA	0.0725	NA	1:32036910|32039573	exon	1	35	0.054	ENSG00000121774	KHDRBS1	protein_coding	NA	NA	is1
1	32037835	32038619	785	+	CIRIquant	circRNA	0.0076	NA	1:32037835|32038619	exon	0.105	3	0.066	ENSG00000121774	KHDRBS1	protein_coding	1	3	is1
1	32139755	32158361	18607	+	CIRIquant	circRNA	0.016	NA	1:32139755|32158361	exon	0.221	23	0.019	ENSG00000025800	KPNA6	protein_coding	1	11	is1
1	32161947	32167296	5350	+	CIRIquant	circRNA	0.0725	NA	1:32161947|32167296	exon	1	56	0.034	ENSG00000025800	KPNA6	protein_coding	NA	NA	is1
1	32166065	32167296	1232	+	CIRIquant	circRNA	0.0007	NA	1:32166065|32167296	exon	0.01	1	0.019	ENSG00000025800	KPNA6	protein_coding	1	11	is1
1	32187954	32190249	2296	+	CIRIquant	circRNA	0.0725	NA	1:32187954|32190249	exon	1	73	0.027	ENSG00000084652	TXLNA	protein_coding	NA	NA	is1
1	32224034	32224475	442	+	CIRIquant	circRNA	0.1987	NA	1:32224034|32224475	exon	2.742	91	0.057	ENSG00000084623	EIF3I	protein_coding	2	7	is1
1	32224410	32229024	4615	+	CIRIquant	circRNA	0.0153	NA	1:32224410|32229024	exon	0.211	10	0.04	ENSG00000084623	EIF3I	protein_coding	1	5	is1
1	32228499	32228816	318	+	CIRIquant	circRNA	0.1113	NA	1:32228499|32228816	exon	1.537	102	0.029	ENSG00000084623	EIF3I	protein_coding	1	7	is1
1	32228499	32229208	710	+	CIRIquant	circRNA	0.0136	NA	1:32228499|32229208	exon	0.188	0	1	ENSG00000084623	EIF3I	protein_coding	1	0	is1
1	32231744	32235113	3370	-	CIRIquant	circRNA	0.0064	NA	1:32231744|32235113	exon	0.088	5	0.034	ENSG00000220785	MTMR9LP	transcribed_unprocessed_pseudogene	1	6	is1
1	32326939	32327677	739	+	CIRIquant	circRNA	0.1048	NA	1:32326939|32327677	exon	1.446	64	0.043	ENSG00000116478	HDAC1	protein_coding	3	14	is1
1	32383830	32386895	3066	-	CIRIquant	circRNA	0.0057	NA	1:32383830|32386895	exon	0.079	35	0.004	ENSG00000160058	BSDC1	protein_coding	1	47	is1
1	32592931	32593754	824	+	CIRIquant	circRNA	0.0051	NA	1:32592931|32593754	exon	0.07	1	0.123	ENSG00000254553,ENSG00000160062	AL033529.1,ZBTB8A	protein_coding,protein_coding	2	3	is1
1	32619560	32634792	15233	-	CIRIquant	circRNA	0.0136	NA	1:32619560|32634792	exon	0.188	0	1	ENSG00000176261	ZBTB8OS	protein_coding	1	0	is1
1	32631827	32634072	2246	-	CIRIquant	circRNA	0.0083	NA	1:32631827|32634072	exon	0.115	6	0.037	ENSG00000176261	ZBTB8OS	protein_coding	2	11	is1
1	32631827	32634110	2284	-	CIRIquant	circRNA	0.0543	NA	1:32631827|32634110	exon	0.75	0	1	ENSG00000176261	ZBTB8OS	protein_coding	4	0	is1
1	32631827	32634792	2966	-	CIRIquant	circRNA	0.4738	NA	1:32631827|32634792	exon	6.539	31	0.297	ENSG00000176261	ZBTB8OS	protein_coding	6	3	is1
1	32633645	32634072	428	-	CIRIquant	circRNA	0.0725	NA	1:32633645|32634072	exon	1	0	1	ENSG00000176261	ZBTB8OS	protein_coding	NA	NA	is1
1	32633645	32634110	466	-	CIRIquant	circRNA	0.0175	NA	1:32633645|32634110	exon	0.241	16	0.029	ENSG00000176261	ZBTB8OS	protein_coding	2	14	is1
1	32657427	32672901	15475	+	CIRIquant	circRNA	0.1449	NA	1:32657427|32672901	exon	2	65	0.058	ENSG00000162521	RBBP4	protein_coding	NA	NA	is1
1	32662246	32668854	6609	+	CIRIquant	circRNA	0.0156	NA	1:32662246|32668854	exon	0.215	51	0.008	ENSG00000162521	RBBP4	protein_coding	1	25	is1
1	32810591	32811057	467	-	CIRIquant	circRNA	0.1612	NA	1:32810591|32811057	exon	2.224	58	0.071	ENSG00000134684	YARS	protein_coding	4	11	is1
1	32825313	32830067	4755	+	CIRIquant	circRNA	0.0153	NA	1:32825313|32830067	exon	0.211	1	0.297	ENSG00000116497	S100PBP	protein_coding	2	1	is1
1	32827996	32830067	2072	+	CIRIquant	circRNA	0.0102	NA	1:32827996|32830067	exon	0.141	8	0.034	ENSG00000116497	S100PBP	protein_coding	1	6	is1
1	32845702	32853166	7465	+	CIRIquant	circRNA	0.0408	NA	1:32845702|32853166	exon	0.562	0	1	ENSG00000116497	S100PBP	protein_coding	3	0	is1
1	32942252	32949774	7523	-	CIRIquant	circRNA	0.1449	NA	1:32942252|32949774	exon	2	12	0.25	ENSG00000116514	RNF19B	protein_coding	NA	NA	is1
1	32943352	32944159	808	-	CIRIquant	circRNA	0.0403	NA	1:32943352|32944159	exon	0.556	29	0.037	ENSG00000116514	RNF19B	protein_coding	2	11	is1
1	32944019	32945628	1610	-	CIRIquant	circRNA	0.1449	NA	1:32944019|32945628	exon	2	42	0.087	ENSG00000116514	RNF19B	protein_coding	NA	NA	is1
1	32944019	32949774	5756	-	CIRIquant	circRNA	0.0136	NA	1:32944019|32949774	exon	0.188	0	1	ENSG00000116514	RNF19B	protein_coding	1	0	is1
1	32948222	32949774	1553	-	CIRIquant	circRNA	0.5072	NA	1:32948222|32949774	exon	7	57	0.197	ENSG00000116514	RNF19B	protein_coding	NA	NA	is1
1	33013207	33014594	1388	-	CIRIquant	circRNA	0.087	NA	1:33013207|33014594	exon	1.201	148	0.016	ENSG00000004455	AK2	protein_coding	3	39	is1
1	33160852	33165069	4218	+	CIRIquant	circRNA	0.0272	NA	1:33160852|33165069	exon	0.375	0	1	ENSG00000279179	AL662907.2	TEC	2	0	is1
1	33231407	33232966	1560	+	CIRIquant	circRNA	0.0136	NA	1:33231407|33232966	exon	0.188	0	1	NA	NA	NA	1	0	is1
1	33280124	33280457	334	+	CIRIquant	circRNA	0.0229	NA	1:33280124|33280457	exon	0.316	3	0.174	ENSG00000160094	ZNF362	protein_coding	1	1	is1
1	33294937	33295305	369	+	CIRIquant	circRNA	0.0725	NA	1:33294937|33295305	exon	1	5	0.286	ENSG00000160094	ZNF362	protein_coding	NA	NA	is1
1	33354401	33375593	21193	-	CIRIquant	circRNA	0.0382	NA	1:33354401|33375593	exon	0.527	5	0.174	ENSG00000134686	PHC2	protein_coding	1	1	is1
1	35003968	35015162	11195	-	CIRIquant	circRNA	0.0138	NA	1:35003968|35015162	exon	0.19	9	0.04	ENSG00000163867,ENSG00000271741	ZMYM6,AC114490.2	protein_coding,protein_coding	1	5	is1
1	35014697	35019602	4906	-	CIRIquant	circRNA	0.0497	NA	1:35014697|35019602	exon	0.685	13	0.095	ENSG00000163867,ENSG00000271741	ZMYM6,AC114490.2	protein_coding,protein_coding	1	2	is1
1	35047502	35051527	4026	-	CIRIquant	circRNA	0.0136	NA	1:35047502|35051527	exon	0.188	0	1	NA	NA	NA	1	0	is1
1	35104295	35110447	6153	+	CIRIquant	circRNA	0.0143	NA	1:35104295|35110447	exon	0.198	15	0.026	ENSG00000197056	ZMYM1	protein_coding	1	8	is1
1	35177989	35188090	10102	-	CIRIquant	circRNA	0.0725	NA	1:35177989|35188090	exon	1	91	0.022	ENSG00000116560	SFPQ	protein_coding	NA	NA	is1
1	35325360	35361789	36430	+	CIRIquant	circRNA	0.0136	NA	1:35325360|35361789	exon	0.188	0	1	ENSG00000229994,ENSG00000146463	RPL5P4,ZMYM4	processed_pseudogene,protein_coding	1	0	is1
1	35354246	35361789	7544	+	CIRIquant	circRNA	0.0136	NA	1:35354246|35361789	exon	0.188	0	1	ENSG00000146463	ZMYM4	protein_coding	1	0	is1
1	35358925	35361789	2865	+	CIRIquant	circRNA	0.9419	NA	1:35358925|35361789	exon	13	16	0.619	ENSG00000146463	ZMYM4	protein_coding	NA	NA	is1
1	35370029	35390098	20070	+	CIRIquant	circRNA	0.0136	NA	1:35370029|35390098	exon	0.188	0	1	ENSG00000146463	ZMYM4	protein_coding	1	0	is1
1	35381259	35381758	500	+	CIRIquant	circRNA	0.0143	NA	1:35381259|35381758	exon	0.198	15	0.026	ENSG00000146463	ZMYM4	protein_coding	3	24	is1
1	35381259	35389082	7824	+	CIRIquant	circRNA	0.0725	NA	1:35381259|35389082	exon	1	12	0.143	ENSG00000146463	ZMYM4	protein_coding	NA	NA	is1
1	35381259	35390098	8840	+	CIRIquant	circRNA	0.0725	NA	1:35381259|35390098	exon	1	19	0.095	ENSG00000146463	ZMYM4	protein_coding	NA	NA	is1
1	35381259	35405468	24210	+	CIRIquant	circRNA	0.0136	NA	1:35381259|35405468	exon	0.188	0	1	ENSG00000278702,ENSG00000146463	RF00017,ZMYM4	misc_RNA,protein_coding	1	0	is1
1	35381259	35408159	26901	+	CIRIquant	circRNA	0.0136	NA	1:35381259|35408159	exon	0.188	0	1	ENSG00000278702,ENSG00000146463	RF00017,ZMYM4	misc_RNA,protein_coding	1	0	is1
1	35388910	35390098	1189	+	CIRIquant	circRNA	0.0272	NA	1:35388910|35390098	exon	0.375	0	1	ENSG00000146463	ZMYM4	protein_coding	2	0	is1
1	35388910	35393739	4830	+	CIRIquant	circRNA	0.0046	NA	1:35388910|35393739	exon	0.063	12	0.01	ENSG00000146463	ZMYM4	protein_coding	1	20	is1
1	35392212	35399576	7365	+	CIRIquant	circRNA	0.0725	NA	1:35392212|35399576	exon	1	3	0.4	ENSG00000146463	ZMYM4	protein_coding	NA	NA	is1
1	35393595	35393739	145	+	CIRIquant	circRNA	0.0136	NA	1:35393595|35393739	exon	0.188	28.446	0.013	ENSG00000146463	ZMYM4	protein_coding	1	16	is1
1	35393595	35397545	3951	+	CIRIquant	circRNA	0.0725	NA	1:35393595|35397545	exon	1	30	0.062	ENSG00000146463	ZMYM4	protein_coding	NA	NA	is1
1	35396552	35399576	3025	+	CIRIquant	circRNA	0.0306	NA	1:35396552|35399576	exon	0.422	10	0.078	ENSG00000146463	ZMYM4	protein_coding	2	5	is1
1	35405023	35405468	446	+	CIRIquant	circRNA	0.0134	NA	1:35405023|35405468	exon	0.185	7	0.05	ENSG00000146463	ZMYM4	protein_coding	1	4	is1
1	35405023	35408159	3137	+	CIRIquant	circRNA	0.0025	NA	1:35405023|35408159	exon	0.035	1	0.066	ENSG00000146463	ZMYM4	protein_coding	1	3	is1
1	35405023	35414083	9061	+	CIRIquant	circRNA	0.0064	NA	1:35405023|35414083	exon	0.088	15	0.012	ENSG00000146463	ZMYM4	protein_coding	1	18	is1
1	35405023	35415714	10692	+	CIRIquant	circRNA	0.0272	NA	1:35405023|35415714	exon	0.375	1.778	0.297	ENSG00000146463	ZMYM4	protein_coding	2	1	is1
1	35413972	35415714	1743	+	CIRIquant	circRNA	0.5731	NA	1:35413972|35415714	exon	7.91	15	0.513	ENSG00000146463	ZMYM4	protein_coding	5	1	is1
1	35415466	35415714	249	+	CIRIquant	circRNA	0.0076	NA	1:35415466|35415714	exon	0.105	1	0.174	ENSG00000146463	ZMYM4	protein_coding	1	1	is1
1	35460305	35466695	6391	-	CIRIquant	circRNA	0.0725	NA	1:35460305|35466695	exon	1	24	0.077	ENSG00000142687	KIAA0319L	protein_coding	NA	NA	is1
1	35460305	35479212	18908	-	CIRIquant	circRNA	0.0136	NA	1:35460305|35479212	exon	0.188	7.112	0.05	ENSG00000142687	KIAA0319L	protein_coding	1	4	is1
1	35470830	35479212	8383	-	CIRIquant	circRNA	0.0136	NA	1:35470830|35479212	exon	0.188	0	1	ENSG00000142687	KIAA0319L	protein_coding	1	0	is1
1	35470863	35479212	8350	-	CIRIquant	circRNA	0.0725	NA	1:35470863|35479212	exon	1	0	1	ENSG00000142687	KIAA0319L	protein_coding	NA	NA	is1
1	35470863	35507135	36273	-	CIRIquant	circRNA	0.0029	NA	1:35470863|35507135	exon	0.04	6	0.013	ENSG00000142687	KIAA0319L	protein_coding	1	16	is1
1	35474805	35479212	4408	-	CIRIquant	circRNA	0.1449	NA	1:35474805|35479212	exon	2	13	0.235	ENSG00000142687	KIAA0319L	protein_coding	NA	NA	is1
1	35478966	35479212	247	-	CIRIquant	circRNA	0.0057	NA	1:35478966|35479212	exon	0.079	3	0.05	ENSG00000142687	KIAA0319L	protein_coding	2	8	is1
1	35631274	35636432	5159	-	CIRIquant	circRNA	0.0695	NA	1:35631274|35636432	exon	0.959	100	0.019	ENSG00000126067	PSMB2	protein_coding	1	11	is1
1	35816882	35826835	9954	+	CIRIquant	circRNA	0.0059	NA	1:35816882|35826835	exon	0.082	7	0.023	ENSG00000134698	AGO4	protein_coding	1	9	is1
1	35831427	35835993	4567	+	CIRIquant	circRNA	0.0725	NA	1:35831427|35835993	exon	1	4	0.333	ENSG00000134698	AGO4	protein_coding	NA	NA	is1
1	35841165	35851053	9889	+	CIRIquant	circRNA	0.0191	NA	1:35841165|35851053	exon	0.264	5	0.095	ENSG00000134698	AGO4	protein_coding	2	4	is1
1	35893097	35902070	8974	+	CIRIquant	circRNA	0.0076	NA	1:35893097|35902070	exon	0.105	11	0.019	ENSG00000092847	AGO1	protein_coding	1	11	is1
1	35966955	35973511	6557	+	CIRIquant	circRNA	0.0725	NA	1:35966955|35973511	exon	1	10	0.167	ENSG00000126070	AGO3	protein_coding	NA	NA	is1
1	35972024	35973511	1488	+	CIRIquant	circRNA	0.0076	NA	1:35972024|35973511	exon	0.105	4	0.05	ENSG00000126070	AGO3	protein_coding	1	4	is1
1	35972024	36036267	64244	+	CIRIquant	circRNA	0.0204	NA	1:35972024|36036267	exon	0.281	8	0.066	ENSG00000126070	AGO3	protein_coding	1	3	is1
1	36004341	36009594	5254	+	CIRIquant	circRNA	0.0111	NA	1:36004341|36009594	exon	0.153	8	0.037	ENSG00000126070	AGO3	protein_coding	2	11	is1
1	36004341	36014048	9708	+	CIRIquant	circRNA	0.0611	NA	1:36004341|36014048	exon	0.844	18	0.086	ENSG00000126070	AGO3	protein_coding	4	9	is1
1	36004341	36027298	22958	+	CIRIquant	circRNA	0.0679	NA	1:36004341|36027298	exon	0.938	0	1	ENSG00000126070	AGO3	protein_coding	5	0	is1
1	36004341	36043548	39208	+	CIRIquant	circRNA	0.0272	NA	1:36004341|36043548	exon	0.375	0	1	ENSG00000126070	AGO3	protein_coding	2	0	is1
1	36008690	36013752	5063	+	CIRIquant	circRNA	0.0049	NA	1:36008690|36013752	exon	0.068	22	0.006	ENSG00000126070	AGO3	protein_coding	1	34	is1
1	36008897	36040441	31545	+	CIRIquant	circRNA	0.003	NA	1:36008897|36040441	exon	0.041	12	0.007	ENSG00000126070	AGO3	protein_coding	1	31	is1
1	36009475	36027298	17824	+	CIRIquant	circRNA	0.0725	NA	1:36009475|36027298	exon	1	24	0.077	ENSG00000126070	AGO3	protein_coding	NA	NA	is1
1	36036177	36040441	4265	+	CIRIquant	circRNA	0.0136	NA	1:36036177|36040441	exon	0.188	0	1	ENSG00000126070	AGO3	protein_coding	1	0	is1
1	36036177	36043548	7372	+	CIRIquant	circRNA	0.0484	NA	1:36036177|36043548	exon	0.668	19	0.066	ENSG00000126070	AGO3	protein_coding	1	3	is1
1	36039790	36043548	3759	+	CIRIquant	circRNA	0.0408	NA	1:36039790|36043548	exon	0.562	8	0.123	ENSG00000126070	AGO3	protein_coding	2	3	is1
1	36291374	36296770	5397	+	CIRIquant	circRNA	0.0107	NA	1:36291374|36296770	exon	0.148	70	0.004	ENSG00000054118	THRAP3	protein_coding	1	50	is1
1	36358239	36361340	3102	-	CIRIquant	circRNA	0.0067	NA	1:36358239|36361340	exon	0.093	37	0.005	ENSG00000196182	STK40	protein_coding	1	42	is1
1	36358239	36362656	4418	-	CIRIquant	circRNA	0.0951	NA	1:36358239|36362656	exon	1.312	0	1	ENSG00000196182	STK40	protein_coding	7	0	is1
1	36361221	36362656	1436	-	CIRIquant	circRNA	0.1449	NA	1:36361221|36362656	exon	2	17	0.19	ENSG00000196182	STK40	protein_coding	NA	NA	is1
1	36407380	36410593	3214	+	CIRIquant	circRNA	0.0153	NA	1:36407380|36410593	exon	0.211	1	0.297	NA	NA	NA	2	1	is1
1	36420476	36423466	2991	-	CIRIquant	circRNA	0.0272	NA	1:36420476|36423466	exon	0.375	0	1	ENSG00000116885	OSCP1	protein_coding	2	0	is1
1	37509278	37509542	265	-	CIRIquant	circRNA	0.0464	NA	1:37509278|37509542	exon	0.64	91	0.014	ENSG00000163875	MEAF6	protein_coding	1	15	is1
1	37823710	37838756	15047	-	CIRIquant	circRNA	0.0061	NA	1:37823710|37838756	exon	0.084	4	0.04	ENSG00000188786	MTF1	protein_coding	1	5	is1
1	37865761	37868614	2854	-	CIRIquant	circRNA	0.0057	NA	1:37865761|37868614	exon	0.079	9	0.017	ENSG00000204084	INPP5B	protein_coding	1	12	is1
1	37866459	37874088	7630	-	CIRIquant	circRNA	0.0509	NA	1:37866459|37874088	exon	0.703	12	0.105	ENSG00000204084	INPP5B	protein_coding	5	9	is1
1	37886888	37888344	1457	-	CIRIquant	circRNA	0.0038	NA	1:37886888|37888344	exon	0.053	6	0.017	ENSG00000204084	INPP5B	protein_coding	1	12	is1
1	37889557	37891454	1898	-	CIRIquant	circRNA	0.0272	NA	1:37889557|37891454	exon	0.375	0	1	ENSG00000204084	INPP5B	protein_coding	2	0	is1
1	37980586	37981811	1226	-	CIRIquant	circRNA	0.0138	NA	1:37980586|37981811	exon	0.191	38	0.01	ENSG00000183431	SF3A3	protein_coding	1	21	is1
1	39040097	39047987	7891	+	CIRIquant	circRNA	0.0272	NA	1:39040097|39047987	exon	0.375	0	1	NA	NA	NA	2	0	is1
1	39047036	39047987	952	+	CIRIquant	circRNA	0.0725	NA	1:39047036|39047987	exon	1	0	1	NA	NA	NA	NA	NA	is1
1	39231182	39258028	26847	+	CIRIquant	circRNA	0.0725	NA	1:39231182|39258028	exon	1	20	0.091	ENSG00000127603	MACF1	protein_coding	NA	NA	is1
1	39282208	39287562	5355	+	CIRIquant	circRNA	0.0688	NA	1:39282208|39287562	exon	0.949	39	0.046	ENSG00000127603	MACF1	protein_coding	3	13	is1
1	39287286	39287562	277	+	CIRIquant	circRNA	0.0725	NA	1:39287286|39287562	exon	1	20	0.091	ENSG00000127603	MACF1	protein_coding	NA	NA	is1
1	39287286	39303078	15793	+	CIRIquant	circRNA	0.0025	NA	1:39287286|39303078	exon	0.035	1	0.066	ENSG00000127603	MACF1	protein_coding	1	3	is1
1	39300210	39300362	153	+	CIRIquant	circRNA	0.0156	NA	1:39300210|39300362	exon	0.215	49	0.009	ENSG00000127603	MACF1	protein_coding	1	24	is1
1	39309570	39311000	1431	+	CIRIquant	circRNA	0.0136	NA	1:39309570|39311000	exon	0.188	0	1	ENSG00000127603	MACF1	protein_coding	1	0	is1
1	39309570	39318615	9046	+	CIRIquant	circRNA	0.0725	NA	1:39309570|39318615	exon	1	51	0.038	ENSG00000127603	MACF1	protein_coding	NA	NA	is1
1	39309570	39323008	13439	+	CIRIquant	circRNA	0.0133	NA	1:39309570|39323008	exon	0.183	33	0.011	ENSG00000127603	MACF1	protein_coding	1	19	is1
1	39310831	39311000	170	+	CIRIquant	circRNA	0.0187	NA	1:39310831|39311000	exon	0.258	66	0.008	ENSG00000127603	MACF1	protein_coding	1	27	is1
1	39319664	39349627	29964	+	CIRIquant	circRNA	0.0134	NA	1:39319664|39349627	exon	0.185	7	0.05	ENSG00000127603	MACF1	protein_coding	1	4	is1
1	39322608	39340953	18346	+	CIRIquant	circRNA	0.0097	NA	1:39322608|39340953	exon	0.134	14	0.019	ENSG00000127603	MACF1	protein_coding	1	11	is1
1	39350785	39359264	8480	+	CIRIquant	circRNA	0.0131	NA	1:39350785|39359264	exon	0.18	41	0.009	ENSG00000127603	MACF1	protein_coding	1	24	is1
1	39368148	39372596	4449	+	CIRIquant	circRNA	0.0136	NA	1:39368148|39372596	exon	0.187	16	0.023	ENSG00000127603	MACF1	protein_coding	1	9	is1
1	39368148	39388658	20511	+	CIRIquant	circRNA	0.0164	NA	1:39368148|39388658	exon	0.227	43	0.01	ENSG00000127603	MACF1	protein_coding	1	20	is1
1	39385434	39388658	3225	+	CIRIquant	circRNA	0.028	NA	1:39385434|39388658	exon	0.387	22	0.034	ENSG00000127603	MACF1	protein_coding	2	12	is1
1	39432535	39448763	16229	+	CIRIquant	circRNA	0.0443	NA	1:39432535|39448763	exon	0.612	29	0.04	ENSG00000127603	MACF1	protein_coding	1	5	is1
1	39434414	39439500	5087	+	CIRIquant	circRNA	0.0879	NA	1:39434414|39439500	exon	1.213	23	0.095	ENSG00000127603	MACF1	protein_coding	3	6	is1
1	39439274	39439500	227	+	CIRIquant	circRNA	0.0589	NA	1:39439274|39439500	exon	0.814	54	0.029	ENSG00000127603	MACF1	protein_coding	1	7	is1
1	39444662	39448763	4102	+	CIRIquant	circRNA	0.0138	NA	1:39444662|39448763	exon	0.19	27	0.014	ENSG00000127603	MACF1	protein_coding	1	15	is1
1	39451052	39462037	10986	+	CIRIquant	circRNA	0.0725	NA	1:39451052|39462037	exon	1	55	0.035	ENSG00000127603	MACF1	protein_coding	NA	NA	is1
1	39451052	39463686	12635	+	CIRIquant	circRNA	0.0136	NA	1:39451052|39463686	exon	0.188	5.334	0.066	ENSG00000127603	MACF1	protein_coding	1	3	is1
1	39461883	39463686	1804	+	CIRIquant	circRNA	0.0917	NA	1:39461883|39463686	exon	1.266	24	0.095	ENSG00000127603	MACF1	protein_coding	1	2	is1
1	39529055	39541841	12787	-	CIRIquant	circRNA	0.0458	NA	1:39529055|39541841	exon	0.633	3	0.297	ENSG00000243970	PPIEL	transcribed_unprocessed_pseudogene	2	1	is1
1	39803736	39813006	9271	-	CIRIquant	circRNA	0.0136	NA	1:39803736|39813006	exon	0.188	0	1	ENSG00000284678	AL033527.4	lincRNA	1	0	is1
1	39841135	39857417	16283	-	CIRIquant	circRNA	0.0543	NA	1:39841135|39857417	exon	0.75	0	1	ENSG00000043514	TRIT1	protein_coding	4	0	is1
1	39852731	39862935	10205	-	CIRIquant	circRNA	0.0229	NA	1:39852731|39862935	exon	0.316	3	0.174	ENSG00000043514	TRIT1	protein_coding	1	1	is1
1	39853970	39857417	3448	-	CIRIquant	circRNA	0.2174	NA	1:39853970|39857417	exon	3	0	1	ENSG00000043514	TRIT1	protein_coding	16	0	is1
1	39853970	39862846	8877	-	CIRIquant	circRNA	0.0136	NA	1:39853970|39862846	exon	0.188	1.778	0.174	ENSG00000043514	TRIT1	protein_coding	1	1	is1
1	39853970	39862935	8966	-	CIRIquant	circRNA	0.0115	NA	1:39853970|39862935	exon	0.158	6	0.05	ENSG00000043514	TRIT1	protein_coding	1	4	is1
1	39957087	39958825	1739	+	CIRIquant	circRNA	0.0408	NA	1:39957087|39958825	exon	0.562	0	1	ENSG00000168389	MFSD2A	protein_coding	3	0	is1
1	40064227	40064559	333	+	CIRIquant	circRNA	0.0725	NA	1:40064227|40064559	exon	1	102	0.019	ENSG00000131236	CAP1	protein_coding	NA	NA	is1
1	40080397	40092507	12111	-	CIRIquant	circRNA	0.2343	NA	1:40080397|40092507	exon	3.234	92	0.066	ENSG00000131238	PPT1	protein_coding	2	6	is1
1	40090648	40091399	752	-	CIRIquant	circRNA	0.065	NA	1:40090648|40091399	exon	0.896	34	0.05	ENSG00000131238	PPT1	protein_coding	1	4	is1
1	40091329	40092507	1179	-	CIRIquant	circRNA	0.0611	NA	1:40091329|40092507	exon	0.844	40	0.04	ENSG00000131238	PPT1	protein_coding	1	5	is1
1	40189055	40190853	1799	+	CIRIquant	circRNA	0.0725	NA	1:40189055|40190853	exon	1	5	0.286	ENSG00000117000	RLF	protein_coding	NA	NA	is1
1	40189055	40202614	13560	+	CIRIquant	circRNA	0.0725	NA	1:40189055|40202614	exon	1	9	0.182	ENSG00000117000	RLF	protein_coding	NA	NA	is1
1	40189055	40222710	33656	+	CIRIquant	circRNA	0.0725	NA	1:40189055|40222710	exon	1	11	0.154	ENSG00000117000	RLF	protein_coding	NA	NA	is1
1	40190772	40202614	11843	+	CIRIquant	circRNA	0.0098	NA	1:40190772|40202614	exon	0.136	6	0.043	ENSG00000117000	RLF	protein_coding	3	14	is1
1	40201928	40202614	687	+	CIRIquant	circRNA	0.0136	NA	1:40201928|40202614	exon	0.188	8.89	0.04	ENSG00000117000	RLF	protein_coding	1	5	is1
1	40202412	40202614	203	+	CIRIquant	circRNA	0.0012	NA	1:40202412|40202614	exon	0.017	5	0.007	ENSG00000117000	RLF	protein_coding	1	31	is1
1	40267786	40272035	4250	+	CIRIquant	circRNA	0.1449	NA	1:40267786|40272035	exon	2	60	0.062	ENSG00000084073	ZMPSTE24	protein_coding	NA	NA	is1
1	40267786	40281527	13742	+	CIRIquant	circRNA	0.0272	NA	1:40267786|40281527	exon	0.375	0	1	ENSG00000084073	ZMPSTE24	protein_coding	2	0	is1
1	40269975	40272035	2061	+	CIRIquant	circRNA	0.0136	NA	1:40269975|40272035	exon	0.188	0	1	ENSG00000084073	ZMPSTE24	protein_coding	1	0	is1
1	40269975	40281527	11553	+	CIRIquant	circRNA	0.0286	NA	1:40269975|40281527	exon	0.394	71	0.011	ENSG00000084073	ZMPSTE24	protein_coding	1	19	is1
1	40403684	40409835	6152	+	CIRIquant	circRNA	0.0573	NA	1:40403684|40409835	exon	0.791	20	0.073	ENSG00000084070	SMAP2	protein_coding	3	8	is1
1	40406736	40409835	3100	+	CIRIquant	circRNA	0.0136	NA	1:40406736|40409835	exon	0.188	5.334	0.066	ENSG00000084070	SMAP2	protein_coding	1	3	is1
1	40406736	40417096	10361	+	CIRIquant	circRNA	0.0725	NA	1:40406736|40417096	exon	1	41	0.047	ENSG00000084070	SMAP2	protein_coding	NA	NA	is1
1	40514515	40515918	1404	+	CIRIquant	circRNA	0.0725	NA	1:40514515|40515918	exon	1	3	0.4	ENSG00000164002	EXO5	protein_coding	NA	NA	is1
1	40540586	40541710	1125	+	CIRIquant	circRNA	0.0306	NA	1:40540586|40541710	exon	0.422	4	0.174	ENSG00000117010	ZNF684	protein_coding	1	1	is1
1	40738836	40758294	19459	+	CIRIquant	circRNA	0.0363	NA	1:40738836|40758294	exon	0.501	19	0.05	ENSG00000198974,ENSG00000207962,ENSG00000066136	MIR30E,MIR30C1,NFYC	miRNA,miRNA,protein_coding	1	4	is1
1	40747534	40753246	5713	+	CIRIquant	circRNA	0.0573	NA	1:40747534|40753246	exon	0.791	15	0.095	ENSG00000066136	NFYC	protein_coding	1	2	is1
1	40984821	40988710	3890	+	CIRIquant	circRNA	0.0458	NA	1:40984821|40988710	exon	0.633	6	0.174	ENSG00000171793	CTPS1	protein_coding	1	1	is1
1	41001029	41002254	1226	+	CIRIquant	circRNA	0.0076	NA	1:41001029|41002254	exon	0.105	4	0.05	ENSG00000171793	CTPS1	protein_coding	1	4	is1
1	41008794	41010254	1461	+	CIRIquant	circRNA	0.0458	NA	1:41008794|41010254	exon	0.633	6	0.174	ENSG00000171793	CTPS1	protein_coding	1	1	is1
1	41037362	41113526	76165	-	CIRIquant	circRNA	0.0029	NA	1:41037362|41113526	exon	0.04	6	0.013	ENSG00000010803	SCMH1	protein_coding	1	16	is1
1	41046407	41075451	29045	-	CIRIquant	circRNA	0.0688	NA	1:41046407|41075451	exon	0.949	6	0.24	ENSG00000010803	SCMH1	protein_coding	3	2	is1
1	41070595	41075451	4857	-	CIRIquant	circRNA	0.3623	NA	1:41070595|41075451	exon	5	3	0.769	ENSG00000010803	SCMH1	protein_coding	NA	NA	is1
1	41070595	41161432	90838	-	CIRIquant	circRNA	0.0047	NA	1:41070595|41161432	exon	0.065	8	0.016	ENSG00000010803	SCMH1	protein_coding	1	13	is1
1	41113283	41117010	3728	-	CIRIquant	circRNA	0.0725	NA	1:41113283|41117010	exon	1	5	0.286	ENSG00000010803	SCMH1	protein_coding	NA	NA	is1
1	41113283	41143112	29830	-	CIRIquant	circRNA	0.1449	NA	1:41113283|41143112	exon	2	8	0.333	ENSG00000010803	SCMH1	protein_coding	NA	NA	is1
1	41113283	41152741	39459	-	CIRIquant	circRNA	0.0025	NA	1:41113283|41152741	exon	0.035	1	0.066	ENSG00000010803	SCMH1	protein_coding	1	3	is1
1	41113283	41161432	48150	-	CIRIquant	circRNA	0.0968	NA	1:41113283|41161432	exon	1.336	19	0.123	ENSG00000010803	SCMH1	protein_coding	2	3	is1
1	41142878	41151684	8807	-	CIRIquant	circRNA	0.0065	NA	1:41142878|41151684	exon	0.09	6	0.029	ENSG00000010803	SCMH1	protein_coding	1	7	is1
1	41142878	41186250	43373	-	CIRIquant	circRNA	0.0433	NA	1:41142878|41186250	exon	0.598	17	0.066	ENSG00000010803	SCMH1	protein_coding	1	3	is1
1	41186121	41194399	8279	-	CIRIquant	circRNA	0.0229	NA	1:41186121|41194399	exon	0.316	3	0.174	ENSG00000010803	SCMH1	protein_coding	3	3	is1
1	41628749	41628947	199	-	CIRIquant	circRNA	0.0136	NA	1:41628749|41628947	exon	0.188	3.556	0.095	ENSG00000127124,ENSG00000284895	HIVEP3,AC119676.1	protein_coding,protein_coding	1	2	is1
1	41628749	41700995	72247	-	CIRIquant	circRNA	0.0136	NA	1:41628749|41700995	exon	0.188	1.778	0.174	ENSG00000127124,ENSG00000284895	HIVEP3,AC119676.1	protein_coding,protein_coding	1	1	is1
1	42199102	42205863	6762	-	CIRIquant	circRNA	0.0886	NA	1:42199102|42205863	exon	1.223	29	0.078	ENSG00000198815	FOXJ3	protein_coding	2	5	is1
1	42227883	42311110	83228	-	CIRIquant	circRNA	0.0408	NA	1:42227883|42311110	exon	0.562	0	1	ENSG00000198815	FOXJ3	protein_coding	3	0	is1
1	42265115	42278672	13558	-	CIRIquant	circRNA	0.0206	NA	1:42265115|42278672	exon	0.285	6	0.087	ENSG00000198815	FOXJ3	protein_coding	9	20	is1
1	42265115	42278784	13670	-	CIRIquant	circRNA	0.0963	NA	1:42265115|42278784	exon	1.329	21	0.112	ENSG00000198815	FOXJ3	protein_coding	9	15	is1
1	42265115	42311110	45996	-	CIRIquant	circRNA	0.2174	NA	1:42265115|42311110	exon	3	0	1	ENSG00000198815	FOXJ3	protein_coding	NA	NA	is1
1	42265115	42323827	58713	-	CIRIquant	circRNA	0.0725	NA	1:42265115|42323827	exon	1	0	1	ENSG00000198815	FOXJ3	protein_coding	NA	NA	is1
1	42278348	42311110	32763	-	CIRIquant	circRNA	0.0106	NA	1:42278348|42311110	exon	0.147	16	0.018	ENSG00000198815	FOXJ3	protein_coding	2	23	is1
1	42311050	42323827	12778	-	CIRIquant	circRNA	0.0038	NA	1:42311050|42323827	exon	0.053	6	0.017	ENSG00000198815	FOXJ3	protein_coding	1	12	is1
1	42399404	42399634	231	+	CIRIquant	circRNA	0.0764	NA	1:42399404|42399634	exon	1.055	20	0.095	ENSG00000177181	RIMKLA	protein_coding	3	6	is1
1	42480461	42498916	18456	+	CIRIquant	circRNA	0.0055	NA	1:42480461|42498916	exon	0.075	5	0.029	ENSG00000186409,ENSG00000230116	CCDC30,AL445669.1	protein_coding,processed_pseudogene	1	7	is1
1	42482663	42498916	16254	+	CIRIquant	circRNA	0.0725	NA	1:42482663|42498916	exon	1	0	1	ENSG00000186409,ENSG00000230116	CCDC30,AL445669.1	protein_coding,processed_pseudogene	NA	NA	is1
1	42482663	42507069	24407	+	CIRIquant	circRNA	0.0136	NA	1:42482663|42507069	exon	0.188	48.003	0.008	ENSG00000186409,ENSG00000230116	CCDC30,AL445669.1	protein_coding,processed_pseudogene	1	27	is1
1	42482663	42536601	53939	+	CIRIquant	circRNA	0.0038	NA	1:42482663|42536601	exon	0.053	1	0.095	ENSG00000186409,ENSG00000230116	CCDC30,AL445669.1	protein_coding,processed_pseudogene	1	2	is1
1	42482663	42611090	128428	+	CIRIquant	circRNA	0.0725	NA	1:42482663|42611090	exon	1	3	0.4	ENSG00000236180,ENSG00000186409,ENSG00000230116,ENSG00000200254	AL445669.2,CCDC30,AL445669.1,RNU6-536P	processed_pseudogene,protein_coding,processed_pseudogene,snRNA	NA	NA	is1
1	42545410	42589483	44074	+	CIRIquant	circRNA	0.0725	NA	1:42545410|42589483	exon	1	1	0.667	ENSG00000236180,ENSG00000186409,ENSG00000200254	AL445669.2,CCDC30,RNU6-536P	processed_pseudogene,protein_coding,snRNA	NA	NA	is1
1	42577020	42581514	4495	+	CIRIquant	circRNA	0.0034	NA	1:42577020|42581514	exon	0.047	4	0.023	ENSG00000186409	CCDC30	protein_coding	1	9	is1
1	42610978	42630525	19548	+	CIRIquant	circRNA	0.0136	NA	1:42610978|42630525	exon	0.188	0	1	ENSG00000186409	CCDC30	protein_coding	1	0	is1
1	42773541	42775479	1939	+	CIRIquant	circRNA	0.0136	NA	1:42773541|42775479	exon	0.188	0	1	ENSG00000283580,ENSG00000164008	AC098484.3,C1orf50	protein_coding,protein_coding	1	0	is1
1	42773546	42775479	1934	+	CIRIquant	circRNA	0.0136	NA	1:42773546|42775479	exon	0.188	0	1	ENSG00000283580,ENSG00000164008	AC098484.3,C1orf50	protein_coding,protein_coding	1	0	is1
1	42773563	42775479	1917	+	CIRIquant	circRNA	0.0725	NA	1:42773563|42775479	exon	1	3	0.4	ENSG00000283580,ENSG00000164008	AC098484.3,C1orf50	protein_coding,protein_coding	NA	NA	is1
1	42773563	42775522	1960	+	CIRIquant	circRNA	0.0764	NA	1:42773563|42775522	exon	1.055	10	0.174	ENSG00000283580,ENSG00000164008	AC098484.3,C1orf50	protein_coding,protein_coding	1	1	is1
1	43197553	43199503	1951	+	CIRIquant	circRNA	0.0272	NA	1:43197553|43199503	exon	0.375	1.778	0.297	ENSG00000243710	CFAP57	protein_coding	2	1	is1
1	43422480	43422632	153	+	CIRIquant	circRNA	0.0136	NA	1:43422480|43422632	exon	0.188	0	1	ENSG00000198198	SZT2	protein_coding	1	0	is1
1	43603416	43604189	774	+	CIRIquant	circRNA	0.0052	NA	1:43603416|43604189	exon	0.072	19	0.007	ENSG00000142949	PTPRF	protein_coding	1	28	is1
1	43671505	43683804	12300	+	CIRIquant	circRNA	0.0115	NA	1:43671505|43683804	exon	0.158	6	0.05	ENSG00000284989,ENSG00000066135	AL451062.3,KDM4A	protein_coding,protein_coding	2	8	is1
1	43671505	43691049	19545	+	CIRIquant	circRNA	0.0725	NA	1:43671505|43691049	exon	1	4	0.333	ENSG00000284989,ENSG00000066135	AL451062.3,KDM4A	protein_coding,protein_coding	NA	NA	is1
1	43671505	43694102	22598	+	CIRIquant	circRNA	0.0229	NA	1:43671505|43694102	exon	0.316	3	0.174	ENSG00000284989,ENSG00000066135	AL451062.3,KDM4A	protein_coding,protein_coding	1	1	is1
1	43824731	43838311	13581	+	CIRIquant	circRNA	0.0136	NA	1:43824731|43838311	exon	0.188	0	1	ENSG00000126091,ENSG00000284989	ST3GAL3,AL451062.3	protein_coding,protein_coding	1	0	is1
1	43837662	43838311	650	+	CIRIquant	circRNA	0.0136	NA	1:43837662|43838311	exon	0.188	0	1	ENSG00000126091,ENSG00000284989	ST3GAL3,AL451062.3	protein_coding,protein_coding	1	0	is1
1	43858135	43858636	502	+	CIRIquant	circRNA	0.0038	NA	1:43858135|43858636	exon	0.053	1	0.095	ENSG00000126091,ENSG00000284989	ST3GAL3,AL451062.3	protein_coding,protein_coding	1	2	is1
1	43920404	43920928	525	+	CIRIquant	circRNA	0.0122	NA	1:43920404|43920928	exon	0.169	4	0.078	ENSG00000126091,ENSG00000284989	ST3GAL3,AL451062.3	protein_coding,protein_coding	2	5	is1
1	43920404	43921638	1235	+	CIRIquant	circRNA	0.0725	NA	1:43920404|43921638	exon	1	0	1	ENSG00000126091,ENSG00000284989	ST3GAL3,AL451062.3	protein_coding,protein_coding	NA	NA	is1
1	44001164	44002985	1822	-	CIRIquant	circRNA	0.0136	NA	1:44001164|44002985	exon	0.188	0	1	ENSG00000196517	SLC6A9	protein_coding	1	0	is1
1	44008353	44008623	271	-	CIRIquant	circRNA	0.0038	NA	1:44008353|44008623	exon	0.053	1	0.095	ENSG00000196517	SLC6A9	protein_coding	1	2	is1
1	44200542	44201443	902	-	CIRIquant	circRNA	0.0136	NA	1:44200542|44201443	exon	0.188	1.778	0.174	NA	NA	NA	1	1	is1
1	44241915	44339322	97408	-	CIRIquant	circRNA	0.0153	NA	1:44241915|44339322	exon	0.211	8	0.05	ENSG00000233602,ENSG00000117419	ERI3-IT1,ERI3	sense_intronic,protein_coding	1	4	is1
1	44284835	44319744	34910	-	CIRIquant	circRNA	0.017	NA	1:44284835|44319744	exon	0.234	20	0.023	ENSG00000117419	ERI3	protein_coding	2	18	is1
1	44284835	44339322	54488	-	CIRIquant	circRNA	0.0725	NA	1:44284835|44339322	exon	1	11	0.154	ENSG00000117419	ERI3	protein_coding	NA	NA	is1
1	44308310	44319744	11435	-	CIRIquant	circRNA	0.1449	NA	1:44308310|44319744	exon	2	0	1	ENSG00000117419	ERI3	protein_coding	NA	NA	is1
1	44308310	44339322	31013	-	CIRIquant	circRNA	0.0509	NA	1:44308310|44339322	exon	0.703	8	0.149	ENSG00000117419	ERI3	protein_coding	5	6	is1
1	44319628	44339322	19695	-	CIRIquant	circRNA	0.0272	NA	1:44319628|44339322	exon	0.375	0	1	ENSG00000117419	ERI3	protein_coding	2	0	is1
1	44319628	44352925	33298	-	CIRIquant	circRNA	0.0144	NA	1:44319628|44352925	exon	0.198	31	0.013	ENSG00000117419	ERI3	protein_coding	2	33	is1
1	44339045	44339322	278	-	CIRIquant	circRNA	0.0136	NA	1:44339045|44339322	exon	0.188	1.778	0.174	ENSG00000117419	ERI3	protein_coding	1	1	is1
1	44632345	44636143	3799	-	CIRIquant	circRNA	0.013	NA	1:44632345|44636143	exon	0.179	51	0.007	ENSG00000126106	TMEM53	protein_coding	1	30	is1
1	44834465	44836058	1594	+	CIRIquant	circRNA	0.0725	NA	1:44834465|44836058	exon	1	0	1	NA	NA	NA	NA	NA	is1
1	44834465	44926903	92439	+	CIRIquant	circRNA	0.0136	NA	1:44834465|44926903	exon	0.188	1.778	0.174	NA	NA	NA	1	1	is1
1	44857704	44881739	24036	-	CIRIquant	circRNA	0.0136	NA	1:44857704|44881739	exon	0.188	0	1	ENSG00000070785	EIF2B3	protein_coding	1	0	is1
1	44874678	44881739	7062	-	CIRIquant	circRNA	0.0764	NA	1:44874678|44881739	exon	1.055	20	0.095	ENSG00000070785	EIF2B3	protein_coding	1	2	is1
1	44875618	44881739	6122	-	CIRIquant	circRNA	0.0764	NA	1:44875618|44881739	exon	1.055	30	0.066	ENSG00000070785	EIF2B3	protein_coding	1	3	is1
1	44879490	44880008	519	-	CIRIquant	circRNA	0.0841	NA	1:44879490|44880008	exon	1.16	11	0.174	ENSG00000070785	EIF2B3	protein_coding	1	1	is1
1	44879818	44880008	191	-	CIRIquant	circRNA	0.0136	NA	1:44879818|44880008	exon	0.188	0	1	ENSG00000070785	EIF2B3	protein_coding	1	0	is1
1	44926628	44956478	29851	-	CIRIquant	circRNA	0.0917	NA	1:44926628|44956478	exon	1.266	12	0.174	ENSG00000070785	EIF2B3	protein_coding	1	1	is1
1	44978315	44978460	146	-	CIRIquant	circRNA	0.0725	NA	1:44978315|44978460	exon	1	27	0.069	ENSG00000070785	EIF2B3	protein_coding	NA	NA	is1
1	44978315	44981177	2863	-	CIRIquant	circRNA	0.1528	NA	1:44978315|44981177	exon	2.109	10	0.297	ENSG00000070785	EIF2B3	protein_coding	2	1	is1
1	45034312	45036299	1988	-	CIRIquant	circRNA	0.0057	NA	1:45034312|45036299	exon	0.079	3	0.05	ENSG00000162415	ZSWIM5	protein_coding	1	4	is1
1	45038936	45043395	4460	-	CIRIquant	circRNA	0.0136	NA	1:45038936|45043395	exon	0.188	0	1	ENSG00000162415	ZSWIM5	protein_coding	1	0	is1
1	45038936	45088237	49302	-	CIRIquant	circRNA	0.0272	NA	1:45038936|45088237	exon	0.375	0	1	ENSG00000234315,ENSG00000162415	OSTCP5,ZSWIM5	processed_pseudogene,protein_coding	2	0	is1
1	45051074	45088237	37164	-	CIRIquant	circRNA	0.0136	NA	1:45051074|45088237	exon	0.188	3.556	0.095	ENSG00000234315,ENSG00000162415	OSTCP5,ZSWIM5	processed_pseudogene,protein_coding	1	2	is1
1	45087881	45088237	357	-	CIRIquant	circRNA	0.0725	NA	1:45087881|45088237	exon	1	4	0.333	ENSG00000162415	ZSWIM5	protein_coding	NA	NA	is1
1	45087881	45095876	7996	-	CIRIquant	circRNA	0.0136	NA	1:45087881|45095876	exon	0.188	1.778	0.174	ENSG00000162415	ZSWIM5	protein_coding	1	1	is1
1	45330516	45334511	3996	-	CIRIquant	circRNA	0.0725	NA	1:45330516|45334511	exon	1	3	0.4	ENSG00000132781	MUTYH	protein_coding	NA	NA	is1
1	45421725	45475148	53424	-	CIRIquant	circRNA	0.0136	NA	1:45421725|45475148	exon	0.188	0	1	ENSG00000070759	TESK2	protein_coding	1	0	is1
1	45552436	45561878	9443	+	CIRIquant	circRNA	0.0408	NA	1:45552436|45561878	exon	0.562	80	0.014	ENSG00000117448	AKR1A1	protein_coding	1	15	is1
1	45552436	45567020	14585	+	CIRIquant	circRNA	0.0136	NA	1:45552436|45567020	exon	0.188	0	1	ENSG00000117448	AKR1A1	protein_coding	1	0	is1
1	45566569	45567020	452	+	CIRIquant	circRNA	0.1449	NA	1:45566569|45567020	exon	2	5	0.444	ENSG00000117448	AKR1A1	protein_coding	NA	NA	is1
1	45600385	45602365	1981	+	CIRIquant	circRNA	0.0725	NA	1:45600385|45602365	exon	1	4	0.333	ENSG00000132780	NASP	protein_coding	NA	NA	is1
1	45602255	45613248	10994	+	CIRIquant	circRNA	0.0725	NA	1:45602255|45613248	exon	1	7	0.222	ENSG00000132780	NASP	protein_coding	NA	NA	is1
1	45614096	45616393	2298	+	CIRIquant	circRNA	0.0725	NA	1:45614096|45616393	exon	1	23	0.08	ENSG00000132780	NASP	protein_coding	NA	NA	is1
1	45615013	45616393	1381	+	CIRIquant	circRNA	0.0255	NA	1:45615013|45616393	exon	0.352	10	0.066	ENSG00000132780	NASP	protein_coding	1	3	is1
1	45628260	45630606	2347	-	CIRIquant	circRNA	0.0283	NA	1:45628260|45630606	exon	0.39	37	0.021	ENSG00000159592	GPBP1L1	protein_coding	1	10	is1
1	45628260	45640403	12144	-	CIRIquant	circRNA	0.3056	NA	1:45628260|45640403	exon	4.218	20	0.297	ENSG00000159592	GPBP1L1	protein_coding	2	1	is1
1	45628260	45661225	32966	-	CIRIquant	circRNA	0.2674	NA	1:45628260|45661225	exon	3.691	35	0.174	ENSG00000159592,ENSG00000225447,ENSG00000234329	GPBP1L1,RPS15AP10,AL604028.2	protein_coding,processed_pseudogene,processed_pseudogene	1	1	is1
1	45640210	45642499	2290	-	CIRIquant	circRNA	0.2174	NA	1:45640210|45642499	exon	3	55	0.098	ENSG00000159592	GPBP1L1	protein_coding	NA	NA	is1
1	45640210	45655319	15110	-	CIRIquant	circRNA	0.0167	NA	1:45640210|45655319	exon	0.23	24	0.019	ENSG00000159592,ENSG00000225447,ENSG00000234329	GPBP1L1,RPS15AP10,AL604028.2	protein_coding,processed_pseudogene,processed_pseudogene	1	11	is1
1	45640210	45659142	18933	-	CIRIquant	circRNA	0.0136	NA	1:45640210|45659142	exon	0.188	44.448	0.008	ENSG00000159592,ENSG00000225447,ENSG00000234329	GPBP1L1,RPS15AP10,AL604028.2	protein_coding,processed_pseudogene,processed_pseudogene	1	25	is1
1	45654543	45659142	4600	-	CIRIquant	circRNA	0.0136	NA	1:45654543|45659142	exon	0.188	0	1	ENSG00000159592	GPBP1L1	protein_coding	1	0	is1
1	45659028	45661225	2198	-	CIRIquant	circRNA	0.3423	NA	1:45659028|45661225	exon	4.725	28	0.252	ENSG00000159592	GPBP1L1	protein_coding	8	5	is1
1	45660184	45661225	1042	-	CIRIquant	circRNA	0.0136	NA	1:45660184|45661225	exon	0.188	0	1	ENSG00000159592	GPBP1L1	protein_coding	1	0	is1
1	45700070	45717017	16948	-	CIRIquant	circRNA	0.0382	NA	1:45700070|45717017	exon	0.527	15	0.066	ENSG00000197429	IPP	protein_coding	1	3	is1
1	45824433	45829829	5397	+	CIRIquant	circRNA	0.0136	NA	1:45824433|45829829	exon	0.188	0	1	ENSG00000086015	MAST2	protein_coding	1	0	is1
1	45824433	45959477	135045	+	CIRIquant	circRNA	0.0136	NA	1:45824433|45959477	exon	0.188	0	1	ENSG00000086015	MAST2	protein_coding	1	0	is1
1	45911040	45959477	48438	+	CIRIquant	circRNA	0.0136	NA	1:45911040|45959477	exon	0.188	0	1	ENSG00000086015	MAST2	protein_coding	1	0	is1
1	46043654	46080750	37097	-	CIRIquant	circRNA	0.0764	NA	1:46043654|46080750	exon	1.055	10	0.174	ENSG00000117461,ENSG00000278139	PIK3R3,AL358075.4	protein_coding,protein_coding	1	1	is1
1	46045918	46046625	708	-	CIRIquant	circRNA	0.0306	NA	1:46045918|46046625	exon	0.422	4	0.174	ENSG00000117461,ENSG00000278139	PIK3R3,AL358075.4	protein_coding,protein_coding	1	1	is1
1	46052264	46053906	1643	+	CIRIquant	circRNA	0.0136	NA	1:46052264|46053906	exon	0.188	0	1	NA	NA	NA	1	0	is1
1	46055795	46062071	6277	-	CIRIquant	circRNA	0.0035	NA	1:46055795|46062071	exon	0.048	17	0.006	ENSG00000117461,ENSG00000278139	PIK3R3,AL358075.4	protein_coding,protein_coding	1	37	is1
1	46055795	46080750	24956	-	CIRIquant	circRNA	0.3623	NA	1:46055795|46080750	exon	5	0	1	ENSG00000117461,ENSG00000278139	PIK3R3,AL358075.4	protein_coding,protein_coding	NA	NA	is1
1	46077515	46080750	3236	-	CIRIquant	circRNA	0.0725	NA	1:46077515|46080750	exon	1	16	0.111	ENSG00000117461,ENSG00000278139	PIK3R3,AL358075.4	protein_coding,protein_coding	NA	NA	is1
1	46184960	46185308	349	+	CIRIquant	circRNA	0.0441	NA	1:46184960|46185308	exon	0.609	52	0.023	ENSG00000117472	TSPAN1	protein_coding	1	9	is1
1	46267495	46267677	183	-	CIRIquant	circRNA	0.0408	NA	1:46267495|46267677	exon	0.562	0	1	ENSG00000132128	LRRC41	protein_coding	3	0	is1
1	46285362	46286499	1138	-	CIRIquant	circRNA	0.0257	NA	1:46285362|46286499	exon	0.355	32	0.022	ENSG00000132128	LRRC41	protein_coding	2	19	is1
1	46309101	46310316	1216	+	CIRIquant	circRNA	0.0725	NA	1:46309101|46310316	exon	1	142	0.014	ENSG00000173660	UQCRH	protein_coding	NA	NA	is1
1	46309897	46310316	420	+	CIRIquant	circRNA	3.2093	NA	1:46309897|46310316	exon	44.294	105	0.458	ENSG00000173660	UQCRH	protein_coding	4	1	is1
1	46562649	46572167	9519	-	CIRIquant	circRNA	0.0272	NA	1:46562649|46572167	exon	0.375	0	1	ENSG00000079277	MKNK1	protein_coding	2	0	is1
1	46635897	46645256	9360	-	CIRIquant	circRNA	0.0725	NA	1:46635897|46645256	exon	1	30	0.062	ENSG00000123472	ATPAF1	protein_coding	NA	NA	is1
1	46643194	46645256	2063	-	CIRIquant	circRNA	0.0136	NA	1:46643194|46645256	exon	0.188	0	1	ENSG00000123472	ATPAF1	protein_coding	1	0	is1
1	46652581	46658737	6157	-	CIRIquant	circRNA	0.214	NA	1:46652581|46658737	exon	2.953	14	0.297	ENSG00000123472	ATPAF1	protein_coding	2	1	is1
1	46652581	46691937	39357	-	CIRIquant	circRNA	0.0136	NA	1:46652581|46691937	exon	0.188	0	1	ENSG00000123472,ENSG00000159658,ENSG00000233647	ATPAF1,EFCAB14,NENFP1	protein_coding,protein_coding,processed_pseudogene	1	0	is1
1	46683300	46691937	8638	-	CIRIquant	circRNA	0.3006	NA	1:46683300|46691937	exon	4.148	59	0.123	ENSG00000159658	EFCAB14	protein_coding	2	3	is1
1	47260289	47272241	11953	-	CIRIquant	circRNA	0.0136	NA	1:47260289|47272241	exon	0.188	5.334	0.066	ENSG00000123473	STIL	protein_coding	1	3	is1
1	47287551	47300152	12602	-	CIRIquant	circRNA	0.0136	NA	1:47287551|47300152	exon	0.188	3.556	0.095	ENSG00000123473	STIL	protein_coding	1	2	is1
1	47363088	47375293	12206	+	CIRIquant	circRNA	0.0622	NA	1:47363088|47375293	exon	0.859	57	0.029	ENSG00000162368	CMPK1	protein_coding	1	7	is1
1	47368469	47375293	6825	+	CIRIquant	circRNA	0.7909	NA	1:47368469|47375293	exon	10.915	69	0.24	ENSG00000162368	CMPK1	protein_coding	6	4	is1
1	47374909	47375293	385	+	CIRIquant	circRNA	0.1605	NA	1:47374909|47375293	exon	2.215	126	0.034	ENSG00000162368	CMPK1	protein_coding	2	12	is1
1	48305787	48359770	53984	-	CIRIquant	circRNA	0.0136	NA	1:48305787|48359770	exon	0.188	0	1	ENSG00000132122,ENSG00000224986	SPATA6,PPP1R8P1	protein_coding,processed_pseudogene	1	0	is1
1	48355670	48359770	4101	-	CIRIquant	circRNA	0.0679	NA	1:48355670|48359770	exon	0.938	1.778	0.513	ENSG00000132122	SPATA6	protein_coding	5	1	is1
1	48355670	48403882	48213	-	CIRIquant	circRNA	0.0063	NA	1:48355670|48403882	exon	0.086	9	0.019	ENSG00000132122	SPATA6	protein_coding	1	11	is1
1	48385309	48399644	14336	-	CIRIquant	circRNA	0.0076	NA	1:48385309|48399644	exon	0.105	3	0.066	ENSG00000132122	SPATA6	protein_coding	2	6	is1
1	48385309	48403882	18574	-	CIRIquant	circRNA	0.0015	NA	1:48385309|48403882	exon	0.021	2	0.021	ENSG00000132122	SPATA6	protein_coding	1	10	is1
1	48830153	48877176	47024	-	CIRIquant	circRNA	0.0153	NA	1:48830153|48877176	exon	0.211	2	0.174	ENSG00000186094	AGBL4	protein_coding	1	1	is1
1	48867191	48957670	90480	-	CIRIquant	circRNA	0.0725	NA	1:48867191|48957670	exon	1	2	0.5	ENSG00000186094	AGBL4	protein_coding	NA	NA	is1
1	48867191	48967244	100054	-	CIRIquant	circRNA	0.0272	NA	1:48867191|48967244	exon	0.375	1.778	0.297	ENSG00000186094	AGBL4	protein_coding	2	1	is1
1	48956677	48967244	10568	-	CIRIquant	circRNA	0.0136	NA	1:48956677|48967244	exon	0.188	3.556	0.095	ENSG00000186094	AGBL4	protein_coding	1	2	is1
1	49168268	49170127	1860	-	CIRIquant	circRNA	0.0725	NA	1:49168268|49170127	exon	1	0	1	ENSG00000186094	AGBL4	protein_coding	NA	NA	is1
1	49697313	49851518	154206	-	CIRIquant	circRNA	0.0136	NA	1:49697313|49851518	exon	0.188	0	1	ENSG00000186094	AGBL4	protein_coding	1	0	is1
1	49697313	49889332	192020	-	CIRIquant	circRNA	0.0136	NA	1:49697313|49889332	exon	0.188	0	1	ENSG00000186094	AGBL4	protein_coding	1	0	is1
1	49770197	49851518	81322	-	CIRIquant	circRNA	0.0204	NA	1:49770197|49851518	exon	0.281	8	0.066	ENSG00000186094	AGBL4	protein_coding	1	3	is1
1	50053116	50058714	5599	+	CIRIquant	circRNA	0.0136	NA	1:50053116|50058714	exon	0.188	0	1	ENSG00000162374	ELAVL4	protein_coding	1	0	is1
1	50141772	50145197	3426	+	CIRIquant	circRNA	0.0611	NA	1:50141772|50145197	exon	0.844	16	0.095	ENSG00000162374	ELAVL4	protein_coding	2	4	is1
1	50490588	50491801	1214	-	CIRIquant	circRNA	0.1452	NA	1:50490588|50491801	exon	2.004	19	0.174	ENSG00000185104	FAF1	protein_coding	1	1	is1
1	50490588	50535457	44870	-	CIRIquant	circRNA	0.2174	NA	1:50490588|50535457	exon	3	1	0.857	ENSG00000185104	FAF1	protein_coding	NA	NA	is1
1	50490588	50596216	105629	-	CIRIquant	circRNA	0.0272	NA	1:50490588|50596216	exon	0.375	10.667	0.066	ENSG00000185104	FAF1	protein_coding	2	6	is1
1	50535369	50584811	49443	-	CIRIquant	circRNA	0.0245	NA	1:50535369|50584811	exon	0.337	32	0.021	ENSG00000185104	FAF1	protein_coding	1	10	is1
1	50539592	50596216	56625	-	CIRIquant	circRNA	0.0725	NA	1:50539592|50596216	exon	1	30	0.062	ENSG00000185104	FAF1	protein_coding	NA	NA	is1
1	50567077	50584811	17735	-	CIRIquant	circRNA	0.0073	NA	1:50567077|50584811	exon	0.101	22	0.009	ENSG00000185104	FAF1	protein_coding	1	23	is1
1	50567077	50596216	29140	-	CIRIquant	circRNA	0.0725	NA	1:50567077|50596216	exon	1	0	1	ENSG00000185104	FAF1	protein_coding	NA	NA	is1
1	50567077	50746973	179897	-	CIRIquant	circRNA	0.021	NA	1:50567077|50746973	exon	0.29	22	0.026	ENSG00000185104	FAF1	protein_coding	1	8	is1
1	50633879	50637175	3297	-	CIRIquant	circRNA	0.0725	NA	1:50633879|50637175	exon	1	1	0.667	ENSG00000185104	FAF1	protein_coding	NA	NA	is1
1	50655442	50744775	89334	-	CIRIquant	circRNA	0.0119	NA	1:50655442|50744775	exon	0.164	7	0.045	ENSG00000185104	FAF1	protein_coding	2	9	is1
1	50655442	50781044	125603	-	CIRIquant	circRNA	0.0191	NA	1:50655442|50781044	exon	0.264	10	0.05	ENSG00000185104	FAF1	protein_coding	1	4	is1
1	50738863	50746973	8111	-	CIRIquant	circRNA	0.0153	NA	1:50738863|50746973	exon	0.211	24	0.017	ENSG00000185104	FAF1	protein_coding	1	12	is1
1	50788000	50801677	13678	-	CIRIquant	circRNA	0.055	NA	1:50788000|50801677	exon	0.759	18	0.078	ENSG00000185104	FAF1	protein_coding	2	5	is1
1	50788000	50857997	69998	-	CIRIquant	circRNA	0.0725	NA	1:50788000|50857997	exon	1	8	0.2	ENSG00000185104	FAF1	protein_coding	NA	NA	is1
1	51271151	51271473	323	+	CIRIquant	circRNA	0.1289	NA	1:51271151|51271473	exon	1.78	135	0.026	ENSG00000123091	RNF11	protein_coding	1	8	is1
1	51305081	51309325	4245	-	CIRIquant	circRNA	0.0129	NA	1:51305081|51309325	exon	0.178	32	0.011	ENSG00000085831	TTC39A	protein_coding	1	19	is1
1	51305081	51309430	4350	-	CIRIquant	circRNA	0.1184	NA	1:51305081|51309430	exon	1.635	31	0.095	ENSG00000085831	TTC39A	protein_coding	1	2	is1
1	51309261	51321825	12565	-	CIRIquant	circRNA	0.0233	NA	1:51309261|51321825	exon	0.322	58	0.011	ENSG00000085831	TTC39A	protein_coding	1	19	is1
1	51363866	51366029	2164	-	CIRIquant	circRNA	0.1681	NA	1:51363866|51366029	exon	2.32	22	0.174	ENSG00000085832	EPS15	protein_coding	2	2	is1
1	51365953	51448135	82183	-	CIRIquant	circRNA	0.0357	NA	1:51365953|51448135	exon	0.492	14	0.066	ENSG00000085832	EPS15	protein_coding	1	3	is1
1	51394381	51400953	6573	-	CIRIquant	circRNA	0.0725	NA	1:51394381|51400953	exon	1	3	0.4	ENSG00000085832	EPS15	protein_coding	NA	NA	is1
1	51394381	51409696	15316	-	CIRIquant	circRNA	0.0086	NA	1:51394381|51409696	exon	0.118	28	0.008	ENSG00000085832	EPS15	protein_coding	1	25	is1
1	51394381	51421858	27478	-	CIRIquant	circRNA	0.0764	NA	1:51394381|51421858	exon	1.055	5	0.297	ENSG00000085832	EPS15	protein_coding	4	2	is1
1	51394381	51448135	53755	-	CIRIquant	circRNA	0.0725	NA	1:51394381|51448135	exon	1	0	1	ENSG00000085832	EPS15	protein_coding	NA	NA	is1
1	51394381	51465326	70946	-	CIRIquant	circRNA	0.0167	NA	1:51394381|51465326	exon	0.231	35	0.013	ENSG00000085832	EPS15	protein_coding	1	16	is1
1	51399032	51421858	22827	-	CIRIquant	circRNA	0.0136	NA	1:51399032|51421858	exon	0.188	0	1	ENSG00000085832	EPS15	protein_coding	1	0	is1
1	51399032	51448135	49104	-	CIRIquant	circRNA	0.0088	NA	1:51399032|51448135	exon	0.122	15	0.016	ENSG00000085832	EPS15	protein_coding	1	13	is1
1	51399032	51507657	108626	-	CIRIquant	circRNA	0.0136	NA	1:51399032|51507657	exon	0.188	1.778	0.174	ENSG00000085832	EPS15	protein_coding	1	1	is1
1	51400918	51408332	7415	-	CIRIquant	circRNA	0.0153	NA	1:51400918|51408332	exon	0.211	9	0.045	ENSG00000085832	EPS15	protein_coding	2	9	is1
1	51402435	51408332	5898	-	CIRIquant	circRNA	0.1449	NA	1:51402435|51408332	exon	2	13	0.235	ENSG00000085832	EPS15	protein_coding	NA	NA	is1
1	51402435	51448135	45701	-	CIRIquant	circRNA	0.0136	NA	1:51402435|51448135	exon	0.188	0	1	ENSG00000085832	EPS15	protein_coding	1	0	is1
1	51402435	51465326	62892	-	CIRIquant	circRNA	0.0543	NA	1:51402435|51465326	exon	0.75	0	1	ENSG00000085832	EPS15	protein_coding	4	0	is1
1	51402435	51481314	78880	-	CIRIquant	circRNA	0.0207	NA	1:51402435|51481314	exon	0.286	19	0.029	ENSG00000085832	EPS15	protein_coding	1	7	is1
1	51403419	51406108	2690	-	CIRIquant	circRNA	0.0725	NA	1:51403419|51406108	exon	1	21	0.087	ENSG00000085832	EPS15	protein_coding	NA	NA	is1
1	51403419	51408332	4914	-	CIRIquant	circRNA	0.0272	NA	1:51403419|51408332	exon	0.375	0	1	ENSG00000085832	EPS15	protein_coding	2	0	is1
1	51403419	51448135	44717	-	CIRIquant	circRNA	0.0136	NA	1:51403419|51448135	exon	0.188	0	1	ENSG00000085832	EPS15	protein_coding	1	0	is1
1	51405905	51408332	2428	-	CIRIquant	circRNA	0.0725	NA	1:51405905|51408332	exon	1	16	0.111	ENSG00000085832	EPS15	protein_coding	NA	NA	is1
1	51409535	51448135	38601	-	CIRIquant	circRNA	0.0136	NA	1:51409535|51448135	exon	0.188	0	1	ENSG00000085832	EPS15	protein_coding	1	0	is1
1	51421786	51448135	26350	-	CIRIquant	circRNA	0.0136	NA	1:51421786|51448135	exon	0.188	0	1	ENSG00000085832	EPS15	protein_coding	1	0	is1
1	51437106	51461150	24045	-	CIRIquant	circRNA	0.004	NA	1:51437106|51461150	exon	0.055	13	0.008	ENSG00000085832	EPS15	protein_coding	1	25	is1
1	51440347	51453020	12674	-	CIRIquant	circRNA	0.0087	NA	1:51440347|51453020	exon	0.12	34	0.007	ENSG00000085832	EPS15	protein_coding	1	30	is1
1	51440347	51465326	24980	-	CIRIquant	circRNA	0.0136	NA	1:51440347|51465326	exon	0.188	0	1	ENSG00000085832	EPS15	protein_coding	1	0	is1
1	51444889	51461150	16262	-	CIRIquant	circRNA	0.0092	NA	1:51444889|51461150	exon	0.127	18	0.014	ENSG00000085832	EPS15	protein_coding	2	30	is1
1	51452850	51465326	12477	-	CIRIquant	circRNA	0.0136	NA	1:51452850|51465326	exon	0.188	0	1	ENSG00000085832	EPS15	protein_coding	1	0	is1
1	51459041	51465326	6286	-	CIRIquant	circRNA	0.0725	NA	1:51459041|51465326	exon	1	2	0.5	ENSG00000085832	EPS15	protein_coding	NA	NA	is1
1	51461091	51465326	4236	-	CIRIquant	circRNA	0.1449	NA	1:51461091|51465326	exon	2	11	0.267	ENSG00000085832	EPS15	protein_coding	NA	NA	is1
1	51461091	51481314	20224	-	CIRIquant	circRNA	0.0382	NA	1:51461091|51481314	exon	0.527	5	0.174	ENSG00000085832	EPS15	protein_coding	3	3	is1
1	51745536	51750195	4660	+	CIRIquant	circRNA	0.0272	NA	1:51745536|51750195	exon	0.375	0	1	ENSG00000117859	OSBPL9	protein_coding	2	0	is1
1	51745536	51765981	20446	+	CIRIquant	circRNA	0.0272	NA	1:51745536|51765981	exon	0.375	0	1	ENSG00000117859	OSBPL9	protein_coding	2	0	is1
1	51748369	51765981	17613	+	CIRIquant	circRNA	0.0194	NA	1:51748369|51765981	exon	0.268	33	0.016	ENSG00000117859	OSBPL9	protein_coding	1	13	is1
1	51750145	51761971	11827	+	CIRIquant	circRNA	0.0215	NA	1:51750145|51761971	exon	0.297	31	0.019	ENSG00000117859	OSBPL9	protein_coding	3	33	is1
1	51750145	51765981	15837	+	CIRIquant	circRNA	0.0272	NA	1:51750145|51765981	exon	0.375	0	1	ENSG00000117859	OSBPL9	protein_coding	2	0	is1
1	51750145	51772182	22038	+	CIRIquant	circRNA	0.0725	NA	1:51750145|51772182	exon	1	48	0.04	ENSG00000117859	OSBPL9	protein_coding	NA	NA	is1
1	51760690	51765981	5292	+	CIRIquant	circRNA	0.0019	NA	1:51760690|51765981	exon	0.026	5	0.01	ENSG00000117859	OSBPL9	protein_coding	1	20	is1
1	51772070	51772723	654	+	CIRIquant	circRNA	0.0725	NA	1:51772070|51772723	exon	1	15	0.118	ENSG00000117859	OSBPL9	protein_coding	NA	NA	is1
1	51772070	51782643	10574	+	CIRIquant	circRNA	0.0136	NA	1:51772070|51782643	exon	0.188	7.112	0.05	ENSG00000117859	OSBPL9	protein_coding	1	4	is1
1	51772605	51782643	10039	+	CIRIquant	circRNA	0.0153	NA	1:51772605|51782643	exon	0.211	2	0.174	ENSG00000117859	OSBPL9	protein_coding	1	1	is1
1	51781164	51782643	1480	+	CIRIquant	circRNA	0.0725	NA	1:51781164|51782643	exon	1	40	0.048	ENSG00000117859	OSBPL9	protein_coding	NA	NA	is1
1	51781164	51787789	6626	+	CIRIquant	circRNA	0.1299	NA	1:51781164|51787789	exon	1.793	17	0.174	ENSG00000117859	OSBPL9	protein_coding	2	2	is1
1	51803814	51814813	11000	-	CIRIquant	circRNA	0.0237	NA	1:51803814|51814813	exon	0.327	31	0.021	ENSG00000078618	NRDC	protein_coding	1	10	is1
1	51803814	51834170	30357	-	CIRIquant	circRNA	0.0136	NA	1:51803814|51834170	exon	0.188	0	1	ENSG00000078618	NRDC	protein_coding	1	0	is1
1	51809315	51834170	24856	-	CIRIquant	circRNA	0.0524	NA	1:51809315|51834170	exon	0.723	48	0.029	ENSG00000078618	NRDC	protein_coding	1	7	is1
1	51814035	51814813	779	-	CIRIquant	circRNA	0.0725	NA	1:51814035|51814813	exon	1	42	0.045	ENSG00000078618	NRDC	protein_coding	NA	NA	is1
1	51814035	51834170	20136	-	CIRIquant	circRNA	0.0136	NA	1:51814035|51834170	exon	0.188	0	1	ENSG00000078618	NRDC	protein_coding	1	0	is1
1	51814551	51819873	5323	-	CIRIquant	circRNA	0.0223	NA	1:51814551|51819873	exon	0.308	35	0.017	ENSG00000078618	NRDC	protein_coding	1	12	is1
1	51818066	51821555	3490	-	CIRIquant	circRNA	0.0272	NA	1:51818066|51821555	exon	0.375	0	1	ENSG00000078618	NRDC	protein_coding	2	0	is1
1	51818066	51834170	16105	-	CIRIquant	circRNA	0.0306	NA	1:51818066|51834170	exon	0.422	36	0.023	ENSG00000078618	NRDC	protein_coding	1	9	is1
1	51823664	51827869	4206	-	CIRIquant	circRNA	0.0136	NA	1:51823664|51827869	exon	0.188	65.782	0.006	ENSG00000078618	NRDC	protein_coding	1	37	is1
1	51823664	51834170	10507	-	CIRIquant	circRNA	0.0222	NA	1:51823664|51834170	exon	0.307	32	0.019	ENSG00000078618	NRDC	protein_coding	2	22	is1
1	51827796	51834170	6375	-	CIRIquant	circRNA	0.3623	NA	1:51827796|51834170	exon	5	0	1	ENSG00000078618	NRDC	protein_coding	NA	NA	is1
1	51827799	51834170	6372	-	CIRIquant	circRNA	0.0067	NA	1:51827799|51834170	exon	0.093	15	0.012	ENSG00000078618	NRDC	protein_coding	1	17	is1
1	52233171	52239595	6425	+	CIRIquant	circRNA	0.1449	NA	1:52233171|52239595	exon	2	35	0.103	ENSG00000157077	ZFYVE9	protein_coding	NA	NA	is1
1	52266747	52340231	73485	+	CIRIquant	circRNA	0.0021	NA	1:52266747|52340231	exon	0.029	8	0.007	ENSG00000157077	ZFYVE9	protein_coding	1	29	is1
1	52279653	52303925	24273	+	CIRIquant	circRNA	0.0136	NA	1:52279653|52303925	exon	0.188	0	1	ENSG00000157077	ZFYVE9	protein_coding	1	0	is1
1	52281661	52303925	22265	+	CIRIquant	circRNA	0.0725	NA	1:52281661|52303925	exon	1	0	1	ENSG00000157077	ZFYVE9	protein_coding	NA	NA	is1
1	52281661	52332918	51258	+	CIRIquant	circRNA	0.0029	NA	1:52281661|52332918	exon	0.04	8	0.01	ENSG00000157077	ZFYVE9	protein_coding	1	21	is1
1	52281661	52340231	58571	+	CIRIquant	circRNA	0.004	NA	1:52281661|52340231	exon	0.055	24	0.005	ENSG00000157077	ZFYVE9	protein_coding	1	46	is1
1	52293453	52303925	10473	+	CIRIquant	circRNA	0.0038	NA	1:52293453|52303925	exon	0.052	31	0.003	ENSG00000157077	ZFYVE9	protein_coding	1	63	is1
1	52396046	52397863	1818	-	CIRIquant	circRNA	0.0136	NA	1:52396046|52397863	exon	0.188	0	1	ENSG00000085840	ORC1	protein_coding	1	0	is1
1	52401362	52409606	8245	-	CIRIquant	circRNA	0.0725	NA	1:52401362|52409606	exon	1	1	0.667	ENSG00000085840,ENSG00000134744	ORC1,TUT4	protein_coding,protein_coding	NA	NA	is1
1	52436755	52461769	25015	-	CIRIquant	circRNA	0.0136	NA	1:52436755|52461769	exon	0.188	0	1	ENSG00000134744	TUT4	protein_coding	1	0	is1
1	52445787	52461769	15983	-	CIRIquant	circRNA	0.0725	NA	1:52445787|52461769	exon	1	6	0.25	ENSG00000134744	TUT4	protein_coding	NA	NA	is1
1	52445787	52468267	22481	-	CIRIquant	circRNA	0.0382	NA	1:52445787|52468267	exon	0.527	5	0.174	ENSG00000134744	TUT4	protein_coding	1	1	is1
1	52458336	52461769	3434	-	CIRIquant	circRNA	0.0248	NA	1:52458336|52461769	exon	0.343	13	0.05	ENSG00000134744	TUT4	protein_coding	1	4	is1
1	52460086	52461769	1684	-	CIRIquant	circRNA	0.0136	NA	1:52460086|52461769	exon	0.188	0	1	ENSG00000134744	TUT4	protein_coding	1	0	is1
1	52465070	52490801	25732	-	CIRIquant	circRNA	0.0076	NA	1:52465070|52490801	exon	0.105	2	0.095	ENSG00000134744	TUT4	protein_coding	1	2	is1
1	52465070	52497183	32114	-	CIRIquant	circRNA	0.0136	NA	1:52465070|52497183	exon	0.188	0	1	ENSG00000134744	TUT4	protein_coding	1	0	is1
1	52468181	52477882	9702	-	CIRIquant	circRNA	0.004	NA	1:52468181|52477882	exon	0.056	20	0.006	ENSG00000134744	TUT4	protein_coding	1	38	is1
1	52477708	52481923	4216	-	CIRIquant	circRNA	0.0725	NA	1:52477708|52481923	exon	1	12	0.143	ENSG00000134744	TUT4	protein_coding	NA	NA	is1
1	52477708	52489035	11328	-	CIRIquant	circRNA	0.0725	NA	1:52477708|52489035	exon	1	20	0.091	ENSG00000134744	TUT4	protein_coding	NA	NA	is1
1	52477708	52493662	15955	-	CIRIquant	circRNA	0.0725	NA	1:52477708|52493662	exon	1	7	0.222	ENSG00000134744	TUT4	protein_coding	NA	NA	is1
1	52481423	52509712	28290	-	CIRIquant	circRNA	0.0725	NA	1:52481423|52509712	exon	1	0	1	ENSG00000134744	TUT4	protein_coding	NA	NA	is1
1	52488909	52497183	8275	-	CIRIquant	circRNA	0.0136	NA	1:52488909|52497183	exon	0.188	0	1	ENSG00000134744	TUT4	protein_coding	1	0	is1
1	52488909	52509712	20804	-	CIRIquant	circRNA	0.0051	NA	1:52488909|52509712	exon	0.07	8	0.017	ENSG00000134744	TUT4	protein_coding	1	12	is1
1	52490732	52497183	6452	-	CIRIquant	circRNA	0.0057	NA	1:52490732|52497183	exon	0.079	3	0.05	ENSG00000134744	TUT4	protein_coding	1	4	is1
1	52490732	52509712	18981	-	CIRIquant	circRNA	0.0679	NA	1:52490732|52509712	exon	0.938	0	1	ENSG00000134744	TUT4	protein_coding	5	0	is1
1	52493611	52497183	3573	-	CIRIquant	circRNA	0.0136	NA	1:52493611|52497183	exon	0.188	0	1	ENSG00000134744	TUT4	protein_coding	1	0	is1
1	52493611	52509712	16102	-	CIRIquant	circRNA	0.2898	NA	1:52493611|52509712	exon	4	0	1	ENSG00000134744	TUT4	protein_coding	NA	NA	is1
1	52493611	52526373	32763	-	CIRIquant	circRNA	0.0136	NA	1:52493611|52526373	exon	0.188	26.669	0.014	ENSG00000134744	TUT4	protein_coding	1	15	is1
1	52509596	52526373	16778	-	CIRIquant	circRNA	0.1449	NA	1:52509596|52526373	exon	2	10	0.286	ENSG00000134744	TUT4	protein_coding	NA	NA	is1
1	52509596	52535122	25527	-	CIRIquant	circRNA	0.0045	NA	1:52509596|52535122	exon	0.062	17	0.007	ENSG00000134744	TUT4	protein_coding	1	29	is1
1	52515891	52526373	10483	-	CIRIquant	circRNA	0.3623	NA	1:52515891|52526373	exon	5	3	0.769	ENSG00000134744	TUT4	protein_coding	NA	NA	is1
1	52525563	52526373	811	-	CIRIquant	circRNA	0.0136	NA	1:52525563|52526373	exon	0.188	37.336	0.01	ENSG00000134744	TUT4	protein_coding	1	21	is1
1	52525563	52531408	5846	-	CIRIquant	circRNA	0.1605	NA	1:52525563|52531408	exon	2.215	21	0.174	ENSG00000134744	TUT4	protein_coding	1	1	is1
1	52779853	52790067	10215	+	CIRIquant	circRNA	0.0136	NA	1:52779853|52790067	exon	0.188	0	1	ENSG00000162378	ZYG11B	protein_coding	1	0	is1
1	52779853	52796391	16539	+	CIRIquant	circRNA	0.0317	NA	1:52779853|52796391	exon	0.437	29	0.029	ENSG00000162378	ZYG11B	protein_coding	1	7	is1
1	52779853	52796784	16932	+	CIRIquant	circRNA	0.0136	NA	1:52779853|52796784	exon	0.188	0	1	ENSG00000162378	ZYG11B	protein_coding	1	0	is1
1	52801819	52802139	321	+	CIRIquant	circRNA	0.1375	NA	1:52801819|52802139	exon	1.898	14	0.213	ENSG00000162378	ZYG11B	protein_coding	9	7	is1
1	52910726	52950886	40161	+	CIRIquant	circRNA	0.0306	NA	1:52910726|52950886	exon	0.422	20	0.04	ENSG00000266188,ENSG00000265815,ENSG00000230953,ENSG00000264834,ENSG00000116171	MIR5095,MIR1273G,AC099677.1,MIR1273F,SCP2	miRNA,miRNA,processed_pseudogene,miRNA,protein_coding	1	5	is1
1	52941796	52961629	19834	+	CIRIquant	circRNA	0.1452	NA	1:52941796|52961629	exon	2.004	19	0.174	ENSG00000116171	SCP2	protein_coding	2	2	is1
1	52974769	52988136	13368	+	CIRIquant	circRNA	0.1987	NA	1:52974769|52988136	exon	2.742	13	0.297	ENSG00000116171	SCP2	protein_coding	2	1	is1
1	52978217	52980543	2327	+	CIRIquant	circRNA	0.0136	NA	1:52978217|52980543	exon	0.188	0	1	ENSG00000116171	SCP2	protein_coding	1	0	is1
1	52978217	52988136	9920	+	CIRIquant	circRNA	0.0443	NA	1:52978217|52988136	exon	0.612	29	0.04	ENSG00000116171	SCP2	protein_coding	1	5	is1
1	53014890	53028071	13182	+	CIRIquant	circRNA	0.1719	NA	1:53014890|53028071	exon	2.373	90	0.05	ENSG00000116171	SCP2	protein_coding	1	4	is1
1	53233542	53235635	2094	-	CIRIquant	circRNA	0.0115	NA	1:53233542|53235635	exon	0.158	36	0.009	ENSG00000162385	MAGOH	protein_coding	2	48	is1
1	53255117	53258471	3355	-	CIRIquant	circRNA	0.0725	NA	1:53255117|53258471	exon	1	3	0.4	ENSG00000157193	LRP8	protein_coding	NA	NA	is1
1	53275631	53289689	14059	-	CIRIquant	circRNA	0.0136	NA	1:53275631|53289689	exon	0.188	3.556	0.095	ENSG00000157193	LRP8	protein_coding	1	2	is1
1	53787158	53789196	2039	-	CIRIquant	circRNA	0.2674	NA	1:53787158|53789196	exon	3.691	7	0.513	ENSG00000058804	NDC1	protein_coding	5	1	is1
1	53793229	53835620	42392	-	CIRIquant	circRNA	0.0136	NA	1:53793229|53835620	exon	0.188	1.778	0.174	ENSG00000058804	NDC1	protein_coding	1	1	is1
1	53800693	53809746	9054	-	CIRIquant	circRNA	0.0115	NA	1:53800693|53809746	exon	0.158	6	0.05	ENSG00000058804	NDC1	protein_coding	1	4	is1
1	53803928	53835620	31693	-	CIRIquant	circRNA	0.0344	NA	1:53803928|53835620	exon	0.475	9	0.095	ENSG00000058804	NDC1	protein_coding	1	2	is1
1	53818971	53835620	16650	-	CIRIquant	circRNA	0.0725	NA	1:53818971|53835620	exon	1	3	0.4	ENSG00000058804	NDC1	protein_coding	NA	NA	is1
1	53825798	53832591	6794	-	CIRIquant	circRNA	0.0344	NA	1:53825798|53832591	exon	0.475	9	0.095	ENSG00000058804	NDC1	protein_coding	1	2	is1
1	53860056	53878722	18667	-	CIRIquant	circRNA	0.0153	NA	1:53860056|53878722	exon	0.211	8	0.05	ENSG00000058799	YIPF1	protein_coding	1	4	is1
1	53866200	53878722	12523	-	CIRIquant	circRNA	0.0725	NA	1:53866200|53878722	exon	1	33	0.057	ENSG00000058799	YIPF1	protein_coding	NA	NA	is1
1	53878315	53878722	408	-	CIRIquant	circRNA	0.0458	NA	1:53878315|53878722	exon	0.633	12	0.095	ENSG00000058799	YIPF1	protein_coding	1	2	is1
1	53882943	53883276	334	-	CIRIquant	circRNA	0.0408	NA	1:53882943|53883276	exon	0.562	0	1	ENSG00000058799	YIPF1	protein_coding	3	0	is1
1	53923904	53940097	16194	-	CIRIquant	circRNA	0.2216	NA	1:53923904|53940097	exon	3.058	29	0.174	ENSG00000081870	HSPB11	protein_coding	2	2	is1
1	54036610	54043525	6916	-	CIRIquant	circRNA	2.4299	NA	1:54036610|54043525	exon	33.537	159	0.297	ENSG00000116209	TMEM59	protein_coding	2	1	is1
1	54040756	54043525	2770	-	CIRIquant	circRNA	0.0725	NA	1:54040756|54043525	exon	1	660	0.003	ENSG00000116209	TMEM59	protein_coding	NA	NA	is1
1	54040756	54047372	6617	-	CIRIquant	circRNA	0.6201	NA	1:54040756|54047372	exon	8.559	257	0.062	ENSG00000116209	TMEM59	protein_coding	6	19	is1
1	54592546	54599415	6870	+	CIRIquant	circRNA	0.0076	NA	1:54592546|54599415	exon	0.105	2	0.095	ENSG00000162390	ACOT11	protein_coding	1	2	is1
1	54651949	54654157	2209	+	CIRIquant	circRNA	0.0725	NA	1:54651949|54654157	exon	1	2	0.5	ENSG00000271723,ENSG00000184313	MROH7-TTC4,MROH7	protein_coding,protein_coding	NA	NA	is1
1	54651949	54668937	16989	+	CIRIquant	circRNA	0.0136	NA	1:54651949|54668937	exon	0.188	0	1	ENSG00000271723,ENSG00000184313	MROH7-TTC4,MROH7	protein_coding,protein_coding	1	0	is1
1	54659475	54668937	9463	+	CIRIquant	circRNA	0.0136	NA	1:54659475|54668937	exon	0.188	7.112	0.05	ENSG00000271723,ENSG00000184313	MROH7-TTC4,MROH7	protein_coding,protein_coding	1	4	is1
1	54733629	54737664	4036	+	CIRIquant	circRNA	0.1449	NA	1:54733629|54737664	exon	2	10	0.286	ENSG00000243725,ENSG00000271723	TTC4,MROH7-TTC4	protein_coding,protein_coding	NA	NA	is1
1	55100839	55107430	6592	-	CIRIquant	circRNA	0.0725	NA	1:55100839|55107430	exon	1	27	0.069	ENSG00000162402	USP24	protein_coding	NA	NA	is1
1	55134070	55138718	4649	-	CIRIquant	circRNA	0.0357	NA	1:55134070|55138718	exon	0.492	21	0.045	ENSG00000162402	USP24	protein_coding	2	9	is1
1	55176376	55178129	1754	-	CIRIquant	circRNA	0.0497	NA	1:55176376|55178129	exon	0.685	26	0.05	ENSG00000162402	USP24	protein_coding	1	4	is1
1	56389482	56428422	38941	-	CIRIquant	circRNA	0.0136	NA	1:56389482|56428422	exon	0.188	0	1	ENSG00000260971,ENSG00000284686	AC119674.1,AC119674.2	lincRNA,protein_coding	1	0	is1
1	56655004	56674522	19519	+	CIRIquant	circRNA	0.1449	NA	1:56655004|56674522	exon	2	2	0.667	ENSG00000162409	PRKAA2	protein_coding	NA	NA	is1
1	56691394	56707679	16286	+	CIRIquant	circRNA	0.0229	NA	1:56691394|56707679	exon	0.316	6	0.095	ENSG00000162409	PRKAA2	protein_coding	1	2	is1
1	56726497	56767938	41442	-	CIRIquant	circRNA	0.0136	NA	1:56726497|56767938	exon	0.188	1.778	0.174	ENSG00000187889	FYB2	protein_coding	1	1	is1
1	56740697	56744266	3570	-	CIRIquant	circRNA	0.0725	NA	1:56740697|56744266	exon	1	2	0.5	ENSG00000187889	FYB2	protein_coding	NA	NA	is1
1	56740697	56767938	27242	-	CIRIquant	circRNA	0.0344	NA	1:56740697|56767938	exon	0.475	9	0.095	ENSG00000187889	FYB2	protein_coding	1	2	is1
1	56744152	56767938	23787	-	CIRIquant	circRNA	0.0076	NA	1:56744152|56767938	exon	0.105	2	0.095	ENSG00000187889	FYB2	protein_coding	1	2	is1
1	56753839	56767938	14100	-	CIRIquant	circRNA	0.0136	NA	1:56753839|56767938	exon	0.188	0	1	ENSG00000187889	FYB2	protein_coding	1	0	is1
1	56767829	56789134	21306	-	CIRIquant	circRNA	0.0057	NA	1:56767829|56789134	exon	0.079	3	0.05	ENSG00000187889	FYB2	protein_coding	1	4	is1
1	56787175	56792803	5629	-	CIRIquant	circRNA	0.3623	NA	1:56787175|56792803	exon	5	6	0.625	ENSG00000187889	FYB2	protein_coding	NA	NA	is1
1	58227499	58277672	50174	-	CIRIquant	circRNA	0.0136	NA	1:58227499|58277672	exon	0.188	0	1	ENSG00000173406,ENSG00000233216	DAB1,AL357373.1	protein_coding,processed_pseudogene	1	0	is1
1	58438262	58539306	101045	-	CIRIquant	circRNA	0.0725	NA	1:58438262|58539306	exon	1	5	0.286	ENSG00000173406,ENSG00000162600	DAB1,OMA1	protein_coding,protein_coding	NA	NA	is1
1	58506060	58527335	21276	-	CIRIquant	circRNA	0.0036	NA	1:58506060|58527335	exon	0.05	49	0.002	ENSG00000173406,ENSG00000162600	DAB1,OMA1	protein_coding,protein_coding	1	103	is1
1	58506060	58534331	28272	-	CIRIquant	circRNA	0.1449	NA	1:58506060|58534331	exon	2	26	0.133	ENSG00000173406,ENSG00000162600	DAB1,OMA1	protein_coding,protein_coding	NA	NA	is1
1	58506060	58536741	30682	-	CIRIquant	circRNA	0.2898	NA	1:58506060|58536741	exon	4	20	0.286	ENSG00000173406,ENSG00000162600	DAB1,OMA1	protein_coding,protein_coding	NA	NA	is1
1	58506060	58537627	31568	-	CIRIquant	circRNA	0.0136	NA	1:58506060|58537627	exon	0.188	26.669	0.014	ENSG00000173406,ENSG00000162600	DAB1,OMA1	protein_coding,protein_coding	1	15	is1
1	58527261	58534331	7071	-	CIRIquant	circRNA	0.0036	NA	1:58527261|58534331	exon	0.049	15	0.007	ENSG00000173406,ENSG00000162600	DAB1,OMA1	protein_coding,protein_coding	1	32	is1
1	58527261	58536741	9481	-	CIRIquant	circRNA	0.0725	NA	1:58527261|58536741	exon	1	0	1	ENSG00000173406,ENSG00000162600	DAB1,OMA1	protein_coding,protein_coding	NA	NA	is1
1	58530597	58539306	8710	-	CIRIquant	circRNA	0.0009	NA	1:58530597|58539306	exon	0.012	2	0.012	ENSG00000173406,ENSG00000162600	DAB1,OMA1	protein_coding,protein_coding	1	17	is1
1	58533949	58539306	5358	-	CIRIquant	circRNA	0.0408	NA	1:58533949|58539306	exon	0.562	0	1	ENSG00000173406,ENSG00000162600	DAB1,OMA1	protein_coding,protein_coding	3	0	is1
1	58536509	58539306	2798	-	CIRIquant	circRNA	0.0272	NA	1:58536509|58539306	exon	0.375	1.778	0.297	ENSG00000173406,ENSG00000162600	DAB1,OMA1	protein_coding,protein_coding	2	1	is1
1	58624538	58769301	144764	-	CIRIquant	circRNA	0.0725	NA	1:58624538|58769301	exon	1	0	1	ENSG00000162601,ENSG00000185839	MYSM1,AL035411.1	protein_coding,processed_pseudogene	NA	NA	is1
1	58667038	58685251	18214	-	CIRIquant	circRNA	0.0076	NA	1:58667038|58685251	exon	0.105	3	0.066	ENSG00000162601	MYSM1	protein_coding	1	3	is1
1	58673573	58685251	11679	-	CIRIquant	circRNA	0.0034	NA	1:58673573|58685251	exon	0.047	4	0.023	ENSG00000162601	MYSM1	protein_coding	1	9	is1
1	58675477	58682545	7069	-	CIRIquant	circRNA	0.0272	NA	1:58675477|58682545	exon	0.375	3.556	0.174	ENSG00000162601	MYSM1	protein_coding	2	2	is1
1	58675477	58685251	9775	-	CIRIquant	circRNA	0.0573	NA	1:58675477|58685251	exon	0.791	15	0.095	ENSG00000162601	MYSM1	protein_coding	1	2	is1
1	58681785	58682545	761	-	CIRIquant	circRNA	0.0725	NA	1:58681785|58682545	exon	1	3	0.4	ENSG00000162601	MYSM1	protein_coding	NA	NA	is1
1	58681785	58685251	3467	-	CIRIquant	circRNA	0.0059	NA	1:58681785|58685251	exon	0.082	7	0.023	ENSG00000162601	MYSM1	protein_coding	1	9	is1
1	58685153	58690249	5097	-	CIRIquant	circRNA	0.0038	NA	1:58685153|58690249	exon	0.053	1	0.095	ENSG00000162601	MYSM1	protein_coding	1	2	is1
1	59316146	59346398	30253	+	CIRIquant	circRNA	0.0272	NA	1:59316146|59346398	exon	0.375	0	1	ENSG00000172456	FGGY	protein_coding	2	0	is1
1	59316146	59378837	62692	+	CIRIquant	circRNA	0.0136	NA	1:59316146|59378837	exon	0.188	0	1	ENSG00000172456	FGGY	protein_coding	1	0	is1
1	59316146	59457076	140931	+	CIRIquant	circRNA	0.0057	NA	1:59316146|59457076	exon	0.079	3	0.05	ENSG00000172456	FGGY	protein_coding	1	4	is1
1	59321536	59321750	215	+	CIRIquant	circRNA	0.001	NA	1:59321536|59321750	exon	0.014	11	0.003	ENSG00000172456	FGGY	protein_coding	1	84	is1
1	59321536	59346398	24863	+	CIRIquant	circRNA	0.4347	NA	1:59321536|59346398	exon	6	16	0.429	ENSG00000172456	FGGY	protein_coding	NA	NA	is1
1	59321536	59378837	57302	+	CIRIquant	circRNA	0.2898	NA	1:59321536|59378837	exon	4	0	1	ENSG00000172456	FGGY	protein_coding	NA	NA	is1
1	59321536	59441623	120088	+	CIRIquant	circRNA	0.0136	NA	1:59321536|59441623	exon	0.188	0	1	ENSG00000172456	FGGY	protein_coding	1	0	is1
1	59321536	59457076	135541	+	CIRIquant	circRNA	0.0272	NA	1:59321536|59457076	exon	0.375	0	1	ENSG00000172456	FGGY	protein_coding	2	0	is1
1	59321536	59474202	152667	+	CIRIquant	circRNA	0.0136	NA	1:59321536|59474202	exon	0.188	1.778	0.174	ENSG00000172456	FGGY	protein_coding	1	1	is1
1	59321536	59512439	190904	+	CIRIquant	circRNA	0.0688	NA	1:59321536|59512439	exon	0.949	9	0.174	ENSG00000172456	FGGY	protein_coding	1	1	is1
1	59339958	59346398	6441	+	CIRIquant	circRNA	0.0272	NA	1:59339958|59346398	exon	0.375	28.446	0.026	ENSG00000172456	FGGY	protein_coding	2	16	is1
1	59339958	59378837	38880	+	CIRIquant	circRNA	0.1449	NA	1:59339958|59378837	exon	2	6	0.4	ENSG00000172456	FGGY	protein_coding	NA	NA	is1
1	59339958	59411367	71410	+	CIRIquant	circRNA	0.0725	NA	1:59339958|59411367	exon	1	0	1	ENSG00000172456	FGGY	protein_coding	NA	NA	is1
1	59346247	59378837	32591	+	CIRIquant	circRNA	0.001	NA	1:59346247|59378837	exon	0.013	15	0.002	ENSG00000172456	FGGY	protein_coding	1	119	is1
1	59821858	59843598	21741	+	CIRIquant	circRNA	0.0136	NA	1:59821858|59843598	exon	0.188	0	1	ENSG00000134709	HOOK1	protein_coding	1	0	is1
1	59821858	59849183	27326	+	CIRIquant	circRNA	0.1554	NA	1:59821858|59849183	exon	2.144	61	0.066	ENSG00000134709	HOOK1	protein_coding	1	3	is1
1	59828780	59843598	14819	+	CIRIquant	circRNA	0.1324	NA	1:59828780|59843598	exon	1.828	26	0.123	ENSG00000134709	HOOK1	protein_coding	6	9	is1
1	59828780	59871110	42331	+	CIRIquant	circRNA	0.0751	NA	1:59828780|59871110	exon	1.037	59	0.034	ENSG00000134709	HOOK1	protein_coding	1	6	is1
1	59843432	59849183	5752	+	CIRIquant	circRNA	0.0142	NA	1:59843432|59849183	exon	0.196	26	0.015	ENSG00000134709	HOOK1	protein_coding	1	14	is1
1	59858443	59865245	6803	+	CIRIquant	circRNA	0.0535	NA	1:59858443|59865245	exon	0.738	56	0.026	ENSG00000134709	HOOK1	protein_coding	1	8	is1
1	59865163	59873083	7921	+	CIRIquant	circRNA	0.0725	NA	1:59865163|59873083	exon	1	46	0.042	ENSG00000134709	HOOK1	protein_coding	NA	NA	is1
1	61700934	61723772	22839	-	CIRIquant	circRNA	0.1987	NA	1:61700934|61723772	exon	2.742	78	0.066	ENSG00000162604	TM2D1	protein_coding	1	3	is1
1	61762858	61763179	322	+	CIRIquant	circRNA	0.0271	NA	1:61762858|61763179	exon	0.374	39	0.019	ENSG00000132849	PATJ	protein_coding	2	22	is1
1	61766279	61771626	5348	+	CIRIquant	circRNA	0.0076	NA	1:61766279|61771626	exon	0.105	1	0.174	ENSG00000132849	PATJ	protein_coding	1	1	is1
1	61766279	61775334	9056	+	CIRIquant	circRNA	0.0136	NA	1:61766279|61775334	exon	0.188	0	1	ENSG00000132849	PATJ	protein_coding	1	0	is1
1	61769283	61775334	6052	+	CIRIquant	circRNA	0.0331	NA	1:61769283|61775334	exon	0.457	13	0.066	ENSG00000132849	PATJ	protein_coding	1	3	is1
1	61775206	61808530	33325	+	CIRIquant	circRNA	0.012	NA	1:61775206|61808530	exon	0.166	22	0.015	ENSG00000132849	PATJ	protein_coding	1	14	is1
1	61787754	61808530	20777	+	CIRIquant	circRNA	0.025	NA	1:61787754|61808530	exon	0.345	36	0.019	ENSG00000132849	PATJ	protein_coding	1	11	is1
1	61787754	61833785	46032	+	CIRIquant	circRNA	0.0136	NA	1:61787754|61833785	exon	0.188	0	1	ENSG00000132849,ENSG00000200575	PATJ,RNU6-414P	protein_coding,snRNA	1	0	is1
1	61791348	61797428	6081	+	CIRIquant	circRNA	0.0725	NA	1:61791348|61797428	exon	1	11	0.154	ENSG00000132849	PATJ	protein_coding	NA	NA	is1
1	61795467	61797428	1962	+	CIRIquant	circRNA	0.0196	NA	1:61795467|61797428	exon	0.27	41	0.013	ENSG00000132849	PATJ	protein_coding	1	16	is1
1	61795467	61801769	6303	+	CIRIquant	circRNA	0.0109	NA	1:61795467|61801769	exon	0.151	20	0.015	ENSG00000132849	PATJ	protein_coding	1	14	is1
1	61795467	61808530	13064	+	CIRIquant	circRNA	0.0136	NA	1:61795467|61808530	exon	0.188	0	1	ENSG00000132849	PATJ	protein_coding	1	0	is1
1	61808474	61823079	14606	+	CIRIquant	circRNA	0.0182	NA	1:61808474|61823079	exon	0.251	50	0.01	ENSG00000132849,ENSG00000200575	PATJ,RNU6-414P	protein_coding,snRNA	1	21	is1
1	61808474	61833785	25312	+	CIRIquant	circRNA	0.0136	NA	1:61808474|61833785	exon	0.188	0	1	ENSG00000132849,ENSG00000200575	PATJ,RNU6-414P	protein_coding,snRNA	1	0	is1
1	61822945	61833785	10841	+	CIRIquant	circRNA	0.0725	NA	1:61822945|61833785	exon	1	1	0.667	ENSG00000132849	PATJ	protein_coding	NA	NA	is1
1	61827422	61864633	37212	+	CIRIquant	circRNA	0.0272	NA	1:61827422|61864633	exon	0.375	0	1	ENSG00000132849,ENSG00000212360	PATJ,RNU6-1177P	protein_coding,snRNA	2	0	is1
1	61827422	61884408	56987	+	CIRIquant	circRNA	0.0543	NA	1:61827422|61884408	exon	0.75	55.115	0.026	ENSG00000132849,ENSG00000212360	PATJ,RNU6-1177P	protein_coding,snRNA	4	31	is1
1	61827422	61901459	74038	+	CIRIquant	circRNA	0.0061	NA	1:61827422|61901459	exon	0.084	4	0.04	ENSG00000132849,ENSG00000212360	PATJ,RNU6-1177P	protein_coding,snRNA	1	5	is1
1	61856030	61875366	19337	+	CIRIquant	circRNA	0.0051	NA	1:61856030|61875366	exon	0.07	21	0.007	ENSG00000132849	PATJ	protein_coding	2	63	is1
1	61856030	61884408	28379	+	CIRIquant	circRNA	0.0543	NA	1:61856030|61884408	exon	0.75	0	1	ENSG00000132849	PATJ	protein_coding	4	0	is1
1	61856030	61893257	37228	+	CIRIquant	circRNA	0.0136	NA	1:61856030|61893257	exon	0.188	0	1	ENSG00000132849	PATJ	protein_coding	1	0	is1
1	61856030	61901459	45430	+	CIRIquant	circRNA	0.0136	NA	1:61856030|61901459	exon	0.188	0	1	ENSG00000132849	PATJ	protein_coding	1	0	is1
1	61856030	61914664	58635	+	CIRIquant	circRNA	0.0408	NA	1:61856030|61914664	exon	0.562	0	1	ENSG00000132849	PATJ	protein_coding	3	0	is1
1	61884237	61901459	17223	+	CIRIquant	circRNA	0.0076	NA	1:61884237|61901459	exon	0.105	3	0.066	ENSG00000132849	PATJ	protein_coding	1	3	is1
1	61899583	61901459	1877	+	CIRIquant	circRNA	0.1087	NA	1:61899583|61901459	exon	1.5	0	1	ENSG00000132849	PATJ	protein_coding	8	0	is1
1	61899583	61914664	15082	+	CIRIquant	circRNA	0.0136	NA	1:61899583|61914664	exon	0.188	0	1	ENSG00000132849	PATJ	protein_coding	1	0	is1
1	61899583	61927829	28247	+	CIRIquant	circRNA	0.02	NA	1:61899583|61927829	exon	0.276	17	0.031	ENSG00000132849	PATJ	protein_coding	2	13	is1
1	61901282	61901459	178	+	CIRIquant	circRNA	0.0067	NA	1:61901282|61901459	exon	0.093	15	0.012	ENSG00000132849	PATJ	protein_coding	1	17	is1
1	61908372	61914664	6293	+	CIRIquant	circRNA	0.0123	NA	1:61908372|61914664	exon	0.169	15	0.022	ENSG00000132849	PATJ	protein_coding	3	28	is1
1	61990168	62017947	27780	+	CIRIquant	circRNA	0.0725	NA	1:61990168|62017947	exon	1	2	0.5	ENSG00000132849	PATJ	protein_coding	NA	NA	is1
1	61990168	62038049	47882	+	CIRIquant	circRNA	0.0136	NA	1:61990168|62038049	exon	0.188	0	1	ENSG00000132849	PATJ	protein_coding	1	0	is1
1	61990168	62051058	60891	+	CIRIquant	circRNA	0.0136	NA	1:61990168|62051058	exon	0.188	0	1	ENSG00000132849,ENSG00000236646	PATJ,LAMTOR5P1	protein_coding,processed_pseudogene	1	0	is1
1	62007266	62007518	253	+	CIRIquant	circRNA	0.0038	NA	1:62007266|62007518	exon	0.053	1	0.095	ENSG00000132849	PATJ	protein_coding	1	2	is1
1	62013343	62017947	4605	+	CIRIquant	circRNA	0.0058	NA	1:62013343|62017947	exon	0.081	13	0.012	ENSG00000132849	PATJ	protein_coding	1	17	is1
1	62082801	62084648	1848	+	CIRIquant	circRNA	0.0153	NA	1:62082801|62084648	exon	0.211	2	0.174	ENSG00000132849	PATJ	protein_coding	1	1	is1
1	62108437	62123058	14622	+	CIRIquant	circRNA	0.0262	NA	1:62108437|62123058	exon	0.362	24	0.029	ENSG00000132849	PATJ	protein_coding	1	7	is1
1	62114053	62123058	9006	+	CIRIquant	circRNA	0.0725	NA	1:62114053|62123058	exon	1	11	0.154	ENSG00000132849	PATJ	protein_coding	NA	NA	is1
1	62247472	62268505	21034	-	CIRIquant	circRNA	0.0136	NA	1:62247472|62268505	exon	0.188	0	1	ENSG00000132854	KANK4	protein_coding	1	0	is1
1	62439799	62442299	2501	+	CIRIquant	circRNA	0.0229	NA	1:62439799|62442299	exon	0.316	3	0.174	ENSG00000162607	USP1	protein_coding	2	2	is1
1	62439799	62443319	3521	+	CIRIquant	circRNA	0.191	NA	1:62439799|62443319	exon	2.637	25	0.174	ENSG00000162607	USP1	protein_coding	2	2	is1
1	62441488	62442299	812	+	CIRIquant	circRNA	0.0272	NA	1:62441488|62442299	exon	0.375	0	1	ENSG00000162607	USP1	protein_coding	2	0	is1
1	62441488	62443319	1832	+	CIRIquant	circRNA	0.0142	NA	1:62441488|62443319	exon	0.196	13	0.029	ENSG00000162607	USP1	protein_coding	1	7	is1
1	62443159	62447511	4353	+	CIRIquant	circRNA	0.0306	NA	1:62443159|62447511	exon	0.422	20	0.04	ENSG00000162607	USP1	protein_coding	1	5	is1
1	62444738	62447511	2774	+	CIRIquant	circRNA	0.0543	NA	1:62444738|62447511	exon	0.75	0	1	ENSG00000162607	USP1	protein_coding	4	0	is1
1	62444738	62448666	3929	+	CIRIquant	circRNA	0.0543	NA	1:62444738|62448666	exon	0.75	0	1	ENSG00000162607	USP1	protein_coding	4	0	is1
1	62447341	62448666	1326	+	CIRIquant	circRNA	0.0942	NA	1:62447341|62448666	exon	1.301	37	0.066	ENSG00000162607	USP1	protein_coding	1	3	is1
1	62473982	62477834	3853	-	CIRIquant	circRNA	0.107	NA	1:62473982|62477834	exon	1.476	14	0.174	ENSG00000116641	DOCK7	protein_coding	1	1	is1
1	62473982	62508058	34077	-	CIRIquant	circRNA	0.0076	NA	1:62473982|62508058	exon	0.105	4	0.05	ENSG00000116641	DOCK7	protein_coding	1	4	is1
1	62492704	62508058	15355	-	CIRIquant	circRNA	0.0725	NA	1:62492704|62508058	exon	1	22	0.083	ENSG00000116641	DOCK7	protein_coding	NA	NA	is1
1	62535493	62539892	4400	-	CIRIquant	circRNA	0.0725	NA	1:62535493|62539892	exon	1	15	0.118	ENSG00000116641	DOCK7	protein_coding	NA	NA	is1
1	62555825	62619993	64169	-	CIRIquant	circRNA	0.0745	NA	1:62555825|62619993	exon	1.028	13	0.137	ENSG00000116641	DOCK7	protein_coding	3	4	is1
1	62577262	62578966	1705	-	CIRIquant	circRNA	0.016	NA	1:62577262|62578966	exon	0.221	23	0.019	ENSG00000116641	DOCK7	protein_coding	1	11	is1
1	62577262	62586624	9363	-	CIRIquant	circRNA	0.0306	NA	1:62577262|62586624	exon	0.422	8	0.095	ENSG00000116641	DOCK7	protein_coding	3	6	is1
1	62577262	62625401	48140	-	CIRIquant	circRNA	0.0841	NA	1:62577262|62625401	exon	1.16	11	0.174	ENSG00000116641	DOCK7	protein_coding	1	1	is1
1	62586507	62625401	38895	-	CIRIquant	circRNA	0.0057	NA	1:62586507|62625401	exon	0.079	3	0.05	ENSG00000116641	DOCK7	protein_coding	1	4	is1
1	62803719	62821209	17491	+	CIRIquant	circRNA	0.0725	NA	1:62803719|62821209	exon	1	5	0.286	ENSG00000125703	ATG4C	protein_coding	NA	NA	is1
1	62803719	62841547	37829	+	CIRIquant	circRNA	0.0611	NA	1:62803719|62841547	exon	0.844	8	0.174	ENSG00000125703	ATG4C	protein_coding	2	2	is1
1	62816575	62841547	24973	+	CIRIquant	circRNA	0.0096	NA	1:62816575|62841547	exon	0.132	5	0.05	ENSG00000125703	ATG4C	protein_coding	2	8	is1
1	63411926	63415957	4032	+	CIRIquant	circRNA	0.0306	NA	1:63411926|63415957	exon	0.422	4	0.174	ENSG00000088035	ALG6	protein_coding	1	1	is1
1	63477415	63490218	12804	-	CIRIquant	circRNA	0.0038	NA	1:63477415|63490218	exon	0.053	4	0.026	ENSG00000142856	ITGB3BP	protein_coding	1	8	is1
1	63478764	63490218	11455	-	CIRIquant	circRNA	0.0408	NA	1:63478764|63490218	exon	0.562	0	1	ENSG00000142856	ITGB3BP	protein_coding	3	0	is1
1	63490083	63529186	39104	-	CIRIquant	circRNA	0.0725	NA	1:63490083|63529186	exon	1	8	0.2	ENSG00000142856	ITGB3BP	protein_coding	NA	NA	is1
1	63525572	63546057	20486	+	CIRIquant	circRNA	0.0136	NA	1:63525572|63546057	exon	0.188	0	1	ENSG00000203965	EFCAB7	protein_coding	1	0	is1
1	63545916	63571128	25213	+	CIRIquant	circRNA	0.0229	NA	1:63545916|63571128	exon	0.316	3	0.174	ENSG00000116652,ENSG00000203965	DLEU2L,EFCAB7	sense_intronic,protein_coding	1	1	is1
1	63555358	63571128	15771	+	CIRIquant	circRNA	0.0725	NA	1:63555358|63571128	exon	1	7	0.222	ENSG00000203965	EFCAB7	protein_coding	NA	NA	is1
1	63629425	63654466	25042	+	CIRIquant	circRNA	0.0276	NA	1:63629425|63654466	exon	0.381	47	0.016	ENSG00000079739	PGM1	protein_coding	1	13	is1
1	63770213	63772774	2562	+	CIRIquant	circRNA	0.0136	NA	1:63770213|63772774	exon	0.188	0	1	NA	NA	NA	1	0	is1
1	64009305	64050716	41412	+	CIRIquant	circRNA	0.1449	NA	1:64009305|64050716	exon	2	15	0.211	ENSG00000185483	ROR1	protein_coding	NA	NA	is1
1	64049691	64050716	1026	+	CIRIquant	circRNA	0.01	NA	1:64049691|64050716	exon	0.138	3	0.084	ENSG00000185483	ROR1	protein_coding	7	16	is1
1	64629355	64641969	12615	+	CIRIquant	circRNA	0.0051	NA	1:64629355|64641969	exon	0.07	1	0.123	ENSG00000158966	CACHD1	protein_coding	2	3	is1
1	64647801	64675983	28183	+	CIRIquant	circRNA	0.0382	NA	1:64647801|64675983	exon	0.527	5	0.174	ENSG00000158966	CACHD1	protein_coding	1	1	is1
1	64768656	64789514	20859	+	CIRIquant	circRNA	0.0725	NA	1:64768656|64789514	exon	1	5	0.286	ENSG00000162437	RAVER2	protein_coding	NA	NA	is1
1	64777623	64789514	11892	+	CIRIquant	circRNA	0.0524	NA	1:64777623|64789514	exon	0.723	24	0.057	ENSG00000162437	RAVER2	protein_coding	2	7	is1
1	64812738	64814840	2103	+	CIRIquant	circRNA	0.0172	NA	1:64812738|64814840	exon	0.237	9	0.05	ENSG00000162437	RAVER2	protein_coding	1	4	is1
1	64835396	64836215	820	-	CIRIquant	circRNA	0.0725	NA	1:64835396|64836215	exon	1	76	0.026	ENSG00000162434	JAK1	protein_coding	NA	NA	is1
1	64841245	64857779	16535	-	CIRIquant	circRNA	0.0363	NA	1:64841245|64857779	exon	0.501	76	0.013	ENSG00000162434	JAK1	protein_coding	1	16	is1
1	64842343	64848168	5826	+	CIRIquant	circRNA	0.0076	NA	1:64842343|64848168	exon	0.105	1	0.174	NA	NA	NA	2	2	is1
1	64974518	64995088	20571	-	CIRIquant	circRNA	0.0153	NA	1:64974518|64995088	exon	0.211	2	0.174	ENSG00000185031,ENSG00000226891	SLC2A3P2,LINC01359	processed_pseudogene,processed_transcript	1	1	is1
1	64989435	64995088	5654	-	CIRIquant	circRNA	0.1449	NA	1:64989435|64995088	exon	2	0	1	ENSG00000226891	LINC01359	processed_transcript	NA	NA	is1
1	65272073	65279122	7050	+	CIRIquant	circRNA	0.0136	NA	1:65272073|65279122	exon	0.188	0	1	ENSG00000116675	DNAJC6	protein_coding	1	0	is1
1	65345611	65366196	20586	+	CIRIquant	circRNA	0.0725	NA	1:65345611|65366196	exon	1	4	0.333	ENSG00000116675	DNAJC6	protein_coding	NA	NA	is1
1	65364635	65366196	1562	+	CIRIquant	circRNA	0.5796	NA	1:65364635|65366196	exon	8	17	0.485	ENSG00000116675	DNAJC6	protein_coding	NA	NA	is1
1	65364635	65379524	14890	+	CIRIquant	circRNA	0.0172	NA	1:65364635|65379524	exon	0.237	9	0.05	ENSG00000116675	DNAJC6	protein_coding	1	4	is1
1	65913245	65918835	5591	+	CIRIquant	circRNA	0.0725	NA	1:65913245|65918835	exon	1	1	0.667	ENSG00000184588	PDE4B	protein_coding	NA	NA	is1
1	66642810	66695493	52684	+	CIRIquant	circRNA	0.0229	NA	1:66642810|66695493	exon	0.316	3	0.174	ENSG00000118473	SGIP1	protein_coding	1	1	is1
1	66677004	66689275	12272	+	CIRIquant	circRNA	0.0136	NA	1:66677004|66689275	exon	0.188	0	1	ENSG00000118473	SGIP1	protein_coding	1	0	is1
1	66677004	66690316	13313	+	CIRIquant	circRNA	0.0382	NA	1:66677004|66690316	exon	0.527	5	0.174	ENSG00000118473	SGIP1	protein_coding	1	1	is1
1	66822361	66905375	83015	-	CIRIquant	circRNA	0.0725	NA	1:66822361|66905375	exon	1	1	0.667	ENSG00000152763	WDR78	protein_coding	NA	NA	is1
1	66840469	66871509	31041	-	CIRIquant	circRNA	0.0025	NA	1:66840469|66871509	exon	0.035	5	0.014	ENSG00000152763	WDR78	protein_coding	1	15	is1
1	66840469	66905375	64907	-	CIRIquant	circRNA	0.0725	NA	1:66840469|66905375	exon	1	0	1	ENSG00000152763	WDR78	protein_coding	NA	NA	is1
1	66862147	66905375	43229	-	CIRIquant	circRNA	0.0543	NA	1:66862147|66905375	exon	0.75	14.223	0.095	ENSG00000152763	WDR78	protein_coding	4	8	is1
1	66871370	66905375	34006	-	CIRIquant	circRNA	0.0725	NA	1:66871370|66905375	exon	1	0	1	ENSG00000152763	WDR78	protein_coding	NA	NA	is1
1	66891154	66905375	14222	-	CIRIquant	circRNA	0.3623	NA	1:66891154|66905375	exon	5	3	0.769	ENSG00000152763	WDR78	protein_coding	NA	NA	is1
1	66893229	66905375	12147	-	CIRIquant	circRNA	0.0026	NA	1:66893229|66905375	exon	0.036	9	0.008	ENSG00000152763	WDR78	protein_coding	3	79	is1
1	66905201	66905375	175	-	CIRIquant	circRNA	0.0009	NA	1:66905201|66905375	exon	0.013	8	0.003	ENSG00000152763	WDR78	protein_coding	1	65	is1
1	66940028	66959743	19716	+	CIRIquant	circRNA	0.0136	NA	1:66940028|66959743	exon	0.188	0	1	ENSG00000198160	MIER1	protein_coding	1	0	is1
1	66946150	66947162	1013	+	CIRIquant	circRNA	0.0204	NA	1:66946150|66947162	exon	0.281	16	0.034	ENSG00000198160	MIER1	protein_coding	1	6	is1
1	66946150	66959743	13594	+	CIRIquant	circRNA	0.0725	NA	1:66946150|66959743	exon	1	0	1	ENSG00000198160	MIER1	protein_coding	NA	NA	is1
1	66946150	66963160	17011	+	CIRIquant	circRNA	0.0725	NA	1:66946150|66963160	exon	1	0	1	ENSG00000198160	MIER1	protein_coding	NA	NA	is1
1	66958059	66959743	1685	+	CIRIquant	circRNA	0.0725	NA	1:66958059|66959743	exon	1	34	0.056	ENSG00000198160	MIER1	protein_coding	NA	NA	is1
1	66958059	66963160	5102	+	CIRIquant	circRNA	0.1449	NA	1:66958059|66963160	exon	2	10	0.286	ENSG00000198160	MIER1	protein_coding	NA	NA	is1
1	66970808	66972991	2184	+	CIRIquant	circRNA	0.0688	NA	1:66970808|66972991	exon	0.949	18	0.095	ENSG00000198160	MIER1	protein_coding	1	2	is1
1	67395405	67402417	7013	-	CIRIquant	circRNA	0.0136	NA	1:67395405|67402417	exon	0.188	0	1	NA	NA	NA	1	0	is1
1	67395405	67405768	10364	-	CIRIquant	circRNA	0.0136	NA	1:67395405|67405768	exon	0.188	0	1	NA	NA	NA	1	0	is1
1	68144569	68159247	14679	-	CIRIquant	circRNA	0.0141	NA	1:68144569|68159247	exon	0.194	59	0.007	ENSG00000116729	WLS	protein_coding	1	32	is1
1	70175810	70189273	13464	-	CIRIquant	circRNA	0.0725	NA	1:70175810|70189273	exon	1	5	0.286	ENSG00000244389,ENSG00000066557	RN7SL242P,LRRC40	misc_RNA,protein_coding	NA	NA	is1
1	70184785	70189273	4489	-	CIRIquant	circRNA	0.0725	NA	1:70184785|70189273	exon	1	14	0.125	ENSG00000066557	LRRC40	protein_coding	NA	NA	is1
1	70246818	70250047	3230	+	CIRIquant	circRNA	0.1232	NA	1:70246818|70250047	exon	1.701	129	0.026	ENSG00000116754	SRSF11	protein_coding	1	8	is1
1	70270856	70276844	5989	-	CIRIquant	circRNA	0.0182	NA	1:70270856|70276844	exon	0.251	31	0.016	ENSG00000118454	ANKRD13C	protein_coding	1	13	is1
1	70270856	70293620	22765	-	CIRIquant	circRNA	0.0136	NA	1:70270856|70293620	exon	0.188	5.334	0.066	ENSG00000118454	ANKRD13C	protein_coding	1	3	is1
1	70270856	70315566	44711	-	CIRIquant	circRNA	0.0543	NA	1:70270856|70315566	exon	0.75	0	1	ENSG00000118454	ANKRD13C	protein_coding	4	0	is1
1	70274720	70300908	26189	-	CIRIquant	circRNA	0.0033	NA	1:70274720|70300908	exon	0.045	9	0.01	ENSG00000118454	ANKRD13C	protein_coding	1	21	is1
1	70274720	70315566	40847	-	CIRIquant	circRNA	0.0168	NA	1:70274720|70315566	exon	0.232	22	0.021	ENSG00000118454	ANKRD13C	protein_coding	1	10	is1
1	70292388	70306290	13903	-	CIRIquant	circRNA	0.0408	NA	1:70292388|70306290	exon	0.562	0	1	ENSG00000118454	ANKRD13C	protein_coding	3	0	is1
1	70292388	70315566	23179	-	CIRIquant	circRNA	0.3623	NA	1:70292388|70315566	exon	5	0	1	ENSG00000118454	ANKRD13C	protein_coding	NA	NA	is1
1	70292388	70324957	32570	-	CIRIquant	circRNA	0.0255	NA	1:70292388|70324957	exon	0.352	5	0.123	ENSG00000118454	ANKRD13C	protein_coding	2	3	is1
1	70296130	70306290	10161	-	CIRIquant	circRNA	0.0272	NA	1:70296130|70306290	exon	0.375	0	1	ENSG00000118454	ANKRD13C	protein_coding	2	0	is1
1	70296130	70315566	19437	-	CIRIquant	circRNA	0.1449	NA	1:70296130|70315566	exon	2	20	0.167	ENSG00000118454	ANKRD13C	protein_coding	NA	NA	is1
1	70300764	70306290	5527	-	CIRIquant	circRNA	0.0031	NA	1:70300764|70306290	exon	0.042	29	0.003	ENSG00000118454	ANKRD13C	protein_coding	1	72	is1
1	70300764	70315566	14803	-	CIRIquant	circRNA	0.0272	NA	1:70300764|70315566	exon	0.375	0	1	ENSG00000118454	ANKRD13C	protein_coding	2	0	is1
1	70324853	70336099	11247	-	CIRIquant	circRNA	0.0306	NA	1:70324853|70336099	exon	0.422	8	0.095	ENSG00000118454	ANKRD13C	protein_coding	1	2	is1
1	70760369	70764691	4323	+	CIRIquant	circRNA	0.0725	NA	1:70760369|70764691	exon	1	0	1	ENSG00000229051	LINC01788	lincRNA	NA	NA	is1
1	71298362	71298533	172	-	CIRIquant	circRNA	0.0136	NA	1:71298362|71298533	exon	0.188	1.778	0.174	NA	NA	NA	1	1	is1
1	74236102	74271708	35607	+	CIRIquant	circRNA	0.0191	NA	1:74236102|74271708	exon	0.264	2	0.209	ENSG00000259030,ENSG00000116783	FPGT-TNNI3K,TNNI3K	protein_coding,protein_coding	5	4	is1
1	74236102	74336149	100048	+	CIRIquant	circRNA	0.0272	NA	1:74236102|74336149	exon	0.375	0	1	ENSG00000259030,ENSG00000116783	FPGT-TNNI3K,TNNI3K	protein_coding,protein_coding	2	0	is1
1	74249459	74271708	22250	+	CIRIquant	circRNA	0.0725	NA	1:74249459|74271708	exon	1	0	1	ENSG00000259030,ENSG00000116783	FPGT-TNNI3K,TNNI3K	protein_coding,protein_coding	NA	NA	is1
1	74249459	74336149	86691	+	CIRIquant	circRNA	0.0033	NA	1:74249459|74336149	exon	0.045	3	0.029	ENSG00000259030,ENSG00000116783	FPGT-TNNI3K,TNNI3K	protein_coding,protein_coding	1	7	is1
1	74367256	74370392	3137	+	CIRIquant	circRNA	0.1146	NA	1:74367256|74370392	exon	1.582	5	0.388	ENSG00000259030,ENSG00000116783	FPGT-TNNI3K,TNNI3K	protein_coding,protein_coding	3	1	is1
1	74436080	74492266	56187	+	CIRIquant	circRNA	0.0136	NA	1:74436080|74492266	exon	0.188	0	1	ENSG00000233894,ENSG00000259030,ENSG00000116783	AC105271.1,FPGT-TNNI3K,TNNI3K	antisense,protein_coding,protein_coding	1	0	is1
1	74463441	74492266	28826	+	CIRIquant	circRNA	0.0136	NA	1:74463441|74492266	exon	0.188	0	1	ENSG00000233894,ENSG00000259030,ENSG00000116783	AC105271.1,FPGT-TNNI3K,TNNI3K	antisense,protein_coding,protein_coding	1	0	is1
1	75500432	75541516	41085	-	CIRIquant	circRNA	0.0136	NA	1:75500432|75541516	exon	0.188	0	1	ENSG00000137968,ENSG00000252338	SLC44A5,RNU6-503P	protein_coding,snRNA	1	0	is1
1	75732644	75734871	2228	+	CIRIquant	circRNA	0.0543	NA	1:75732644|75734871	exon	0.75	0	1	ENSG00000117054	ACADM	protein_coding	4	0	is1
1	75732644	75740110	7467	+	CIRIquant	circRNA	0.0136	NA	1:75732644|75740110	exon	0.188	3.556	0.095	ENSG00000117054	ACADM	protein_coding	1	2	is1
1	75732644	75750546	17903	+	CIRIquant	circRNA	0.0725	NA	1:75732644|75750546	exon	1	22	0.083	ENSG00000117054	ACADM	protein_coding	NA	NA	is1
1	75734791	75740110	5320	+	CIRIquant	circRNA	0.0725	NA	1:75734791|75740110	exon	1	25	0.074	ENSG00000117054	ACADM	protein_coding	NA	NA	is1
1	75739980	75750546	10567	+	CIRIquant	circRNA	0.0242	NA	1:75739980|75750546	exon	0.334	1	0.4	ENSG00000117054	ACADM	protein_coding	19	6	is1
1	75745806	75750546	4741	+	CIRIquant	circRNA	0.008	NA	1:75745806|75750546	exon	0.111	21	0.01	ENSG00000117054	ACADM	protein_coding	1	20	is1
1	75749419	75750546	1128	+	CIRIquant	circRNA	0.0167	NA	1:75749419|75750546	exon	0.23	16	0.028	ENSG00000117054	ACADM	protein_coding	3	22	is1
1	75803731	75810807	7077	+	CIRIquant	circRNA	0.0136	NA	1:75803731|75810807	exon	0.188	1.778	0.174	ENSG00000057468	MSH4	protein_coding	1	1	is1
1	77044204	77044613	410	+	CIRIquant	circRNA	0.0725	NA	1:77044204|77044613	exon	1	12	0.143	ENSG00000117069	ST6GALNAC5	protein_coding	NA	NA	is1
1	77044204	77068247	24044	+	CIRIquant	circRNA	0.0051	NA	1:77044204|77068247	exon	0.07	4	0.034	ENSG00000230498,ENSG00000276081,ENSG00000117069	AL035409.1,MIR7156,ST6GALNAC5	antisense,miRNA,protein_coding	1	6	is1
1	77044204	77068843	24640	+	CIRIquant	circRNA	0.0725	NA	1:77044204|77068843	exon	1	5	0.286	ENSG00000230498,ENSG00000276081,ENSG00000117069	AL035409.1,MIR7156,ST6GALNAC5	antisense,miRNA,protein_coding	NA	NA	is1
1	77062975	77068843	5869	+	CIRIquant	circRNA	0.0178	NA	1:77062975|77068843	exon	0.246	14	0.034	ENSG00000230498,ENSG00000117069	AL035409.1,ST6GALNAC5	antisense,protein_coding	1	6	is1
1	77068081	77068843	763	+	CIRIquant	circRNA	0.0057	NA	1:77068081|77068843	exon	0.079	3	0.05	ENSG00000230498	AL035409.1	antisense	1	4	is1
1	77154449	77169395	14947	-	CIRIquant	circRNA	0.0906	NA	1:77154449|77169395	exon	1.25	83	0.029	ENSG00000142892	PIGK	protein_coding	1	7	is1
1	77565442	77584655	19214	-	CIRIquant	circRNA	0.5846	NA	1:77565442|77584655	exon	8.068	51	0.24	ENSG00000036549	AC118549.1	protein_coding	3	2	is1
1	77566081	77584655	18575	-	CIRIquant	circRNA	0.2674	NA	1:77566081|77584655	exon	3.691	35	0.174	ENSG00000036549	AC118549.1	protein_coding	1	1	is1
1	77576068	77584655	8588	-	CIRIquant	circRNA	0.0725	NA	1:77576068|77584655	exon	1	17	0.105	ENSG00000036549	AC118549.1	protein_coding	NA	NA	is1
1	77576068	77641655	65588	-	CIRIquant	circRNA	0.0725	NA	1:77576068|77641655	exon	1	0	1	ENSG00000036549	AC118549.1	protein_coding	NA	NA	is1
1	77616741	77641655	24915	-	CIRIquant	circRNA	0.0136	NA	1:77616741|77641655	exon	0.188	0	1	ENSG00000036549	AC118549.1	protein_coding	1	0	is1
1	77621692	77641655	19964	-	CIRIquant	circRNA	0.0229	NA	1:77621692|77641655	exon	0.316	2	0.24	ENSG00000036549	AC118549.1	protein_coding	3	2	is1
1	77631835	77641655	9821	-	CIRIquant	circRNA	0.3623	NA	1:77631835|77641655	exon	5	0	1	ENSG00000036549	AC118549.1	protein_coding	NA	NA	is1
1	77631850	77641655	9806	-	CIRIquant	circRNA	0.6521	NA	1:77631850|77641655	exon	9	18	0.5	ENSG00000036549	AC118549.1	protein_coding	NA	NA	is1
1	77631850	77675689	43840	-	CIRIquant	circRNA	0.0136	NA	1:77631850|77675689	exon	0.188	0	1	ENSG00000036549	AC118549.1	protein_coding	1	0	is1
1	77633115	77641655	8541	-	CIRIquant	circRNA	0.2174	NA	1:77633115|77641655	exon	3	49	0.109	ENSG00000036549	AC118549.1	protein_coding	NA	NA	is1
1	77639449	77641655	2207	-	CIRIquant	circRNA	0.0268	NA	1:77639449|77641655	exon	0.371	52	0.014	ENSG00000036549	AC118549.1	protein_coding	5	74	is1
1	77639449	77675689	36241	-	CIRIquant	circRNA	0.0136	NA	1:77639449|77675689	exon	0.188	0	1	ENSG00000036549	AC118549.1	protein_coding	1	0	is1
1	77701369	77736158	34790	-	CIRIquant	circRNA	0.0725	NA	1:77701369|77736158	exon	1	9	0.182	ENSG00000077254	USP33	protein_coding	NA	NA	is1
1	77711747	77713281	1535	-	CIRIquant	circRNA	0.0182	NA	1:77711747|77713281	exon	0.251	25	0.02	ENSG00000077254	USP33	protein_coding	2	21	is1
1	77711747	77715868	4122	-	CIRIquant	circRNA	0.1449	NA	1:77711747|77715868	exon	2	0	1	ENSG00000077254	USP33	protein_coding	NA	NA	is1
1	77713200	77714783	1584	-	CIRIquant	circRNA	0.0067	NA	1:77713200|77714783	exon	0.093	36	0.005	ENSG00000077254	USP33	protein_coding	1	41	is1
1	77717867	77718641	775	-	CIRIquant	circRNA	0.0818	NA	1:77717867|77718641	exon	1.129	26	0.08	ENSG00000077254	USP33	protein_coding	7	17	is1
1	77717867	77725762	7896	-	CIRIquant	circRNA	0.0725	NA	1:77717867|77725762	exon	1	2	0.5	ENSG00000077254	USP33	protein_coding	NA	NA	is1
1	77723331	77741429	18099	-	CIRIquant	circRNA	0.015	NA	1:77723331|77741429	exon	0.207	53	0.008	ENSG00000077254	USP33	protein_coding	1	27	is1
1	77728295	77736158	7864	-	CIRIquant	circRNA	0.086	NA	1:77728295|77736158	exon	1.186	45	0.05	ENSG00000077254	USP33	protein_coding	2	8	is1
1	77729860	77739417	9558	-	CIRIquant	circRNA	0.0306	NA	1:77729860|77739417	exon	0.422	36	0.023	ENSG00000077254	USP33	protein_coding	1	9	is1
1	77734347	77736158	1812	-	CIRIquant	circRNA	0.0653	NA	1:77734347|77736158	exon	0.901	47	0.037	ENSG00000077254	USP33	protein_coding	2	11	is1
1	77734347	77741748	7402	-	CIRIquant	circRNA	0.0136	NA	1:77734347|77741748	exon	0.188	0	1	ENSG00000077254	USP33	protein_coding	1	0	is1
1	77740877	77741748	872	-	CIRIquant	circRNA	0.0883	NA	1:77740877|77741748	exon	1.219	52	0.045	ENSG00000077254	USP33	protein_coding	2	9	is1
1	77783238	77815231	31994	+	CIRIquant	circRNA	0.0408	NA	1:77783238|77815231	exon	0.562	0	1	ENSG00000180488	MIGA1	protein_coding	3	0	is1
1	77783238	77843407	60170	+	CIRIquant	circRNA	0.0543	NA	1:77783238|77843407	exon	0.75	32	0.045	ENSG00000180488	MIGA1	protein_coding	2	9	is1
1	77783238	77864028	80791	+	CIRIquant	circRNA	0.0115	NA	1:77783238|77864028	exon	0.158	6	0.05	ENSG00000180488,ENSG00000235613,ENSG00000232015	MIGA1,NSRP1P1,HSPE1P25	protein_coding,processed_pseudogene,processed_pseudogene	1	4	is1
1	77783243	77807101	23859	+	CIRIquant	circRNA	0.0136	NA	1:77783243|77807101	exon	0.188	0	1	ENSG00000180488	MIGA1	protein_coding	1	0	is1
1	77801331	77807101	5771	+	CIRIquant	circRNA	0.1087	NA	1:77801331|77807101	exon	1.5	0	1	ENSG00000180488	MIGA1	protein_coding	8	0	is1
1	77801331	77815231	13901	+	CIRIquant	circRNA	0.3623	NA	1:77801331|77815231	exon	5	19	0.345	ENSG00000180488	MIGA1	protein_coding	NA	NA	is1
1	77801331	77818098	16768	+	CIRIquant	circRNA	0.0136	NA	1:77801331|77818098	exon	0.188	1.778	0.174	ENSG00000180488	MIGA1	protein_coding	1	1	is1
1	77801331	77861322	59992	+	CIRIquant	circRNA	0.0109	NA	1:77801331|77861322	exon	0.151	5	0.057	ENSG00000180488,ENSG00000235613,ENSG00000232015	MIGA1,NSRP1P1,HSPE1P25	protein_coding,processed_pseudogene,processed_pseudogene	2	7	is1
1	77801420	77843407	41988	+	CIRIquant	circRNA	0.0037	NA	1:77801420|77843407	exon	0.051	17	0.006	ENSG00000180488	MIGA1	protein_coding	1	35	is1
1	77803270	77807101	3832	+	CIRIquant	circRNA	0.0066	NA	1:77803270|77807101	exon	0.091	37	0.005	ENSG00000180488	MIGA1	protein_coding	2	86	is1
1	77803270	77815231	11962	+	CIRIquant	circRNA	0.0725	NA	1:77803270|77815231	exon	1	0	1	ENSG00000180488	MIGA1	protein_coding	NA	NA	is1
1	77813734	77843407	29674	+	CIRIquant	circRNA	0.0725	NA	1:77813734|77843407	exon	1	1	0.667	ENSG00000180488	MIGA1	protein_coding	NA	NA	is1
1	77858938	77861322	2385	+	CIRIquant	circRNA	0.0136	NA	1:77858938|77861322	exon	0.188	0	1	ENSG00000180488	MIGA1	protein_coding	1	0	is1
1	77858938	77864028	5091	+	CIRIquant	circRNA	0.0725	NA	1:77858938|77864028	exon	1	0	1	ENSG00000180488	MIGA1	protein_coding	NA	NA	is1
1	77858938	77866391	7454	+	CIRIquant	circRNA	0.1449	NA	1:77858938|77866391	exon	2	3	0.571	ENSG00000180488	MIGA1	protein_coding	NA	NA	is1
1	77863894	77866391	2498	+	CIRIquant	circRNA	0.0642	NA	1:77863894|77866391	exon	0.886	14	0.112	ENSG00000180488	MIGA1	protein_coding	3	5	is1
1	77873001	77875111	2111	+	CIRIquant	circRNA	0.0136	NA	1:77873001|77875111	exon	0.188	0	1	ENSG00000180488	MIGA1	protein_coding	1	0	is1
1	77949155	77962930	13776	-	CIRIquant	circRNA	0.0199	NA	1:77949155|77962930	exon	0.274	39	0.014	ENSG00000162613	FUBP1	protein_coding	1	15	is1
1	77949155	77967098	17944	-	CIRIquant	circRNA	0.0707	NA	1:77949155|77967098	exon	0.976	37	0.05	ENSG00000162613	FUBP1	protein_coding	1	4	is1
1	77949155	77968203	19049	-	CIRIquant	circRNA	0.4088	NA	1:77949155|77968203	exon	5.642	107	0.095	ENSG00000162613	FUBP1	protein_coding	2	4	is1
1	78094952	78140669	45718	+	CIRIquant	circRNA	0.0136	NA	1:78094952|78140669	exon	0.188	0	1	ENSG00000137960	GIPC2	protein_coding	1	0	is1
1	81836885	81862118	25234	+	CIRIquant	circRNA	0.0272	NA	1:81836885|81862118	exon	0.375	0	1	ENSG00000117114	ADGRL2	protein_coding	2	0	is1
1	81836885	81907230	70346	+	CIRIquant	circRNA	0.0725	NA	1:81836885|81907230	exon	1	16	0.111	ENSG00000117114	ADGRL2	protein_coding	NA	NA	is1
1	81952987	81985355	32369	+	CIRIquant	circRNA	0.0229	NA	1:81952987|81985355	exon	0.316	9	0.066	ENSG00000117114	ADGRL2	protein_coding	1	3	is1
1	82019943	82077752	57810	+	CIRIquant	circRNA	0.0136	NA	1:82019943|82077752	exon	0.188	0	1	NA	NA	NA	1	0	is1
1	82963926	82979286	15361	-	CIRIquant	circRNA	0.0725	NA	1:82963926|82979286	exon	1	0	1	ENSG00000236268	LINC01361	lincRNA	NA	NA	is1
1	83085562	83086490	929	-	CIRIquant	circRNA	0.0136	NA	1:83085562|83086490	exon	0.188	0	1	NA	NA	NA	1	0	is1
1	83413399	83578672	165274	-	CIRIquant	circRNA	0.0725	NA	1:83413399|83578672	exon	1	4	0.333	ENSG00000233008,ENSG00000285782	LINC01725,AC116099.1	lincRNA,lincRNA	NA	NA	is1
1	83493287	83616839	123553	-	CIRIquant	circRNA	0.1449	NA	1:83493287|83616839	exon	2	2	0.667	ENSG00000233008	LINC01725	lincRNA	NA	NA	is1
1	83616617	83750299	133683	-	CIRIquant	circRNA	0.0272	NA	1:83616617|83750299	exon	0.375	0	1	ENSG00000233008	LINC01725	lincRNA	2	0	is1
1	83656346	83750299	93954	-	CIRIquant	circRNA	0.0272	NA	1:83656346|83750299	exon	0.375	0	1	ENSG00000233008	LINC01725	lincRNA	2	0	is1
1	83890321	83911363	21043	-	CIRIquant	circRNA	0.0066	NA	1:83890321|83911363	exon	0.092	11	0.016	ENSG00000137941	TTLL7	protein_coding	3	38	is1
1	83904079	83933766	29688	-	CIRIquant	circRNA	0.0019	NA	1:83904079|83933766	exon	0.026	11	0.005	ENSG00000137941	TTLL7	protein_coding	1	45	is1
1	83904079	83947282	43204	-	CIRIquant	circRNA	0.0272	NA	1:83904079|83947282	exon	0.375	0	1	ENSG00000137941	TTLL7	protein_coding	2	0	is1
1	83911165	83947282	36118	-	CIRIquant	circRNA	0.4347	NA	1:83911165|83947282	exon	6	12	0.5	ENSG00000137941	TTLL7	protein_coding	NA	NA	is1
1	83917604	83952387	34784	-	CIRIquant	circRNA	0.0127	NA	1:83917604|83952387	exon	0.176	5	0.066	ENSG00000137941	TTLL7	protein_coding	1	3	is1
1	84179177	84185182	6006	+	CIRIquant	circRNA	0.0136	NA	1:84179177|84185182	exon	0.188	26.669	0.014	ENSG00000142875	PRKACB	protein_coding	1	15	is1
1	84179177	84197824	18648	+	CIRIquant	circRNA	0.034	NA	1:84179177|84197824	exon	0.469	40	0.023	ENSG00000142875	PRKACB	protein_coding	1	9	is1
1	84179177	84214317	35141	+	CIRIquant	circRNA	0.0725	NA	1:84179177|84214317	exon	1	51	0.038	ENSG00000142875	PRKACB	protein_coding	NA	NA	is1
1	84179177	84235364	56188	+	CIRIquant	circRNA	0.2078	NA	1:84179177|84235364	exon	2.869	34	0.144	ENSG00000142875	PRKACB	protein_coding	4	5	is1
1	84516223	84545759	29537	+	CIRIquant	circRNA	0.0136	NA	1:84516223|84545759	exon	0.188	0	1	ENSG00000122432	SPATA1	protein_coding	1	0	is1
1	84525696	84526073	378	+	CIRIquant	circRNA	0.0272	NA	1:84525696|84526073	exon	0.375	0	1	ENSG00000122432	SPATA1	protein_coding	2	0	is1
1	84554347	84582358	28012	-	CIRIquant	circRNA	0.0725	NA	1:84554347|84582358	exon	1	5	0.286	ENSG00000285851,ENSG00000117151	AL359762.3,CTBS	processed_transcript,protein_coding	NA	NA	is1
1	84563257	84570720	7464	-	CIRIquant	circRNA	0.1757	NA	1:84563257|84570720	exon	2.426	23	0.174	ENSG00000117151	CTBS	protein_coding	1	1	is1
1	84655832	84671308	15477	-	CIRIquant	circRNA	0.0725	NA	1:84655832|84671308	exon	1	34	0.056	ENSG00000117155	SSX2IP	protein_coding	NA	NA	is1
1	84865385	84866138	754	-	CIRIquant	circRNA	0.0272	NA	1:84865385|84866138	exon	0.375	0	1	ENSG00000171517	LPAR3	protein_coding	2	0	is1
1	85025939	85045362	19424	-	CIRIquant	circRNA	0.0841	NA	1:85025939|85045362	exon	1.16	11	0.174	ENSG00000055732	MCOLN3	protein_coding	1	1	is1
1	85073054	85082404	9351	+	CIRIquant	circRNA	0.0136	NA	1:85073054|85082404	exon	0.188	1.778	0.174	ENSG00000162643	WDR63	protein_coding	1	1	is1
1	85081234	85086030	4797	+	CIRIquant	circRNA	0.0725	NA	1:85081234|85086030	exon	1	0	1	ENSG00000162643	WDR63	protein_coding	NA	NA	is1
1	85164526	85164757	232	-	CIRIquant	circRNA	0.0076	NA	1:85164526|85164757	exon	0.105	1	0.174	ENSG00000097096	SYDE2	protein_coding	2	2	is1
1	85164526	85178272	13747	-	CIRIquant	circRNA	0.0136	NA	1:85164526|85178272	exon	0.188	0	1	ENSG00000097096	SYDE2	protein_coding	1	0	is1
1	85190057	85190752	696	-	CIRIquant	circRNA	0.0153	NA	1:85190057|85190752	exon	0.211	6	0.066	ENSG00000097096	SYDE2	protein_coding	1	3	is1
1	85350415	85358847	8433	-	CIRIquant	circRNA	0.0181	NA	1:85350415|85358847	exon	0.249	26	0.019	ENSG00000153904	DDAH1	protein_coding	1	11	is1
1	85677236	85680904	3669	-	CIRIquant	circRNA	0.0229	NA	1:85677236|85680904	exon	0.316	3	0.174	ENSG00000117174	ZNHIT6	protein_coding	1	1	is1
1	86372431	86383196	10766	-	CIRIquant	circRNA	0.0458	NA	1:86372431|86383196	exon	0.633	12	0.095	ENSG00000122417	ODF2L	protein_coding	1	2	is1
1	86715724	86719635	3912	+	CIRIquant	circRNA	0.0725	NA	1:86715724|86719635	exon	1	0	1	ENSG00000097033	SH3GLB1	protein_coding	NA	NA	is1
1	86715724	86724405	8682	+	CIRIquant	circRNA	0.1449	NA	1:86715724|86724405	exon	2	0	1	ENSG00000097033	SH3GLB1	protein_coding	NA	NA	is1
1	86715724	86730111	14388	+	CIRIquant	circRNA	0.0725	NA	1:86715724|86730111	exon	1	3	0.4	ENSG00000097033	SH3GLB1	protein_coding	NA	NA	is1
1	86715724	86735179	19456	+	CIRIquant	circRNA	0.0725	NA	1:86715724|86735179	exon	1	54	0.036	ENSG00000097033	SH3GLB1	protein_coding	NA	NA	is1
1	86715724	86742436	26713	+	CIRIquant	circRNA	0.1352	NA	1:86715724|86742436	exon	1.866	115	0.031	ENSG00000097033	SH3GLB1	protein_coding	2	13	is1
1	86715724	86743235	27512	+	CIRIquant	circRNA	0.298	NA	1:86715724|86743235	exon	4.113	39	0.174	ENSG00000097033	SH3GLB1	protein_coding	5	5	is1
1	86719507	86742436	22930	+	CIRIquant	circRNA	0.0112	NA	1:86719507|86742436	exon	0.155	44	0.007	ENSG00000097033	SH3GLB1	protein_coding	1	30	is1
1	86722540	86724405	1866	+	CIRIquant	circRNA	0.0725	NA	1:86722540|86724405	exon	1	78	0.025	ENSG00000097033	SH3GLB1	protein_coding	NA	NA	is1
1	86734602	86735179	578	+	CIRIquant	circRNA	0.0106	NA	1:86734602|86735179	exon	0.146	18	0.016	ENSG00000097033	SH3GLB1	protein_coding	1	13	is1
1	86734602	86743389	8788	+	CIRIquant	circRNA	0.0725	NA	1:86734602|86743389	exon	1	19	0.095	ENSG00000097033	SH3GLB1	protein_coding	NA	NA	is1
1	88740988	88760376	19389	+	CIRIquant	circRNA	0.0725	NA	1:88740988|88760376	exon	1	1	0.667	ENSG00000065243	PKN2	protein_coding	NA	NA	is1
1	88740988	88771879	30892	+	CIRIquant	circRNA	0.0101	NA	1:88740988|88771879	exon	0.139	37	0.007	ENSG00000065243	PKN2	protein_coding	1	28	is1
1	88740988	88786213	45226	+	CIRIquant	circRNA	0.0014	NA	1:88740988|88786213	exon	0.019	2	0.019	ENSG00000065243	PKN2	protein_coding	1	11	is1
1	88760222	88771879	11658	+	CIRIquant	circRNA	0.0118	NA	1:88760222|88771879	exon	0.162	20	0.016	ENSG00000065243	PKN2	protein_coding	1	13	is1
1	88770352	88771879	1528	+	CIRIquant	circRNA	0.2174	NA	1:88770352|88771879	exon	3	0	1	ENSG00000065243	PKN2	protein_coding	NA	NA	is1
1	88770352	88786213	15862	+	CIRIquant	circRNA	0.0543	NA	1:88770352|88786213	exon	0.75	3.556	0.297	ENSG00000065243	PKN2	protein_coding	4	2	is1
1	88770352	88806017	35666	+	CIRIquant	circRNA	0.0725	NA	1:88770352|88806017	exon	1	20	0.091	ENSG00000065243	PKN2	protein_coding	NA	NA	is1
1	88784639	88790053	5415	+	CIRIquant	circRNA	0.0382	NA	1:88784639|88790053	exon	0.527	5	0.174	ENSG00000065243	PKN2	protein_coding	1	1	is1
1	88804391	88807775	3385	+	CIRIquant	circRNA	0.0725	NA	1:88804391|88807775	exon	1	25	0.074	ENSG00000065243	PKN2	protein_coding	NA	NA	is1
1	88807313	88822003	14691	+	CIRIquant	circRNA	0.0725	NA	1:88807313|88822003	exon	1	18	0.1	ENSG00000207234,ENSG00000065243	RNU6-125P,PKN2	snRNA,protein_coding	NA	NA	is1
1	88936099	88969467	33369	-	CIRIquant	circRNA	0.0725	NA	1:88936099|88969467	exon	1	13	0.133	ENSG00000137944	KYAT3	protein_coding	NA	NA	is1
1	88943005	88953152	10148	-	CIRIquant	circRNA	0.0199	NA	1:88943005|88953152	exon	0.274	13	0.04	ENSG00000137944	KYAT3	protein_coding	1	5	is1
1	88955149	88969467	14319	-	CIRIquant	circRNA	0.0395	NA	1:88955149|88969467	exon	0.545	31	0.034	ENSG00000137944	KYAT3	protein_coding	1	6	is1
1	89012127	89034842	22716	+	CIRIquant	circRNA	0.0136	NA	1:89012127|89034842	exon	0.188	3.556	0.095	NA	NA	NA	1	2	is1
1	89549915	89559036	9122	+	CIRIquant	circRNA	0.0136	NA	1:89549915|89559036	exon	0.188	0	1	ENSG00000197147	LRRC8B	protein_coding	1	0	is1
1	89549915	89584789	34875	+	CIRIquant	circRNA	0.0229	NA	1:89549915|89584789	exon	0.316	6	0.095	ENSG00000197147	LRRC8B	protein_coding	1	2	is1
1	89568247	89568493	247	+	CIRIquant	circRNA	0.0136	NA	1:89568247|89568493	exon	0.188	0	1	ENSG00000197147	LRRC8B	protein_coding	1	0	is1
1	90916640	90918154	1515	-	CIRIquant	circRNA	0.0679	NA	1:90916640|90918154	exon	0.938	0	1	ENSG00000122482	ZNF644	protein_coding	5	0	is1
1	90916640	90941309	24670	-	CIRIquant	circRNA	0.0841	NA	1:90916640|90941309	exon	1.16	11	0.174	ENSG00000122482	ZNF644	protein_coding	2	2	is1
1	90916640	90982370	65731	-	CIRIquant	circRNA	0.0725	NA	1:90916640|90982370	exon	1	1	0.667	ENSG00000122482	ZNF644	protein_coding	NA	NA	is1
1	90937485	90941309	3825	-	CIRIquant	circRNA	0.0272	NA	1:90937485|90941309	exon	0.375	0	1	ENSG00000122482	ZNF644	protein_coding	2	0	is1
1	90937485	90982370	44886	-	CIRIquant	circRNA	0.0102	NA	1:90937485|90982370	exon	0.141	4	0.066	ENSG00000122482	ZNF644	protein_coding	1	3	is1
1	90973153	90982370	9218	-	CIRIquant	circRNA	0.0408	NA	1:90973153|90982370	exon	0.562	0	1	ENSG00000122482	ZNF644	protein_coding	3	0	is1
1	91276628	91316476	39849	-	CIRIquant	circRNA	0.0136	NA	1:91276628|91316476	exon	0.188	0	1	ENSG00000162669	HFM1	protein_coding	1	0	is1
1	91313349	91316184	2836	-	CIRIquant	circRNA	0.0172	NA	1:91313349|91316184	exon	0.237	3	0.137	ENSG00000162669	HFM1	protein_coding	3	4	is1
1	91324675	91385834	61160	-	CIRIquant	circRNA	0.0038	NA	1:91324675|91385834	exon	0.053	3	0.034	ENSG00000162669	HFM1	protein_coding	1	6	is1
1	91343430	91353152	9723	-	CIRIquant	circRNA	0.0022	NA	1:91343430|91353152	exon	0.03	1	0.057	ENSG00000162669	HFM1	protein_coding	2	7	is1
1	91343430	91353299	9870	-	CIRIquant	circRNA	0.0331	NA	1:91343430|91353299	exon	0.457	5	0.155	ENSG00000162669	HFM1	protein_coding	13	15	is1
1	91343430	91385834	42405	-	CIRIquant	circRNA	0.0136	NA	1:91343430|91385834	exon	0.188	0	1	ENSG00000162669	HFM1	protein_coding	1	0	is1
1	91375358	91385834	10477	-	CIRIquant	circRNA	0.0951	NA	1:91375358|91385834	exon	1.312	3.556	0.425	ENSG00000162669	HFM1	protein_coding	7	2	is1
1	91695672	91712542	16871	-	CIRIquant	circRNA	0.0703	NA	1:91695672|91712542	exon	0.97	46	0.04	ENSG00000069702	TGFBR3	protein_coding	1	5	is1
1	91727659	91758750	31092	-	CIRIquant	circRNA	0.0127	NA	1:91727659|91758750	exon	0.176	35	0.01	ENSG00000069702	TGFBR3	protein_coding	1	21	is1
1	91858725	91861644	2920	-	CIRIquant	circRNA	0.0725	NA	1:91858725|91861644	exon	1	0	1	ENSG00000069702	TGFBR3	protein_coding	NA	NA	is1
1	91861471	91861644	174	-	CIRIquant	circRNA	0.0725	NA	1:91861471|91861644	exon	1	29	0.065	ENSG00000069702	TGFBR3	protein_coding	NA	NA	is1
1	91861471	91864279	2809	-	CIRIquant	circRNA	0.1449	NA	1:91861471|91864279	exon	2	0	1	ENSG00000069702	TGFBR3	protein_coding	NA	NA	is1
1	92088698	92129776	41079	+	CIRIquant	circRNA	0.0204	NA	1:92088698|92129776	exon	0.281	4	0.123	ENSG00000189195,ENSG00000233401	BTBD8,PRKAR1AP1	protein_coding,processed_pseudogene	2	3	is1
1	92088698	92147786	59089	+	CIRIquant	circRNA	0.0136	NA	1:92088698|92147786	exon	0.188	3.556	0.095	ENSG00000189195,ENSG00000233401	BTBD8,PRKAR1AP1	protein_coding,processed_pseudogene	1	2	is1
1	92247062	92264638	17577	-	CIRIquant	circRNA	0.0136	NA	1:92247062|92264638	exon	0.188	0	1	ENSG00000174842	GLMN	protein_coding	1	0	is1
1	92262863	92271652	8790	-	CIRIquant	circRNA	0.0153	NA	1:92262863|92271652	exon	0.211	1	0.297	ENSG00000174842	GLMN	protein_coding	2	1	is1
1	92268105	92291537	23433	-	CIRIquant	circRNA	0.0725	NA	1:92268105|92291537	exon	1	5	0.286	ENSG00000174842	GLMN	protein_coding	NA	NA	is1
1	92286490	92291537	5048	-	CIRIquant	circRNA	0.0725	NA	1:92286490|92291537	exon	1	3	0.4	ENSG00000174842	GLMN	protein_coding	NA	NA	is1
1	92288914	92291537	2624	-	CIRIquant	circRNA	0.0136	NA	1:92288914|92291537	exon	0.188	0	1	ENSG00000174842	GLMN	protein_coding	1	0	is1
1	92301476	92320634	19159	+	CIRIquant	circRNA	0.0725	NA	1:92301476|92320634	exon	1	7	0.222	ENSG00000122484	RPAP2	protein_coding	NA	NA	is1
1	92301476	92345914	44439	+	CIRIquant	circRNA	0.0382	NA	1:92301476|92345914	exon	0.527	5	0.174	ENSG00000122484	RPAP2	protein_coding	1	1	is1
1	92307188	92336427	29240	+	CIRIquant	circRNA	0.0725	NA	1:92307188|92336427	exon	1	15	0.118	ENSG00000122484	RPAP2	protein_coding	NA	NA	is1
1	92320599	92345914	25316	+	CIRIquant	circRNA	0.0051	NA	1:92320599|92345914	exon	0.07	1	0.123	ENSG00000122484	RPAP2	protein_coding	2	3	is1
1	92333391	92345914	12524	+	CIRIquant	circRNA	0.0725	NA	1:92333391|92345914	exon	1	0	1	ENSG00000122484	RPAP2	protein_coding	NA	NA	is1
1	92333391	92363770	30380	+	CIRIquant	circRNA	0.0408	NA	1:92333391|92363770	exon	0.562	0	1	ENSG00000122484	RPAP2	protein_coding	3	0	is1
1	92333391	92380873	47483	+	CIRIquant	circRNA	0.2174	NA	1:92333391|92380873	exon	3	12	0.333	ENSG00000122484	RPAP2	protein_coding	NA	NA	is1
1	92563642	92607727	44086	-	CIRIquant	circRNA	0.1449	NA	1:92563642|92607727	exon	2	4	0.5	ENSG00000223787,ENSG00000067208	AL354890.1,EVI5	processed_pseudogene,protein_coding	NA	NA	is1
1	92563642	92625934	62293	-	CIRIquant	circRNA	0.0136	NA	1:92563642|92625934	exon	0.188	0	1	ENSG00000223787,ENSG00000067208	AL354890.1,EVI5	processed_pseudogene,protein_coding	1	0	is1
1	92563642	92636336	72695	-	CIRIquant	circRNA	0.1449	NA	1:92563642|92636336	exon	2	17	0.19	ENSG00000223787,ENSG00000067208	AL354890.1,EVI5	processed_pseudogene,protein_coding	NA	NA	is1
1	92563642	92704744	141103	-	CIRIquant	circRNA	0.0725	NA	1:92563642|92704744	exon	1	0	1	ENSG00000223787,ENSG00000201317,ENSG00000229992,ENSG00000067208	AL354890.1,RNU4-59P,HMGB3P9,EVI5	processed_pseudogene,snRNA,processed_pseudogene,protein_coding	NA	NA	is1
1	92605307	92607727	2421	-	CIRIquant	circRNA	0.0272	NA	1:92605307|92607727	exon	0.375	0	1	ENSG00000067208	EVI5	protein_coding	2	0	is1
1	92605307	92625934	20628	-	CIRIquant	circRNA	0.0136	NA	1:92605307|92625934	exon	0.188	65.782	0.006	ENSG00000067208	EVI5	protein_coding	1	37	is1
1	92605307	92636290	30984	-	CIRIquant	circRNA	0.0005	NA	1:92605307|92636290	exon	0.007	1	0.013	ENSG00000067208	EVI5	protein_coding	1	16	is1
1	92605307	92636336	31030	-	CIRIquant	circRNA	0.0725	NA	1:92605307|92636336	exon	1	0	1	ENSG00000067208	EVI5	protein_coding	NA	NA	is1
1	92605307	92704744	99438	-	CIRIquant	circRNA	0.0074	NA	1:92605307|92704744	exon	0.102	9	0.022	ENSG00000201317,ENSG00000229992,ENSG00000067208	RNU4-59P,HMGB3P9,EVI5	snRNA,processed_pseudogene,protein_coding	3	28	is1
1	92624176	92636336	12161	-	CIRIquant	circRNA	0.0725	NA	1:92624176|92636336	exon	1	0	1	ENSG00000067208	EVI5	protein_coding	NA	NA	is1
1	92624176	92704744	80569	-	CIRIquant	circRNA	0.0054	NA	1:92624176|92704744	exon	0.075	28	0.005	ENSG00000201317,ENSG00000229992,ENSG00000067208	RNU4-59P,HMGB3P9,EVI5	snRNA,processed_pseudogene,protein_coding	2	79	is1
1	92662719	92704744	42026	-	CIRIquant	circRNA	0.0229	NA	1:92662719|92704744	exon	0.316	1	0.388	ENSG00000201317,ENSG00000067208	RNU4-59P,EVI5	snRNA,protein_coding	3	1	is1
1	92663420	92704744	41325	-	CIRIquant	circRNA	0.0229	NA	1:92663420|92704744	exon	0.316	1	0.388	ENSG00000201317,ENSG00000067208	RNU4-59P,EVI5	snRNA,protein_coding	3	1	is1
1	92665939	92704744	38806	-	CIRIquant	circRNA	0.0067	NA	1:92665939|92704744	exon	0.093	5	0.036	ENSG00000201317,ENSG00000067208	RNU4-59P,EVI5	snRNA,protein_coding	3	17	is1
1	92677158	92704744	27587	-	CIRIquant	circRNA	0.0725	NA	1:92677158|92704744	exon	1	2	0.5	ENSG00000201317,ENSG00000067208	RNU4-59P,EVI5	snRNA,protein_coding	NA	NA	is1
1	92693802	92704744	10943	-	CIRIquant	circRNA	0.2174	NA	1:92693802|92704744	exon	3	15	0.286	ENSG00000201317,ENSG00000067208	RNU4-59P,EVI5	snRNA,protein_coding	NA	NA	is1
1	92725598	92736627	11030	-	CIRIquant	circRNA	0.0255	NA	1:92725598|92736627	exon	0.352	2	0.26	ENSG00000067208	EVI5	protein_coding	5	3	is1
1	93110230	93120672	10443	+	CIRIquant	circRNA	0.0127	NA	1:93110230|93120672	exon	0.176	10	0.034	ENSG00000143033	MTF2	protein_coding	1	6	is1
1	93133703	93134195	493	+	CIRIquant	circRNA	0.1146	NA	1:93133703|93134195	exon	1.582	15	0.174	ENSG00000143033	MTF2	protein_coding	1	1	is1
1	93183360	93210926	27567	+	CIRIquant	circRNA	0.0153	NA	1:93183360|93210926	exon	0.211	2	0.174	ENSG00000122483	CCDC18	protein_coding	1	1	is1
1	93183360	93216746	33387	+	CIRIquant	circRNA	0.0136	NA	1:93183360|93216746	exon	0.188	8.89	0.04	ENSG00000122483	CCDC18	protein_coding	1	5	is1
1	93305388	93325895	20508	-	CIRIquant	circRNA	0.0076	NA	1:93305388|93325895	exon	0.105	2	0.095	ENSG00000223745	CCDC18-AS1	processed_transcript	1	2	is1
1	93305388	93326662	21275	-	CIRIquant	circRNA	0.0136	NA	1:93305388|93326662	exon	0.188	1.778	0.174	ENSG00000223745	CCDC18-AS1	processed_transcript	1	1	is1
1	93305388	93339536	34149	-	CIRIquant	circRNA	0.0229	NA	1:93305388|93339536	exon	0.316	3	0.174	ENSG00000223745	CCDC18-AS1	processed_transcript	1	1	is1
1	93324635	93325895	1261	-	CIRIquant	circRNA	0.0725	NA	1:93324635|93325895	exon	1	2	0.5	ENSG00000223745	CCDC18-AS1	processed_transcript	NA	NA	is1
1	93499468	93530883	31416	+	CIRIquant	circRNA	0.1961	NA	1:93499468|93530883	exon	2.707	77	0.066	ENSG00000137942	FNBP1L	protein_coding	1	3	is1
1	93544107	93549426	5320	+	CIRIquant	circRNA	0.0725	NA	1:93544107|93549426	exon	1	35	0.054	ENSG00000137942	FNBP1L	protein_coding	NA	NA	is1
1	93544107	93560915	16809	+	CIRIquant	circRNA	0.0725	NA	1:93544107|93560915	exon	1	39	0.049	ENSG00000137942	FNBP1L	protein_coding	NA	NA	is1
1	93600656	93605625	4970	+	CIRIquant	circRNA	0.0076	NA	1:93600656|93605625	exon	0.105	2	0.095	ENSG00000224093	AL109613.1	antisense	1	2	is1
1	93876268	93877862	1595	-	CIRIquant	circRNA	1.2226	NA	1:93876268|93877862	exon	16.874	48	0.413	ENSG00000067334	DNTTIP2	protein_coding	10	3	is1
1	93889093	93897898	8806	-	CIRIquant	circRNA	0.0282	NA	1:93889093|93897898	exon	0.389	59	0.013	ENSG00000023909	GCLM	protein_coding	1	16	is1
1	93894614	93897898	3285	-	CIRIquant	circRNA	0.1449	NA	1:93894614|93897898	exon	2	24	0.143	ENSG00000023909	GCLM	protein_coding	NA	NA	is1
1	93894614	93901669	7056	-	CIRIquant	circRNA	0.9628	NA	1:93894614|93901669	exon	13.288	14	0.655	ENSG00000023909	GCLM	protein_coding	9	1	is1
1	94177612	94190083	12472	-	CIRIquant	circRNA	0.0725	NA	1:94177612|94190083	exon	1	11	0.154	ENSG00000137962	ARHGAP29	protein_coding	NA	NA	is1
1	94201720	94231643	29924	-	CIRIquant	circRNA	0.1528	NA	1:94201720|94231643	exon	2.109	10	0.297	ENSG00000137962	ARHGAP29	protein_coding	2	1	is1
1	94220258	94231643	11386	-	CIRIquant	circRNA	0.0725	NA	1:94220258|94231643	exon	1	4	0.333	ENSG00000137962	ARHGAP29	protein_coding	NA	NA	is1
1	94455733	94480606	24874	+	CIRIquant	circRNA	0.0182	NA	1:94455733|94480606	exon	0.251	31	0.016	ENSG00000117528	ABCD3	protein_coding	1	13	is1
1	94458607	94468007	9401	+	CIRIquant	circRNA	0.0725	NA	1:94458607|94468007	exon	1	71	0.027	ENSG00000117528	ABCD3	protein_coding	NA	NA	is1
1	94458607	94475737	17131	+	CIRIquant	circRNA	0.0282	NA	1:94458607|94475737	exon	0.389	59	0.013	ENSG00000117528	ABCD3	protein_coding	1	16	is1
1	94458607	94480606	22000	+	CIRIquant	circRNA	0.1449	NA	1:94458607|94480606	exon	2	0	1	ENSG00000117528	ABCD3	protein_coding	NA	NA	is1
1	94458607	94483239	24633	+	CIRIquant	circRNA	0.0272	NA	1:94458607|94483239	exon	0.375	0	1	ENSG00000117528	ABCD3	protein_coding	2	0	is1
1	94458607	94491247	32641	+	CIRIquant	circRNA	0.0229	NA	1:94458607|94491247	exon	0.316	39	0.016	ENSG00000117528	ABCD3	protein_coding	1	13	is1
1	94458607	94499614	41008	+	CIRIquant	circRNA	0.0136	NA	1:94458607|94499614	exon	0.188	0	1	ENSG00000117528	ABCD3	protein_coding	1	0	is1
1	94487542	94491247	3706	+	CIRIquant	circRNA	0.0272	NA	1:94487542|94491247	exon	0.375	0	1	ENSG00000117528	ABCD3	protein_coding	2	0	is1
1	94489725	94515202	25478	+	CIRIquant	circRNA	0.0206	NA	1:94489725|94515202	exon	0.284	70	0.008	ENSG00000117528	ABCD3	protein_coding	1	26	is1
1	94498602	94499614	1013	+	CIRIquant	circRNA	0.1449	NA	1:94498602|94499614	exon	2	36	0.1	ENSG00000117528	ABCD3	protein_coding	NA	NA	is1
1	94498602	94506642	8041	+	CIRIquant	circRNA	0.0679	NA	1:94498602|94506642	exon	0.938	0	1	ENSG00000117528	ABCD3	protein_coding	5	0	is1
1	94669928	94732437	62510	-	CIRIquant	circRNA	0.0076	NA	1:94669928|94732437	exon	0.105	2	0.095	ENSG00000224081	SLC44A3-AS1	transcribed_processed_pseudogene	1	2	is1
1	94679425	94743993	64569	-	CIRIquant	circRNA	0.0076	NA	1:94679425|94743993	exon	0.105	2	0.095	ENSG00000224081	SLC44A3-AS1	transcribed_processed_pseudogene	1	2	is1
1	94705439	94743993	38555	-	CIRIquant	circRNA	0.0136	NA	1:94705439|94743993	exon	0.188	3.556	0.095	ENSG00000224081	SLC44A3-AS1	transcribed_processed_pseudogene	1	2	is1
1	94732258	94743961	11704	-	CIRIquant	circRNA	0.0136	NA	1:94732258|94743961	exon	0.188	0	1	ENSG00000224081	SLC44A3-AS1	transcribed_processed_pseudogene	1	0	is1
1	94732258	94770313	38056	-	CIRIquant	circRNA	0.0046	NA	1:94732258|94770313	exon	0.063	3	0.04	ENSG00000263526,ENSG00000224081	MIR378G,SLC44A3-AS1	miRNA,transcribed_processed_pseudogene	1	5	is1
1	94837711	94840037	2327	+	CIRIquant	circRNA	0.0726	NA	1:94837711|94840037	exon	1.002	19	0.095	ENSG00000143036	SLC44A3	protein_coding	1	2	is1
1	95138275	95173889	35615	+	CIRIquant	circRNA	0.0229	NA	1:95138275|95173889	exon	0.316	1	0.388	ENSG00000231992,ENSG00000271092,ENSG00000152078	AC092802.3,TMEM56-RWDD3,TMEM56	sense_intronic,protein_coding,protein_coding	3	1	is1
1	95143891	95151419	7529	+	CIRIquant	circRNA	0.0961	NA	1:95143891|95151419	exon	1.326	8	0.249	ENSG00000271092,ENSG00000152078	TMEM56-RWDD3,TMEM56	protein_coding,protein_coding	11	7	is1
1	95143891	95173889	29999	+	CIRIquant	circRNA	0.0725	NA	1:95143891|95173889	exon	1	6	0.25	ENSG00000271092,ENSG00000152078	TMEM56-RWDD3,TMEM56	protein_coding,protein_coding	NA	NA	is1
1	96751425	96770851	19427	+	CIRIquant	circRNA	0.0237	NA	1:96751425|96770851	exon	0.327	31	0.021	ENSG00000117569	PTBP2	protein_coding	1	10	is1
1	96769703	96785254	15552	+	CIRIquant	circRNA	0.0725	NA	1:96769703|96785254	exon	1	11	0.154	ENSG00000117569	PTBP2	protein_coding	NA	NA	is1
1	96770708	96804939	34232	+	CIRIquant	circRNA	0.016	NA	1:96770708|96804939	exon	0.221	23	0.019	ENSG00000117569	PTBP2	protein_coding	1	11	is1
1	98691075	98701903	10829	+	CIRIquant	circRNA	0.0725	NA	1:98691075|98701903	exon	1	30	0.062	ENSG00000162627	SNX7	protein_coding	NA	NA	is1
1	98914786	98922058	7273	-	CIRIquant	circRNA	0.0136	NA	1:98914786|98922058	exon	0.188	0	1	ENSG00000117598	PLPPR5	protein_coding	1	0	is1
1	98953070	98956741	3672	-	CIRIquant	circRNA	0.0136	NA	1:98953070|98956741	exon	0.188	0	1	ENSG00000117598	PLPPR5	protein_coding	1	0	is1
1	99287965	99301897	13933	+	CIRIquant	circRNA	0.0096	NA	1:99287965|99301897	exon	0.132	5	0.05	ENSG00000117600	PLPPR4	protein_coding	1	4	is1
1	99296738	99301897	5160	+	CIRIquant	circRNA	0.021	NA	1:99296738|99301897	exon	0.29	11	0.05	ENSG00000117600	PLPPR4	protein_coding	1	4	is1
1	99864386	99877828	13443	+	CIRIquant	circRNA	0.0172	NA	1:99864386|99877828	exon	0.237	9	0.05	ENSG00000162688	AGL	protein_coding	1	4	is1
1	99870400	99877828	7429	+	CIRIquant	circRNA	0.0214	NA	1:99870400|99877828	exon	0.295	14	0.04	ENSG00000162688	AGL	protein_coding	1	5	is1
1	99876458	99877828	1371	+	CIRIquant	circRNA	0.0136	NA	1:99876458|99877828	exon	0.188	0	1	ENSG00000162688	AGL	protein_coding	1	0	is1
1	99940005	99945805	5801	-	CIRIquant	circRNA	0.0136	NA	1:99940005|99945805	exon	0.188	0	1	NA	NA	NA	1	0	is1
1	100043073	100061949	18877	+	CIRIquant	circRNA	0.0535	NA	1:100043073|100061949	exon	0.738	63	0.023	ENSG00000283761,ENSG00000156875	AC118553.2,MFSD14A	protein_coding,protein_coding	1	9	is1
1	100077165	100078548	1384	+	CIRIquant	circRNA	0.0917	NA	1:100077165|100078548	exon	1.266	48	0.05	ENSG00000283761,ENSG00000156875	AC118553.2,MFSD14A	protein_coding,protein_coding	1	4	is1
1	100136882	100140514	3633	+	CIRIquant	circRNA	0.0127	NA	1:100136882|100140514	exon	0.176	5	0.066	ENSG00000122435	TRMT13	protein_coding	1	3	is1
1	100152385	100168594	16210	-	CIRIquant	circRNA	0.0136	NA	1:100152385|100168594	exon	0.188	0	1	ENSG00000122477	LRRC39	protein_coding	1	0	is1
1	100156172	100173370	17199	-	CIRIquant	circRNA	0.0229	NA	1:100156172|100173370	exon	0.316	6	0.095	ENSG00000122477	LRRC39	protein_coding	1	2	is1
1	100158231	100160571	2341	-	CIRIquant	circRNA	0.0136	NA	1:100158231|100160571	exon	0.188	0	1	ENSG00000122477	LRRC39	protein_coding	1	0	is1
1	100196214	100218747	22534	-	CIRIquant	circRNA	0.0841	NA	1:100196214|100218747	exon	1.16	11	0.174	ENSG00000137992	DBT	protein_coding	1	1	is1
1	100215983	100219342	3360	-	CIRIquant	circRNA	0.0153	NA	1:100215983|100219342	exon	0.211	4	0.095	ENSG00000137992	DBT	protein_coding	1	2	is1
1	100235436	100240884	5449	-	CIRIquant	circRNA	0.0172	NA	1:100235436|100240884	exon	0.237	9	0.05	ENSG00000137992	DBT	protein_coding	1	4	is1
1	100273394	100277316	3923	+	CIRIquant	circRNA	0.042	NA	1:100273394|100277316	exon	0.58	11	0.095	ENSG00000137996	RTCA	protein_coding	1	2	is1
1	100285228	100287203	1976	+	CIRIquant	circRNA	0.1108	NA	1:100285228|100287203	exon	1.529	29	0.095	ENSG00000137996	RTCA	protein_coding	1	2	is1
1	100383466	100442996	59531	+	CIRIquant	circRNA	0.0136	NA	1:100383466|100442996	exon	0.188	0	1	ENSG00000079335	CDC14A	protein_coding	1	0	is1
1	100424222	100442996	18775	+	CIRIquant	circRNA	0.0725	NA	1:100424222|100442996	exon	1	4	0.333	ENSG00000079335	CDC14A	protein_coding	NA	NA	is1
1	100424222	100499262	75041	+	CIRIquant	circRNA	0.0136	NA	1:100424222|100499262	exon	0.188	0	1	ENSG00000079335	CDC14A	protein_coding	1	0	is1
1	100494818	100499262	4445	+	CIRIquant	circRNA	0.0136	NA	1:100494818|100499262	exon	0.188	0	1	ENSG00000079335	CDC14A	protein_coding	1	0	is1
1	100896570	100974902	78333	+	CIRIquant	circRNA	0.0306	NA	1:100896570|100974902	exon	0.422	24	0.034	ENSG00000162695	SLC30A7	protein_coding	1	6	is1
1	100906852	100921841	14990	+	CIRIquant	circRNA	0.3623	NA	1:100906852|100921841	exon	5	33	0.233	ENSG00000162695	SLC30A7	protein_coding	NA	NA	is1
1	100911063	100921841	10779	+	CIRIquant	circRNA	0.0085	NA	1:100911063|100921841	exon	0.117	10	0.023	ENSG00000162695	SLC30A7	protein_coding	1	9	is1
1	100912112	100965918	53807	+	CIRIquant	circRNA	0.0076	NA	1:100912112|100965918	exon	0.105	12	0.017	ENSG00000162695	SLC30A7	protein_coding	1	12	is1
1	100913663	100921841	8179	+	CIRIquant	circRNA	0.0059	NA	1:100913663|100921841	exon	0.081	10	0.016	ENSG00000162695	SLC30A7	protein_coding	1	13	is1
1	100995110	101013818	18709	-	CIRIquant	circRNA	0.0725	NA	1:100995110|101013818	exon	1	14	0.125	ENSG00000117543	DPH5	protein_coding	NA	NA	is1
1	103527695	103551073	23379	+	CIRIquant	circRNA	0.1449	NA	1:103527695|103551073	exon	2	11	0.267	ENSG00000185946	RNPC3	protein_coding	NA	NA	is1
1	103565435	103575540	10106	+	CIRIquant	circRNA	0.2174	NA	1:103565435|103575540	exon	3	11	0.353	ENSG00000240038,ENSG00000236085	AMY2B,ACTG1P4	protein_coding,processed_pseudogene	NA	NA	is1
1	103565435	103663011	97577	+	CIRIquant	circRNA	0.0725	NA	1:103565435|103663011	exon	1	8	0.2	ENSG00000237763,ENSG00000240038,ENSG00000236085,ENSG00000243480	AMY1A,AMY2B,ACTG1P4,AMY2A	protein_coding,protein_coding,processed_pseudogene,protein_coding	NA	NA	is1
1	104110784	104132353	21570	+	CIRIquant	circRNA	0.0136	NA	1:104110784|104132353	exon	0.188	0	1	ENSG00000215869	AC092506.1	transcribed_processed_pseudogene	1	0	is1
1	107324282	107324922	641	+	CIRIquant	circRNA	0.0725	NA	1:107324282|107324922	exon	1	0	1	ENSG00000162631	NTNG1	protein_coding	NA	NA	is1
1	107596212	107617632	21421	-	CIRIquant	circRNA	0.0688	NA	1:107596212|107617632	exon	0.949	9	0.174	ENSG00000134215	VAV3	protein_coding	1	1	is1
1	107642619	107705061	62443	-	CIRIquant	circRNA	0.0153	NA	1:107642619|107705061	exon	0.211	4	0.095	ENSG00000134215	VAV3	protein_coding	1	2	is1
1	107683488	107705061	21574	-	CIRIquant	circRNA	0.0725	NA	1:107683488|107705061	exon	1	0	1	ENSG00000134215	VAV3	protein_coding	NA	NA	is1
1	107723677	107770728	47052	-	CIRIquant	circRNA	0.0136	NA	1:107723677|107770728	exon	0.188	0	1	ENSG00000134215	VAV3	protein_coding	1	0	is1
1	108148279	108161293	13015	-	CIRIquant	circRNA	0.1449	NA	1:108148279|108161293	exon	2	52	0.071	ENSG00000085491	SLC25A24	protein_coding	NA	NA	is1
1	108154983	108185954	30972	-	CIRIquant	circRNA	0.1104	NA	1:108154983|108185954	exon	1.523	65	0.045	ENSG00000085491	SLC25A24	protein_coding	2	9	is1
1	108181941	108185954	4014	-	CIRIquant	circRNA	0.0153	NA	1:108181941|108185954	exon	0.211	2	0.174	ENSG00000085491	SLC25A24	protein_coding	2	2	is1
1	108612178	108616428	4251	+	CIRIquant	circRNA	0.0136	NA	1:108612178|108616428	exon	0.188	0	1	ENSG00000162636	FAM102B	protein_coding	1	0	is1
1	108696043	108698827	2785	+	CIRIquant	circRNA	0.107	NA	1:108696043|108698827	exon	1.476	14	0.174	ENSG00000134186	PRPF38B	protein_coding	1	1	is1
1	108752257	108760085	7829	+	CIRIquant	circRNA	0.1971	NA	1:108752257|108760085	exon	2.721	43	0.112	ENSG00000116266	STXBP3	protein_coding	3	5	is1
1	108756690	108760085	3396	+	CIRIquant	circRNA	0.0725	NA	1:108756690|108760085	exon	1	13	0.133	ENSG00000116266	STXBP3	protein_coding	NA	NA	is1
1	108782422	108807549	25128	+	CIRIquant	circRNA	0.2216	NA	1:108782422|108807549	exon	3.058	29	0.174	ENSG00000116266	STXBP3	protein_coding	1	1	is1
1	108793582	108800305	6724	+	CIRIquant	circRNA	0.3286	NA	1:108793582|108800305	exon	4.535	43	0.174	ENSG00000116266	STXBP3	protein_coding	2	2	is1
1	108885275	108885578	304	+	CIRIquant	circRNA	0.0076	NA	1:108885275|108885578	exon	0.105	1	0.174	ENSG00000121957	GPSM2	protein_coding	2	2	is1
1	108896864	108904254	7391	+	CIRIquant	circRNA	0.0229	NA	1:108896864|108904254	exon	0.316	3	0.174	ENSG00000121957	GPSM2	protein_coding	1	1	is1
1	108939636	108944057	4422	-	CIRIquant	circRNA	0.0725	NA	1:108939636|108944057	exon	1	0	1	ENSG00000274068,ENSG00000121940	AL449266.1,CLCC1	protein_coding,protein_coding	NA	NA	is1
1	108939636	108950448	10813	-	CIRIquant	circRNA	0.0306	NA	1:108939636|108950448	exon	0.422	24	0.034	ENSG00000274068,ENSG00000121940	AL449266.1,CLCC1	protein_coding,protein_coding	1	6	is1
1	108943475	108944057	583	-	CIRIquant	circRNA	0.0725	NA	1:108943475|108944057	exon	1	24	0.077	ENSG00000274068,ENSG00000121940	AL449266.1,CLCC1	protein_coding,protein_coding	NA	NA	is1
1	108981733	108986680	4948	-	CIRIquant	circRNA	0.0408	NA	1:108981733|108986680	exon	0.562	16	0.066	ENSG00000085433	WDR47	protein_coding	1	3	is1
1	108982609	108986680	4072	-	CIRIquant	circRNA	0.0136	NA	1:108982609|108986680	exon	0.188	0	1	ENSG00000085433	WDR47	protein_coding	1	0	is1
1	108982609	109011718	29110	-	CIRIquant	circRNA	0.0382	NA	1:108982609|109011718	exon	0.527	5	0.174	ENSG00000237349,ENSG00000085433	BX679664.2,WDR47	processed_pseudogene,protein_coding	1	1	is1
1	108995580	109011718	16139	-	CIRIquant	circRNA	0.1834	NA	1:108995580|109011718	exon	2.531	12	0.297	ENSG00000085433	WDR47	protein_coding	2	1	is1
1	109002224	109004715	2492	-	CIRIquant	circRNA	0.0136	NA	1:109002224|109004715	exon	0.188	0	1	ENSG00000085433	WDR47	protein_coding	1	0	is1
1	109002224	109011718	9495	-	CIRIquant	circRNA	0.0115	NA	1:109002224|109011718	exon	0.158	6	0.05	ENSG00000085433	WDR47	protein_coding	3	12	is1
1	109010916	109011718	803	-	CIRIquant	circRNA	0.0181	NA	1:109010916|109011718	exon	0.25	19	0.026	ENSG00000085433	WDR47	protein_coding	1	8	is1
1	109017518	109023521	6004	-	CIRIquant	circRNA	0.042	NA	1:109017518|109023521	exon	0.58	11	0.095	ENSG00000085433	WDR47	protein_coding	1	2	is1
1	109161894	109164691	2798	+	CIRIquant	circRNA	0.0178	NA	1:109161894|109164691	exon	0.246	182	0.003	ENSG00000116299	KIAA1324	protein_coding	1	78	is1
1	109171866	109173837	1972	+	CIRIquant	circRNA	0.0611	NA	1:109171866|109173837	exon	0.844	16	0.095	ENSG00000116299	KIAA1324	protein_coding	5	10	is1
1	109171866	109194594	22729	+	CIRIquant	circRNA	0.0338	NA	1:109171866|109194594	exon	0.466	137	0.007	ENSG00000116299	KIAA1324	protein_coding	1	31	is1
1	109173474	109173837	364	+	CIRIquant	circRNA	0.0215	NA	1:109173474|109173837	exon	0.297	262	0.002	ENSG00000116299	KIAA1324	protein_coding	1	93	is1
1	109188177	109198674	10498	+	CIRIquant	circRNA	0.0222	NA	1:109188177|109198674	exon	0.307	224	0.003	ENSG00000116299	KIAA1324	protein_coding	1	77	is1
1	109223978	109235431	11454	+	CIRIquant	circRNA	0.3286	NA	1:109223978|109235431	exon	4.535	258	0.034	ENSG00000031698	SARS	protein_coding	1	6	is1
1	109223982	109231786	7805	+	CIRIquant	circRNA	0.0136	NA	1:109223982|109231786	exon	0.188	0	1	ENSG00000031698	SARS	protein_coding	1	0	is1
1	109230878	109231786	909	+	CIRIquant	circRNA	0.0725	NA	1:109230878|109231786	exon	1	261	0.008	ENSG00000031698	SARS	protein_coding	NA	NA	is1
1	109316850	109317969	1120	-	CIRIquant	circRNA	0.017	NA	1:109316850|109317969	exon	0.235	29	0.016	ENSG00000134243	SORT1	protein_coding	1	13	is1
1	109322932	109347532	24601	-	CIRIquant	circRNA	0.0174	NA	1:109322932|109347532	exon	0.24	25	0.019	ENSG00000134243	SORT1	protein_coding	1	11	is1
1	109336240	109347532	11293	-	CIRIquant	circRNA	0.0266	NA	1:109336240|109347532	exon	0.367	73	0.01	ENSG00000134243	SORT1	protein_coding	1	21	is1
1	109342014	109345878	3865	-	CIRIquant	circRNA	0.0136	NA	1:109342014|109345878	exon	0.188	0	1	ENSG00000134243	SORT1	protein_coding	1	0	is1
1	109342014	109345881	3868	-	CIRIquant	circRNA	0.0104	NA	1:109342014|109345881	exon	0.143	34	0.008	ENSG00000134243	SORT1	protein_coding	1	25	is1
1	109345406	109345878	473	-	CIRIquant	circRNA	0.0102	NA	1:109345406|109345878	exon	0.141	20	0.014	ENSG00000134243	SORT1	protein_coding	1	15	is1
1	109350752	109371727	20976	+	CIRIquant	circRNA	0.0136	NA	1:109350752|109371727	exon	0.188	0	1	NA	NA	NA	1	0	is1
1	109409928	109411113	1186	-	CIRIquant	circRNA	0.0725	NA	1:109409928|109411113	exon	1	101	0.019	ENSG00000143106	PSMA5	protein_coding	NA	NA	is1
1	109409928	109415363	5436	-	CIRIquant	circRNA	0.0713	NA	1:109409928|109415363	exon	0.984	28	0.066	ENSG00000143106	PSMA5	protein_coding	1	3	is1
1	109411877	109415363	3487	-	CIRIquant	circRNA	0.0725	NA	1:109411877|109415363	exon	1	0	1	ENSG00000143106	PSMA5	protein_coding	NA	NA	is1
1	109573737	109582565	8829	+	CIRIquant	circRNA	0.0404	NA	1:109573737|109582565	exon	0.557	37	0.029	ENSG00000065135	GNAI3	protein_coding	1	7	is1
1	109573737	109586882	13146	+	CIRIquant	circRNA	0.0725	NA	1:109573737|109586882	exon	1	85	0.023	ENSG00000065135	GNAI3	protein_coding	NA	NA	is1
1	109582437	109586882	4446	+	CIRIquant	circRNA	0.1449	NA	1:109582437|109586882	exon	2	47	0.078	ENSG00000065135	GNAI3	protein_coding	NA	NA	is1
1	109651364	109652737	1374	+	CIRIquant	circRNA	0.0136	NA	1:109651364|109652737	exon	0.188	0	1	ENSG00000235045	RPL7P8	processed_pseudogene	1	0	is1
1	110038683	110041861	3179	+	CIRIquant	circRNA	0.0094	NA	1:110038683|110041861	exon	0.13	16	0.016	ENSG00000143093	STRIP1	protein_coding	1	13	is1
1	110222964	110226178	3215	+	CIRIquant	circRNA	0.0229	NA	1:110222964|110226178	exon	0.316	3	0.174	ENSG00000116396	KCNC4	protein_coding	6	6	is1
1	110355876	110366066	10191	+	CIRIquant	circRNA	0.0136	NA	1:110355876|110366066	exon	0.188	0	1	ENSG00000224699	LAMTOR5-AS1	processed_transcript	1	0	is1
1	110403919	110406379	2461	-	CIRIquant	circRNA	0.1452	NA	1:110403919|110406379	exon	2.004	76	0.05	ENSG00000134248	LAMTOR5	protein_coding	1	4	is1
1	111147642	111161296	13655	+	CIRIquant	circRNA	0.3623	NA	1:111147642|111161296	exon	5	13	0.435	ENSG00000134255	CEPT1	protein_coding	NA	NA	is1
1	111147642	111184280	36639	+	CIRIquant	circRNA	0.1095	NA	1:111147642|111184280	exon	1.512	43	0.066	ENSG00000134255	CEPT1	protein_coding	1	3	is1
1	111456086	111459636	3551	+	CIRIquant	circRNA	4.195	NA	1:111456086|111459636	exon	57.898	183	0.388	ENSG00000116459	ATP5PB	protein_coding	9	3	is1
1	111695341	111703476	8136	+	CIRIquant	circRNA	0.1095	NA	1:111695341|111703476	exon	1.512	43	0.066	ENSG00000116473	RAP1A	protein_coding	1	3	is1
1	111759400	111763007	3608	+	CIRIquant	circRNA	0.1223	NA	1:111759400|111763007	exon	1.687	16	0.174	ENSG00000064703	DDX20	protein_coding	1	1	is1
1	111981621	111982798	1178	-	CIRIquant	circRNA	0.0458	NA	1:111981621|111982798	exon	0.633	6	0.174	ENSG00000171385	KCND3	protein_coding	1	1	is1
1	112550601	112569954	19354	-	CIRIquant	circRNA	0.0535	NA	1:112550601|112569954	exon	0.738	7	0.174	ENSG00000007341	ST7L	protein_coding	1	1	is1
1	112550601	112600848	50248	-	CIRIquant	circRNA	0.0136	NA	1:112550601|112600848	exon	0.188	0	1	ENSG00000007341	ST7L	protein_coding	1	0	is1
1	112555868	112598086	42219	-	CIRIquant	circRNA	0.0272	NA	1:112555868|112598086	exon	0.375	0	1	ENSG00000007341	ST7L	protein_coding	2	0	is1
1	112555868	112616895	61028	-	CIRIquant	circRNA	0.0153	NA	1:112555868|112616895	exon	0.211	2	0.174	ENSG00000007341	ST7L	protein_coding	2	2	is1
1	112576986	112578417	1432	-	CIRIquant	circRNA	0.0022	NA	1:112576986|112578417	exon	0.031	5	0.012	ENSG00000007341	ST7L	protein_coding	1	17	is1
1	112576986	112591603	14618	-	CIRIquant	circRNA	0.0036	NA	1:112576986|112591603	exon	0.05	10	0.01	ENSG00000007341	ST7L	protein_coding	1	21	is1
1	112576986	112598086	21101	-	CIRIquant	circRNA	0.0725	NA	1:112576986|112598086	exon	1	0	1	ENSG00000007341	ST7L	protein_coding	NA	NA	is1
1	112576986	112611003	34018	-	CIRIquant	circRNA	0.0136	NA	1:112576986|112611003	exon	0.188	0	1	ENSG00000007341	ST7L	protein_coding	1	0	is1
1	112581992	112584126	2135	-	CIRIquant	circRNA	0.0051	NA	1:112581992|112584126	exon	0.07	2	0.066	ENSG00000007341	ST7L	protein_coding	1	3	is1
1	112581992	112598086	16095	-	CIRIquant	circRNA	0.0725	NA	1:112581992|112598086	exon	1	0	1	ENSG00000007341	ST7L	protein_coding	NA	NA	is1
1	112581992	112611003	29012	-	CIRIquant	circRNA	0.0136	NA	1:112581992|112611003	exon	0.188	0	1	ENSG00000007341	ST7L	protein_coding	1	0	is1
1	112581992	112616895	34904	-	CIRIquant	circRNA	0.0136	NA	1:112581992|112616895	exon	0.188	0	1	ENSG00000007341	ST7L	protein_coding	1	0	is1
1	112591525	112598086	6562	-	CIRIquant	circRNA	0.0031	NA	1:112591525|112598086	exon	0.042	2	0.04	ENSG00000007341	ST7L	protein_coding	2	10	is1
1	112591525	112600848	9324	-	CIRIquant	circRNA	0.0026	NA	1:112591525|112600848	exon	0.036	11	0.007	ENSG00000007341	ST7L	protein_coding	1	32	is1
1	112591525	112616895	25371	-	CIRIquant	circRNA	0.0357	NA	1:112591525|112616895	exon	0.492	7	0.123	ENSG00000007341	ST7L	protein_coding	2	3	is1
1	112597971	112600848	2878	-	CIRIquant	circRNA	0.0725	NA	1:112597971|112600848	exon	1	0	1	ENSG00000007341	ST7L	protein_coding	NA	NA	is1
1	112597971	112616895	18925	-	CIRIquant	circRNA	0.0136	NA	1:112597971|112616895	exon	0.188	0	1	ENSG00000007341	ST7L	protein_coding	1	0	is1
1	112600794	112611003	10210	-	CIRIquant	circRNA	0.0204	NA	1:112600794|112611003	exon	0.281	8	0.066	ENSG00000007341	ST7L	protein_coding	2	6	is1
1	112600794	112616895	16102	-	CIRIquant	circRNA	0.0725	NA	1:112600794|112616895	exon	1	0	1	ENSG00000007341	ST7L	protein_coding	NA	NA	is1
1	112610841	112614023	3183	-	CIRIquant	circRNA	0.0136	NA	1:112610841|112614023	exon	0.188	0	1	ENSG00000007341	ST7L	protein_coding	1	0	is1
1	112652029	112657686	5658	+	CIRIquant	circRNA	0.0725	NA	1:112652029|112657686	exon	1	5	0.286	ENSG00000116489	CAPZA1	protein_coding	NA	NA	is1
1	112653598	112659779	6182	+	CIRIquant	circRNA	0.2898	NA	1:112653598|112659779	exon	4	43	0.157	ENSG00000116489	CAPZA1	protein_coding	NA	NA	is1
1	112653598	112667145	13548	+	CIRIquant	circRNA	0.703	NA	1:112653598|112667145	exon	9.702	92	0.174	ENSG00000116489	CAPZA1	protein_coding	7	7	is1
1	113093206	113094755	1550	+	CIRIquant	circRNA	0.0596	NA	1:113093206|113094755	exon	0.823	13	0.112	ENSG00000198799	LRIG2	protein_coding	3	5	is1
1	113549515	113622994	73480	+	CIRIquant	circRNA	0.0127	NA	1:113549515|113622994	exon	0.176	5	0.066	ENSG00000081026	MAGI3	protein_coding	1	3	is1
1	113580542	113594560	14019	+	CIRIquant	circRNA	0.0764	NA	1:113580542|113594560	exon	1.055	10	0.174	ENSG00000081026	MAGI3	protein_coding	1	1	is1
1	113619736	113673465	53730	+	CIRIquant	circRNA	0.0229	NA	1:113619736|113673465	exon	0.316	3	0.174	ENSG00000081026	MAGI3	protein_coding	1	1	is1
1	113646486	113659265	12780	+	CIRIquant	circRNA	0.0229	NA	1:113646486|113659265	exon	0.316	12	0.05	ENSG00000081026	MAGI3	protein_coding	1	4	is1
1	113671734	113673465	1732	+	CIRIquant	circRNA	0.0153	NA	1:113671734|113673465	exon	0.211	2	0.174	ENSG00000081026	MAGI3	protein_coding	3	3	is1
1	113681198	113683138	1941	+	CIRIquant	circRNA	0.0382	NA	1:113681198|113683138	exon	0.527	5	0.174	ENSG00000081026	MAGI3	protein_coding	1	1	is1
1	113704081	113706162	2082	-	CIRIquant	circRNA	0.0229	NA	1:113704081|113706162	exon	0.316	12	0.05	ENSG00000116793	PHTF1	protein_coding	1	4	is1
1	113704081	113706722	2642	-	CIRIquant	circRNA	0.0458	NA	1:113704081|113706722	exon	0.633	2	0.388	ENSG00000116793	PHTF1	protein_coding	3	1	is1
1	113705890	113712113	6224	-	CIRIquant	circRNA	0.028	NA	1:113705890|113712113	exon	0.387	11	0.066	ENSG00000116793	PHTF1	protein_coding	1	3	is1
1	113726418	113738799	12382	-	CIRIquant	circRNA	0.0393	NA	1:113726418|113738799	exon	0.542	18	0.057	ENSG00000116793	PHTF1	protein_coding	2	7	is1
1	113738110	113738799	690	-	CIRIquant	circRNA	0.0543	NA	1:113738110|113738799	exon	0.75	0	1	ENSG00000116793	PHTF1	protein_coding	4	0	is1
1	113738110	113747014	8905	-	CIRIquant	circRNA	0.0134	NA	1:113738110|113747014	exon	0.185	7	0.05	ENSG00000116793	PHTF1	protein_coding	1	4	is1
1	113777210	113777808	599	-	CIRIquant	circRNA	0.0382	NA	1:113777210|113777808	exon	0.527	10	0.095	ENSG00000081019	RSBN1	protein_coding	1	2	is1
1	113796186	113798036	1851	-	CIRIquant	circRNA	0.0136	NA	1:113796186|113798036	exon	0.188	0	1	ENSG00000081019	RSBN1	protein_coding	1	0	is1
1	113848540	113855049	6510	-	CIRIquant	circRNA	0.0136	NA	1:113848540|113855049	exon	0.188	0	1	ENSG00000134242	PTPN22	protein_coding	1	0	is1
1	113856382	113859460	3079	-	CIRIquant	circRNA	0.0725	NA	1:113856382|113859460	exon	1	0	1	ENSG00000134242	PTPN22	protein_coding	NA	NA	is1
1	113897840	113901885	4046	-	CIRIquant	circRNA	0.0267	NA	1:113897840|113901885	exon	0.369	7	0.095	ENSG00000134262	AP4B1	protein_coding	1	2	is1
1	113940382	113941459	1078	+	CIRIquant	circRNA	0.0164	NA	1:113940382|113941459	exon	0.226	15	0.029	ENSG00000163349	HIPK1	protein_coding	1	7	is1
1	113952766	113968648	15883	+	CIRIquant	circRNA	0.0224	NA	1:113952766|113968648	exon	0.309	22	0.027	ENSG00000163349	HIPK1	protein_coding	2	15	is1
1	114421436	114427894	6459	-	CIRIquant	circRNA	0.0879	NA	1:114421436|114427894	exon	1.213	23	0.095	ENSG00000197323	TRIM33	protein_coding	1	2	is1
1	114463104	114464388	1285	-	CIRIquant	circRNA	0.2898	NA	1:114463104|114464388	exon	4	29	0.216	ENSG00000197323	TRIM33	protein_coding	NA	NA	is1
1	114463104	114477087	13984	-	CIRIquant	circRNA	0.0136	NA	1:114463104|114477087	exon	0.188	0	1	ENSG00000197323	TRIM33	protein_coding	1	0	is1
1	114594473	114626188	31716	-	CIRIquant	circRNA	0.0136	NA	1:114594473|114626188	exon	0.188	0	1	ENSG00000175984	DENND2C	protein_coding	1	0	is1
1	114608686	114611117	2432	-	CIRIquant	circRNA	0.0076	NA	1:114608686|114611117	exon	0.105	2	0.095	ENSG00000175984	DENND2C	protein_coding	1	2	is1
1	114621895	114623643	1749	-	CIRIquant	circRNA	0.0076	NA	1:114621895|114623643	exon	0.105	1	0.174	ENSG00000175984	DENND2C	protein_coding	1	1	is1
1	114719579	114720717	1139	-	CIRIquant	circRNA	0.2306	NA	1:114719579|114720717	exon	3.183	83	0.071	ENSG00000009307	CSDE1	protein_coding	4	11	is1
1	114719579	114738072	18494	-	CIRIquant	circRNA	0.0725	NA	1:114719579|114738072	exon	1	0	1	ENSG00000009307	CSDE1	protein_coding	NA	NA	is1
1	114723883	114730422	6540	-	CIRIquant	circRNA	0.0569	NA	1:114723883|114730422	exon	0.785	402	0.004	ENSG00000009307	CSDE1	protein_coding	1	54	is1
1	114723883	114739890	16008	-	CIRIquant	circRNA	0.0558	NA	1:114723883|114739890	exon	0.77	241	0.006	ENSG00000009307	CSDE1	protein_coding	1	33	is1
1	114725221	114738072	12852	-	CIRIquant	circRNA	0.2805	NA	1:114725221|114738072	exon	3.872	413	0.018	ENSG00000009307	CSDE1	protein_coding	4	45	is1
1	114733732	114738072	4341	-	CIRIquant	circRNA	0.0754	NA	1:114733732|114738072	exon	1.041	222	0.009	ENSG00000009307	CSDE1	protein_coding	2	45	is1
1	114736758	114750207	13450	-	CIRIquant	circRNA	0.0502	NA	1:114736758|114750207	exon	0.692	302	0.005	ENSG00000009307	CSDE1	protein_coding	1	46	is1
1	114739339	114747588	8250	+	CIRIquant	circRNA	0.0725	NA	1:114739339|114747588	exon	1	0	1	NA	NA	NA	NA	NA	is1
1	115050356	115060538	10183	-	CIRIquant	circRNA	0.0725	NA	1:115050356|115060538	exon	1	20	0.091	ENSG00000134198	TSPAN2	protein_coding	NA	NA	is1
1	115050356	115062232	11877	-	CIRIquant	circRNA	0.2174	NA	1:115050356|115062232	exon	3	47	0.113	ENSG00000134198	TSPAN2	protein_coding	NA	NA	is1
1	116019582	116020885	1304	+	CIRIquant	circRNA	0.0917	NA	1:116019582|116020885	exon	1.266	12	0.174	ENSG00000163393	SLC22A15	protein_coding	1	1	is1
1	116395110	116401655	6546	+	CIRIquant	circRNA	0.0384	NA	1:116395110|116401655	exon	0.53	196	0.005	ENSG00000163399	ATP1A1	protein_coding	1	39	is1
1	117084018	117101562	17545	+	CIRIquant	circRNA	0.0136	NA	1:117084018|117101562	exon	0.188	0	1	ENSG00000215930,ENSG00000116830	MIR942,TTF2	miRNA,protein_coding	1	0	is1
1	117147613	117153369	5757	-	CIRIquant	circRNA	0.0841	NA	1:117147613|117153369	exon	1.16	11	0.174	ENSG00000134258	VTCN1	protein_coding	1	1	is1
1	117396952	117420649	23698	+	CIRIquant	circRNA	0.0272	NA	1:117396952|117420649	exon	0.375	0	1	ENSG00000198162	MAN1A2	protein_coding	2	0	is1
1	117402186	117405645	3460	+	CIRIquant	circRNA	0.5072	NA	1:117402186|117405645	exon	7	138	0.092	ENSG00000198162	MAN1A2	protein_coding	NA	NA	is1
1	117402186	117414831	12646	+	CIRIquant	circRNA	2.1012	NA	1:117402186|117414831	exon	29	188	0.236	ENSG00000198162	MAN1A2	protein_coding	NA	NA	is1
1	117402186	117420649	18464	+	CIRIquant	circRNA	7.7527	NA	1:117402186|117420649	exon	107	8	0.964	ENSG00000198162	MAN1A2	protein_coding	NA	NA	is1
1	117402186	117442325	40140	+	CIRIquant	circRNA	1.9563	NA	1:117402186|117442325	exon	27	10	0.844	ENSG00000198162	MAN1A2	protein_coding	NA	NA	is1
1	117402186	117442335	40150	+	CIRIquant	circRNA	0.0136	NA	1:117402186|117442335	exon	0.188	0	1	ENSG00000198162	MAN1A2	protein_coding	1	0	is1
1	117402186	117466427	64242	+	CIRIquant	circRNA	0.3623	NA	1:117402186|117466427	exon	5	18	0.357	ENSG00000198162	MAN1A2	protein_coding	NA	NA	is1
1	117402186	117502970	100785	+	CIRIquant	circRNA	0.0136	NA	1:117402186|117502970	exon	0.188	0	1	ENSG00000198162,ENSG00000279513	MAN1A2,AL157902.2	protein_coding,TEC	1	0	is1
1	117405549	117420649	15101	+	CIRIquant	circRNA	0.0022	NA	1:117405549|117420649	exon	0.03	178	0	ENSG00000198162	MAN1A2	protein_coding	1	628	is1
1	117442231	117502970	60740	+	CIRIquant	circRNA	0.0023	NA	1:117442231|117502970	exon	0.031	33	0.002	ENSG00000198162,ENSG00000279513	MAN1A2,AL157902.2	protein_coding,TEC	1	111	is1
1	117460489	117493262	32774	+	CIRIquant	circRNA	0.0143	NA	1:117460489|117493262	exon	0.197	28	0.014	ENSG00000198162	MAN1A2	protein_coding	2	30	is1
1	117460489	117502970	42482	+	CIRIquant	circRNA	0.2174	NA	1:117460489|117502970	exon	3	0	1	ENSG00000198162,ENSG00000279513	MAN1A2,AL157902.2	protein_coding,TEC	NA	NA	is1
1	117460489	117522937	62449	+	CIRIquant	circRNA	0.0136	NA	1:117460489|117522937	exon	0.188	0	1	ENSG00000198162,ENSG00000279513	MAN1A2,AL157902.2	protein_coding,TEC	1	0	is1
1	117493147	117502970	9824	+	CIRIquant	circRNA	0.0725	NA	1:117493147|117502970	exon	1	0	1	ENSG00000198162,ENSG00000279513	MAN1A2,AL157902.2	protein_coding,TEC	NA	NA	is1
1	117493147	117522937	29791	+	CIRIquant	circRNA	0.0272	NA	1:117493147|117522937	exon	0.375	0	1	ENSG00000198162,ENSG00000279513	MAN1A2,AL157902.2	protein_coding,TEC	2	0	is1
1	117870396	117920424	50029	-	CIRIquant	circRNA	0.0725	NA	1:117870396|117920424	exon	1	5	0.286	ENSG00000196505	GDAP2	protein_coding	NA	NA	is1
1	117870447	117920424	49978	-	CIRIquant	circRNA	0.0038	NA	1:117870447|117920424	exon	0.053	2	0.05	ENSG00000196505	GDAP2	protein_coding	1	4	is1
1	117878009	117920424	42416	-	CIRIquant	circRNA	0.0703	NA	1:117878009|117920424	exon	0.97	23	0.078	ENSG00000196505	GDAP2	protein_coding	4	10	is1
1	117881823	117920424	38602	-	CIRIquant	circRNA	0.0357	NA	1:117881823|117920424	exon	0.492	7	0.123	ENSG00000196505	GDAP2	protein_coding	2	3	is1
1	117896833	117920424	23592	-	CIRIquant	circRNA	0.0408	NA	1:117896833|117920424	exon	0.562	0	1	ENSG00000196505	GDAP2	protein_coding	3	0	is1
1	117896833	117924559	27727	-	CIRIquant	circRNA	0.0105	NA	1:117896833|117924559	exon	0.145	11	0.026	ENSG00000196505	GDAP2	protein_coding	1	8	is1
1	117902617	117918736	16120	-	CIRIquant	circRNA	0.0051	NA	1:117902617|117918736	exon	0.07	10	0.014	ENSG00000196505	GDAP2	protein_coding	1	15	is1
1	117911994	117918736	6743	-	CIRIquant	circRNA	0.1449	NA	1:117911994|117918736	exon	2	12	0.25	ENSG00000196505	GDAP2	protein_coding	NA	NA	is1
1	119525856	119527992	2137	-	CIRIquant	circRNA	0.0725	NA	1:119525856|119527992	exon	1	1	0.667	NA	NA	NA	NA	NA	is1
1	119587321	119588517	1197	-	CIRIquant	circRNA	0.0408	NA	1:119587321|119588517	exon	0.562	3.556	0.24	NA	NA	NA	3	2	is1
1	121538323	121564913	26591	+	CIRIquant	circRNA	0.0136	NA	1:121538323|121564913	exon	0.188	0	1	ENSG00000231752	EMBP1	transcribed_unprocessed_pseudogene	1	0	is1
1	145643869	145658920	15052	+	CIRIquant	circRNA	0.0136	NA	1:145643869|145658920	exon	0.188	0	1	ENSG00000117262	GPR89A	protein_coding	1	0	is1
1	145771711	145788966	17256	-	CIRIquant	circRNA	0.0725	NA	1:145771711|145788966	exon	1	31	0.061	ENSG00000265491	RNF115	protein_coding	NA	NA	is1
1	145784539	145794196	9658	-	CIRIquant	circRNA	0.0215	NA	1:145784539|145794196	exon	0.297	31	0.019	ENSG00000265491	RNF115	protein_coding	1	11	is1
1	145825757	145828837	3081	+	CIRIquant	circRNA	0.0136	NA	1:145825757|145828837	exon	0.188	0	1	ENSG00000186141	POLR3C	protein_coding	1	0	is1
1	145839890	145841071	1182	+	CIRIquant	circRNA	0.0027	NA	1:145839890|145841071	exon	0.038	5	0.015	ENSG00000186141	POLR3C	protein_coding	1	14	is1
1	145839890	145842477	2588	+	CIRIquant	circRNA	0.1449	NA	1:145839890|145842477	exon	2	13	0.235	ENSG00000186141	POLR3C	protein_coding	NA	NA	is1
1	145853504	145854880	1377	-	CIRIquant	circRNA	0.0136	NA	1:145853504|145854880	exon	0.188	0	1	ENSG00000131788	PIAS3	protein_coding	1	0	is1
1	145942713	145947782	5070	-	CIRIquant	circRNA	0.0642	NA	1:145942713|145947782	exon	0.886	21	0.078	ENSG00000271601	LIX1L	protein_coding	2	5	is1
1	145974825	145975436	612	+	CIRIquant	circRNA	0.0725	NA	1:145974825|145975436	exon	1	18	0.1	ENSG00000280778,ENSG00000121851	AC243547.3,POLR3GL	protein_coding,protein_coding	NA	NA	is1
1	146473358	146478551	5194	+	CIRIquant	circRNA	0.0136	NA	1:146473358|146478551	exon	0.188	0	1	ENSG00000276975	HYDIN2	transcribed_unprocessed_pseudogene	1	0	is1
1	146504741	146505412	672	+	CIRIquant	circRNA	0.2898	NA	1:146504741|146505412	exon	4	3	0.727	ENSG00000276975	HYDIN2	transcribed_unprocessed_pseudogene	NA	NA	is1
1	146773531	146776736	3206	+	CIRIquant	circRNA	0.0136	NA	1:146773531|146776736	exon	0.188	0	1	ENSG00000276975	HYDIN2	transcribed_unprocessed_pseudogene	1	0	is1
1	147252623	147259918	7296	+	CIRIquant	circRNA	0.0725	NA	1:147252623|147259918	exon	1	19	0.095	ENSG00000131778,ENSG00000237188	CHD1L,AC242426.2	protein_coding,antisense	NA	NA	is1
1	147264422	147280191	15770	+	CIRIquant	circRNA	0.0069	NA	1:147264422|147280191	exon	0.096	10	0.019	ENSG00000131778	CHD1L	protein_coding	1	11	is1
1	147275354	147285487	10134	+	CIRIquant	circRNA	0.0725	NA	1:147275354|147285487	exon	1	8	0.2	ENSG00000131778	CHD1L	protein_coding	NA	NA	is1
1	147275354	147295564	20211	+	CIRIquant	circRNA	0.0458	NA	1:147275354|147295564	exon	0.633	6	0.174	ENSG00000131778	CHD1L	protein_coding	1	1	is1
1	147286298	147287733	1436	+	CIRIquant	circRNA	0.0136	NA	1:147286298|147287733	exon	0.188	0	1	ENSG00000131778	CHD1L	protein_coding	1	0	is1
1	147648246	147659775	11530	-	CIRIquant	circRNA	0.2445	NA	1:147648246|147659775	exon	3.375	4	0.628	ENSG00000162836	ACP6	protein_coding	8	1	is1
1	147658960	147659775	816	-	CIRIquant	circRNA	0.0725	NA	1:147658960|147659775	exon	1	26	0.071	ENSG00000162836	ACP6	protein_coding	NA	NA	is1
1	148333214	148335919	2706	-	CIRIquant	circRNA	0.0136	NA	1:148333214|148335919	exon	0.188	0	1	ENSG00000283676,ENSG00000274020,ENSG00000202408	MIR5087,LINC01138,RNU1-122P	miRNA,processed_transcript,snRNA	1	0	is1
1	148427836	148428847	1012	+	CIRIquant	circRNA	0.0382	NA	1:148427836|148428847	exon	0.527	5	0.174	ENSG00000231551	AC245100.4	transcribed_unprocessed_pseudogene	1	1	is1
1	148972180	148974605	2426	+	CIRIquant	circRNA	0.0351	NA	1:148972180|148974605	exon	0.485	46	0.021	ENSG00000178104	PDE4DIP	protein_coding	1	10	is1
1	149002439	149005437	2999	+	CIRIquant	circRNA	0.0076	NA	1:149002439|149005437	exon	0.105	7	0.029	ENSG00000178104	PDE4DIP	protein_coding	1	7	is1
1	149655699	149669310	13612	+	CIRIquant	circRNA	0.4347	NA	1:149655699|149669310	exon	6	1	0.923	ENSG00000277147	LINC00869	transcribed_unprocessed_pseudogene	NA	NA	is1
1	149959684	149964349	4666	-	CIRIquant	circRNA	0.0015	NA	1:149959684|149964349	exon	0.02	8	0.005	ENSG00000264522	OTUD7B	protein_coding	1	42	is1
1	149964222	149965878	1657	-	CIRIquant	circRNA	0.0725	NA	1:149964222|149965878	exon	1	5	0.286	ENSG00000264522	OTUD7B	protein_coding	NA	NA	is1
1	149977426	149988183	10758	-	CIRIquant	circRNA	0.0025	NA	1:149977426|149988183	exon	0.035	4	0.017	ENSG00000264522	OTUD7B	protein_coding	1	12	is1
1	150068630	150110627	41998	+	CIRIquant	circRNA	0.056	NA	1:150068630|150110627	exon	0.773	22	0.066	ENSG00000136631	VPS45	protein_coding	1	3	is1
1	150091937	150110627	18691	+	CIRIquant	circRNA	0.0725	NA	1:150091937|150110627	exon	1	7	0.222	ENSG00000136631	VPS45	protein_coding	NA	NA	is1
1	150154456	150155486	1031	-	CIRIquant	circRNA	0.0725	NA	1:150154456|150155486	exon	1	0	1	NA	NA	NA	NA	NA	is1
1	150223186	150229237	6052	-	CIRIquant	circRNA	0.0592	NA	1:150223186|150229237	exon	0.817	31	0.05	ENSG00000143401	ANP32E	protein_coding	1	4	is1
1	150230571	150231926	1356	-	CIRIquant	circRNA	0.0497	NA	1:150230571|150231926	exon	0.685	13	0.095	ENSG00000143401	ANP32E	protein_coding	1	2	is1
1	150286430	150286993	564	+	CIRIquant	circRNA	0.0272	NA	1:150286430|150286993	exon	0.375	0	1	ENSG00000159208	CIART	protein_coding	2	0	is1
1	150324895	150349218	24324	+	CIRIquant	circRNA	0.0325	NA	1:150324895|150349218	exon	0.448	17	0.05	ENSG00000117360	PRPF3	protein_coding	1	4	is1
1	150327557	150340477	12921	+	CIRIquant	circRNA	0.0267	NA	1:150327557|150340477	exon	0.369	14	0.05	ENSG00000117360	PRPF3	protein_coding	1	4	is1
1	150334935	150335241	307	+	CIRIquant	circRNA	0.0725	NA	1:150334935|150335241	exon	1	35	0.054	ENSG00000117360	PRPF3	protein_coding	NA	NA	is1
1	150334935	150338326	3392	+	CIRIquant	circRNA	0.0122	NA	1:150334935|150338326	exon	0.169	8	0.04	ENSG00000117360	PRPF3	protein_coding	1	5	is1
1	150417596	150446401	28806	+	CIRIquant	circRNA	0.0725	NA	1:150417596|150446401	exon	1	6	0.25	ENSG00000163125	RPRD2	protein_coding	NA	NA	is1
1	150440923	150446401	5479	+	CIRIquant	circRNA	0.0272	NA	1:150440923|150446401	exon	0.375	0	1	ENSG00000163125	RPRD2	protein_coding	2	0	is1
1	150440923	150464727	23805	+	CIRIquant	circRNA	0.0138	NA	1:150440923|150464727	exon	0.19	9	0.04	ENSG00000163125	RPRD2	protein_coding	1	5	is1
1	150443231	150446401	3171	+	CIRIquant	circRNA	0.0229	NA	1:150443231|150446401	exon	0.316	9	0.066	ENSG00000163125	RPRD2	protein_coding	1	3	is1
1	150444251	150460317	16067	+	CIRIquant	circRNA	0.0081	NA	1:150444251|150460317	exon	0.112	6	0.036	ENSG00000163125	RPRD2	protein_coding	3	17	is1
1	150446226	150446401	176	+	CIRIquant	circRNA	0.0543	NA	1:150446226|150446401	exon	0.75	0	1	ENSG00000163125	RPRD2	protein_coding	4	0	is1
1	150446226	150457570	11345	+	CIRIquant	circRNA	0.0133	NA	1:150446226|150457570	exon	0.183	11	0.032	ENSG00000163125	RPRD2	protein_coding	3	19	is1
1	150457288	150457570	283	+	CIRIquant	circRNA	0.0136	NA	1:150457288|150457570	exon	0.188	0	1	ENSG00000163125	RPRD2	protein_coding	1	0	is1
1	150492411	150496908	4498	+	CIRIquant	circRNA	0.0725	NA	1:150492411|150496908	exon	1	5	0.286	ENSG00000143374	TARS2	protein_coding	NA	NA	is1
1	150492411	150497747	5337	+	CIRIquant	circRNA	0.0191	NA	1:150492411|150497747	exon	0.264	5	0.095	ENSG00000143374	TARS2	protein_coding	1	2	is1
1	150498897	150499293	397	+	CIRIquant	circRNA	0.0153	NA	1:150498897|150499293	exon	0.211	8	0.05	ENSG00000143374	TARS2	protein_coding	1	4	is1
1	150532250	150546857	14608	+	CIRIquant	circRNA	0.0136	NA	1:150532250|150546857	exon	0.188	0	1	NA	NA	NA	1	0	is1
1	150534946	150535173	228	-	CIRIquant	circRNA	0.0136	NA	1:150534946|150535173	exon	0.188	0	1	NA	NA	NA	1	0	is1
1	150620890	150621072	183	-	CIRIquant	circRNA	0.0573	NA	1:150620890|150621072	exon	0.791	3	0.345	ENSG00000143420	ENSA	protein_coding	5	2	is1
1	150625642	150627592	1951	-	CIRIquant	circRNA	0.0153	NA	1:150625642|150627592	exon	0.211	164	0.003	ENSG00000143420	ENSA	protein_coding	1	82	is1
1	150634831	150649300	14470	+	CIRIquant	circRNA	0.0076	NA	1:150634831|150649300	exon	0.105	1	0.174	NA	NA	NA	1	1	is1
1	150648668	150663763	15096	-	CIRIquant	circRNA	0.0764	NA	1:150648668|150663763	exon	1.055	20	0.095	ENSG00000143457	GOLPH3L	protein_coding	1	2	is1
1	150661814	150663763	1950	-	CIRIquant	circRNA	0.0725	NA	1:150661814|150663763	exon	1	34	0.056	ENSG00000143457	GOLPH3L	protein_coding	NA	NA	is1
1	150817920	150826617	8698	-	CIRIquant	circRNA	0.0306	NA	1:150817920|150826617	exon	0.422	6	0.123	ENSG00000143437	ARNT	protein_coding	2	3	is1
1	150823194	150826617	3424	-	CIRIquant	circRNA	0.0136	NA	1:150823194|150826617	exon	0.188	0	1	ENSG00000143437	ARNT	protein_coding	1	0	is1
1	150823194	150834640	11447	-	CIRIquant	circRNA	0.0357	NA	1:150823194|150834640	exon	0.492	21	0.045	ENSG00000143437	ARNT	protein_coding	2	9	is1
1	150826543	150834640	8098	-	CIRIquant	circRNA	0.0019	NA	1:150826543|150834640	exon	0.026	2	0.026	ENSG00000143437	ARNT	protein_coding	1	8	is1
1	150829093	150834640	5548	-	CIRIquant	circRNA	0.0136	NA	1:150829093|150834640	exon	0.188	19.557	0.019	ENSG00000143437	ARNT	protein_coding	1	11	is1
1	150846263	150858460	12198	-	CIRIquant	circRNA	0.021	NA	1:150846263|150858460	exon	0.29	11	0.05	ENSG00000143437	ARNT	protein_coding	1	4	is1
1	150927704	150939974	12271	+	CIRIquant	circRNA	0.0099	NA	1:150927704|150939974	exon	0.136	11	0.024	ENSG00000143379	SETDB1	protein_coding	2	17	is1
1	150929967	150941428	11462	+	CIRIquant	circRNA	0.0333	NA	1:150929967|150941428	exon	0.46	12	0.071	ENSG00000143379	SETDB1	protein_coding	4	11	is1
1	150942563	150947012	4450	+	CIRIquant	circRNA	0.028	NA	1:150942563|150947012	exon	0.387	11	0.066	ENSG00000143379	SETDB1	protein_coding	1	3	is1
1	150946886	150951481	4596	+	CIRIquant	circRNA	0.0725	NA	1:150946886|150951481	exon	1	16	0.111	ENSG00000143379	SETDB1	protein_coding	NA	NA	is1
1	150960563	150962158	1596	+	CIRIquant	circRNA	0.0204	NA	1:150960563|150962158	exon	0.281	4	0.123	ENSG00000143379	SETDB1	protein_coding	4	6	is1
1	151002013	151006903	4891	+	CIRIquant	circRNA	0.0076	NA	1:151002013|151006903	exon	0.105	2	0.095	NA	NA	NA	1	2	is1
1	151017812	151018669	858	+	CIRIquant	circRNA	0.1605	NA	1:151017812|151018669	exon	2.215	21	0.174	ENSG00000143363	PRUNE1	protein_coding	2	2	is1
1	151017812	151025673	7862	+	CIRIquant	circRNA	0.0161	NA	1:151017812|151025673	exon	0.223	19	0.023	ENSG00000143363	PRUNE1	protein_coding	2	18	is1
1	151024611	151025673	1063	+	CIRIquant	circRNA	0.0725	NA	1:151024611|151025673	exon	1	0	1	ENSG00000143363	PRUNE1	protein_coding	NA	NA	is1
1	151024611	151027327	2717	+	CIRIquant	circRNA	0.0725	NA	1:151024611|151027327	exon	1	20	0.091	ENSG00000143363	PRUNE1	protein_coding	NA	NA	is1
1	151024611	151028944	4334	+	CIRIquant	circRNA	0.0142	NA	1:151024611|151028944	exon	0.196	13	0.029	ENSG00000143363	PRUNE1	protein_coding	1	7	is1
1	151025515	151028944	3430	+	CIRIquant	circRNA	0.0102	NA	1:151025515|151028944	exon	0.141	22	0.013	ENSG00000143363	PRUNE1	protein_coding	2	33	is1
1	151027233	151028944	1712	+	CIRIquant	circRNA	0.0725	NA	1:151027233|151028944	exon	1	1	0.667	ENSG00000143363	PRUNE1	protein_coding	NA	NA	is1
1	151088190	151107222	19033	+	CIRIquant	circRNA	0.0725	NA	1:151088190|151107222	exon	1	11	0.154	ENSG00000143458	GABPB2	protein_coding	NA	NA	is1
1	151088190	151118139	29950	+	CIRIquant	circRNA	0.0725	NA	1:151088190|151118139	exon	1	0	1	ENSG00000143458	GABPB2	protein_coding	NA	NA	is1
1	151090406	151098002	7597	+	CIRIquant	circRNA	0.0725	NA	1:151090406|151098002	exon	1	7	0.222	ENSG00000143458	GABPB2	protein_coding	NA	NA	is1
1	151090406	151107222	16817	+	CIRIquant	circRNA	0.0109	NA	1:151090406|151107222	exon	0.151	5	0.057	ENSG00000143458	GABPB2	protein_coding	2	7	is1
1	151093192	151107222	14031	+	CIRIquant	circRNA	0.0011	NA	1:151093192|151107222	exon	0.015	1	0.029	ENSG00000143458	GABPB2	protein_coding	1	7	is1
1	151093192	151118139	24948	+	CIRIquant	circRNA	0.0344	NA	1:151093192|151118139	exon	0.475	9	0.095	ENSG00000143458	GABPB2	protein_coding	1	2	is1
1	151097852	151107222	9371	+	CIRIquant	circRNA	0.0004	NA	1:151097852|151107222	exon	0.005	2	0.005	ENSG00000143458	GABPB2	protein_coding	1	39	is1
1	151117392	151118139	748	+	CIRIquant	circRNA	0.0229	NA	1:151117392|151118139	exon	0.316	3	0.174	ENSG00000143458	GABPB2	protein_coding	1	1	is1
1	151161736	151162100	365	-	CIRIquant	circRNA	0.0127	NA	1:151161736|151162100	exon	0.176	10	0.034	ENSG00000163155	LYSMD1	protein_coding	1	6	is1
1	151166934	151167414	481	+	CIRIquant	circRNA	0.0725	NA	1:151166934|151167414	exon	1	13	0.133	ENSG00000163156	SCNM1	protein_coding	NA	NA	is1
1	151178001	151184493	6493	-	CIRIquant	circRNA	0.0725	NA	1:151178001|151184493	exon	1	36	0.053	ENSG00000163159	VPS72	protein_coding	NA	NA	is1
1	151224245	151232703	8459	+	CIRIquant	circRNA	0.0408	NA	1:151224245|151232703	exon	0.562	0	1	ENSG00000143398	PIP5K1A	protein_coding	3	0	is1
1	151224248	151232703	8456	+	CIRIquant	circRNA	0.0725	NA	1:151224248|151232703	exon	1	8	0.2	ENSG00000143398	PIP5K1A	protein_coding	NA	NA	is1
1	151227320	151232703	5384	+	CIRIquant	circRNA	0.0061	NA	1:151227320|151232703	exon	0.084	6	0.027	ENSG00000143398	PIP5K1A	protein_coding	2	15	is1
1	151236558	151236763	206	+	CIRIquant	circRNA	0.0195	NA	1:151236558|151236763	exon	0.269	25	0.021	ENSG00000143398	PIP5K1A	protein_coding	5	49	is1
1	151264832	151267339	2508	+	CIRIquant	circRNA	0.0725	NA	1:151264832|151267339	exon	1	143	0.014	ENSG00000159352	PSMD4	protein_coding	NA	NA	is1
1	151315573	151316509	937	-	CIRIquant	circRNA	0.2174	NA	1:151315573|151316509	exon	3	25	0.194	ENSG00000143393	PI4KB	protein_coding	NA	NA	is1
1	151408100	151408828	729	-	CIRIquant	circRNA	0.0061	NA	1:151408100|151408828	exon	0.084	8	0.021	ENSG00000143442	POGZ	protein_coding	1	10	is1
1	151411625	151412396	772	-	CIRIquant	circRNA	0.016	NA	1:151411625|151412396	exon	0.221	7	0.06	ENSG00000143442	POGZ	protein_coding	3	10	is1
1	151423397	151442205	18809	-	CIRIquant	circRNA	0.0096	NA	1:151423397|151442205	exon	0.132	10	0.026	ENSG00000143442	POGZ	protein_coding	1	8	is1
1	151427823	151430841	3019	-	CIRIquant	circRNA	0.0147	NA	1:151427823|151430841	exon	0.203	9	0.043	ENSG00000143442	POGZ	protein_coding	3	14	is1
1	151427823	151442205	14383	-	CIRIquant	circRNA	0.0306	NA	1:151427823|151442205	exon	0.422	10	0.078	ENSG00000143442	POGZ	protein_coding	4	10	is1
1	151638888	151639119	232	+	CIRIquant	circRNA	0.0951	NA	1:151638888|151639119	exon	1.312	0	1	ENSG00000143376	SNX27	protein_coding	7	0	is1
1	151638888	151668635	29748	+	CIRIquant	circRNA	0.1449	NA	1:151638888|151668635	exon	2	0	1	ENSG00000143376	SNX27	protein_coding	NA	NA	is1
1	151638888	151683445	44558	+	CIRIquant	circRNA	0.0306	NA	1:151638888|151683445	exon	0.422	4	0.174	ENSG00000143376	SNX27	protein_coding	1	1	is1
1	151638888	151699485	60598	+	CIRIquant	circRNA	0.0272	NA	1:151638888|151699485	exon	0.375	0	1	ENSG00000143376	SNX27	protein_coding	2	0	is1
1	151658235	151658427	193	+	CIRIquant	circRNA	0.0055	NA	1:151658235|151658427	exon	0.075	10	0.015	ENSG00000143376	SNX27	protein_coding	2	28	is1
1	151658235	151662270	4036	+	CIRIquant	circRNA	0.0023	NA	1:151658235|151662270	exon	0.032	7	0.009	ENSG00000143376	SNX27	protein_coding	1	23	is1
1	151658235	151668635	10401	+	CIRIquant	circRNA	0.0413	NA	1:151658235|151668635	exon	0.569	9	0.112	ENSG00000143376	SNX27	protein_coding	3	5	is1
1	151658235	151683445	25211	+	CIRIquant	circRNA	0.0174	NA	1:151658235|151683445	exon	0.24	25	0.019	ENSG00000143376	SNX27	protein_coding	1	11	is1
1	151708998	151709791	794	-	CIRIquant	circRNA	0.0204	NA	1:151708998|151709791	exon	0.281	20	0.027	ENSG00000159409	CELF3	protein_coding	2	15	is1
1	151774413	151776599	2187	-	CIRIquant	circRNA	0.0306	NA	1:151774413|151776599	exon	0.422	8	0.095	ENSG00000182134	TDRKH	protein_coding	1	2	is1
1	151814574	151817280	2707	-	CIRIquant	circRNA	0.0212	NA	1:151814574|151817280	exon	0.293	25	0.023	ENSG00000143365	RORC	protein_coding	2	18	is1
1	152205860	152251758	45899	+	CIRIquant	circRNA	0.0272	NA	1:152205860|152251758	exon	0.375	0	1	ENSG00000236427,ENSG00000237975	AL589986.2,FLG-AS1	lincRNA,antisense	2	0	is1
1	152205860	152253510	47651	+	CIRIquant	circRNA	0.0136	NA	1:152205860|152253510	exon	0.188	0	1	ENSG00000236427,ENSG00000237975	AL589986.2,FLG-AS1	lincRNA,antisense	1	0	is1
1	152226426	152227051	626	+	CIRIquant	circRNA	0.0038	NA	1:152226426|152227051	exon	0.053	2	0.05	ENSG00000237975	FLG-AS1	antisense	1	4	is1
1	152226426	152251758	25333	+	CIRIquant	circRNA	0.0306	NA	1:152226426|152251758	exon	0.422	2	0.297	ENSG00000237975	FLG-AS1	antisense	2	1	is1
1	152226426	152374047	147622	+	CIRIquant	circRNA	0.0725	NA	1:152226426|152374047	exon	1	2	0.5	ENSG00000237975	FLG-AS1	antisense	NA	NA	is1
1	152248895	152251758	2864	+	CIRIquant	circRNA	0.0679	NA	1:152248895|152251758	exon	0.938	0	1	ENSG00000237975	FLG-AS1	antisense	5	0	is1
1	152248895	152253510	4616	+	CIRIquant	circRNA	0.0543	NA	1:152248895|152253510	exon	0.75	1.778	0.458	ENSG00000237975	FLG-AS1	antisense	4	1	is1
1	152314906	152335439	20534	+	CIRIquant	circRNA	0.0019	NA	1:152314906|152335439	exon	0.026	3	0.017	ENSG00000237975	FLG-AS1	antisense	1	12	is1
1	152332583	152341210	8628	+	CIRIquant	circRNA	0.1359	NA	1:152332583|152341210	exon	1.875	3.556	0.513	ENSG00000237975	FLG-AS1	antisense	10	2	is1
1	153664043	153665728	1686	-	CIRIquant	circRNA	0.0774	NA	1:153664043|153665728	exon	1.069	152	0.014	ENSG00000143621	ILF2	protein_coding	1	15	is1
1	153664043	153668557	4515	-	CIRIquant	circRNA	0.0196	NA	1:153664043|153668557	exon	0.271	18	0.029	ENSG00000143621	ILF2	protein_coding	1	7	is1
1	153665220	153668557	3338	-	CIRIquant	circRNA	0.1834	NA	1:153665220|153668557	exon	2.531	72	0.066	ENSG00000143621	ILF2	protein_coding	3	9	is1
1	153667555	153668557	1003	-	CIRIquant	circRNA	0.0136	NA	1:153667555|153668557	exon	0.188	0	1	ENSG00000143621	ILF2	protein_coding	1	0	is1
1	153740651	153757763	17113	+	CIRIquant	circRNA	0.0153	NA	1:153740651|153757763	exon	0.211	6	0.066	ENSG00000143624	INTS3	protein_coding	1	3	is1
1	153746957	153748755	1799	+	CIRIquant	circRNA	0.0111	NA	1:153746957|153748755	exon	0.153	16	0.019	ENSG00000143624	INTS3	protein_coding	1	11	is1
1	153754642	153757763	3122	+	CIRIquant	circRNA	0.0076	NA	1:153754642|153757763	exon	0.105	9	0.023	ENSG00000143624	INTS3	protein_coding	1	9	is1
1	153761570	153765063	3494	+	CIRIquant	circRNA	0.0115	NA	1:153761570|153765063	exon	0.158	3	0.095	ENSG00000143624	INTS3	protein_coding	1	2	is1
1	153762728	153765063	2336	+	CIRIquant	circRNA	0.0725	NA	1:153762728|153765063	exon	1	11	0.154	ENSG00000143624	INTS3	protein_coding	NA	NA	is1
1	153811731	153813452	1722	-	CIRIquant	circRNA	0.0725	NA	1:153811731|153813452	exon	1	4	0.333	ENSG00000143614	GATAD2B	protein_coding	NA	NA	is1
1	153817372	153818171	800	-	CIRIquant	circRNA	0.0076	NA	1:153817372|153818171	exon	0.105	2	0.095	ENSG00000143614	GATAD2B	protein_coding	1	2	is1
1	153818791	153819735	945	-	CIRIquant	circRNA	0.0115	NA	1:153818791|153819735	exon	0.158	1	0.24	ENSG00000143614	GATAD2B	protein_coding	3	2	is1
1	153886923	153889725	2803	-	CIRIquant	circRNA	0.0136	NA	1:153886923|153889725	exon	0.188	0	1	ENSG00000143614	GATAD2B	protein_coding	1	0	is1
1	153889678	153893067	3390	-	CIRIquant	circRNA	0.0725	NA	1:153889678|153893067	exon	1	2	0.5	ENSG00000143614	GATAD2B	protein_coding	NA	NA	is1
1	153953266	153954989	1724	-	CIRIquant	circRNA	0.0107	NA	1:153953266|153954989	exon	0.148	7	0.04	ENSG00000160741	CRTC2	protein_coding	1	5	is1
1	154082071	154104379	22309	+	CIRIquant	circRNA	0.0136	NA	1:154082071|154104379	exon	0.188	0	1	NA	NA	NA	1	0	is1
1	154139802	154152888	13087	-	CIRIquant	circRNA	0.0725	NA	1:154139802|154152888	exon	1	0	1	ENSG00000143552	NUP210L	protein_coding	NA	NA	is1
1	154170400	154176248	5849	-	CIRIquant	circRNA	0.1951	NA	1:154170400|154176248	exon	2.692	217	0.024	ENSG00000143549	TPM3	protein_coding	4	34	is1
1	154172908	154173201	294	-	CIRIquant	circRNA	0.0725	NA	1:154172908|154173201	exon	1	222	0.009	ENSG00000143549	TPM3	protein_coding	NA	NA	is1
1	154225084	154237136	12053	+	CIRIquant	circRNA	0.0076	NA	1:154225084|154237136	exon	0.105	1	0.174	ENSG00000143569	UBAP2L	protein_coding	1	1	is1
1	154225084	154254089	29006	+	CIRIquant	circRNA	0.0072	NA	1:154225084|154254089	exon	0.099	15	0.013	ENSG00000143569	UBAP2L	protein_coding	1	16	is1
1	154234591	154235291	701	+	CIRIquant	circRNA	0.0248	NA	1:154234591|154235291	exon	0.342	47	0.014	ENSG00000143569	UBAP2L	protein_coding	2	29	is1
1	154234591	154243302	8712	+	CIRIquant	circRNA	0.0059	NA	1:154234591|154243302	exon	0.081	17	0.009	ENSG00000143569	UBAP2L	protein_coding	1	22	is1
1	154234591	154246375	11785	+	CIRIquant	circRNA	0.0136	NA	1:154234591|154246375	exon	0.188	0	1	ENSG00000143569	UBAP2L	protein_coding	1	0	is1
1	154241513	154249437	7925	+	CIRIquant	circRNA	0.0019	NA	1:154241513|154249437	exon	0.026	3	0.017	ENSG00000143569	UBAP2L	protein_coding	1	12	is1
1	154241513	154251653	10141	+	CIRIquant	circRNA	0.0525	NA	1:154241513|154251653	exon	0.725	55	0.026	ENSG00000143569	UBAP2L	protein_coding	1	8	is1
1	154251041	154251653	613	+	CIRIquant	circRNA	0.0725	NA	1:154251041|154251653	exon	1	0	1	ENSG00000143569	UBAP2L	protein_coding	NA	NA	is1
1	154251041	154257434	6394	+	CIRIquant	circRNA	0.0725	NA	1:154251041|154257434	exon	1	26	0.071	ENSG00000143569	UBAP2L	protein_coding	NA	NA	is1
1	154253900	154255755	1856	+	CIRIquant	circRNA	0.0272	NA	1:154253900|154255755	exon	0.375	0	1	ENSG00000143569	UBAP2L	protein_coding	2	0	is1
1	154258977	154260029	1053	+	CIRIquant	circRNA	0.0662	NA	1:154258977|154260029	exon	0.914	26	0.066	ENSG00000201129,ENSG00000143569	SNORA58B,UBAP2L	snoRNA,protein_coding	2	6	is1
1	154260892	154266568	5677	+	CIRIquant	circRNA	0.0725	NA	1:154260892|154266568	exon	1	9	0.182	ENSG00000143569	UBAP2L	protein_coding	NA	NA	is1
1	154337348	154341062	3715	+	CIRIquant	circRNA	0.012	NA	1:154337348|154341062	exon	0.166	22	0.015	ENSG00000238365,ENSG00000143515	RNU7-57P,ATP8B2	snRNA,protein_coding	1	14	is1
1	154343893	154344500	608	+	CIRIquant	circRNA	0.0105	NA	1:154343893|154344500	exon	0.145	37	0.008	ENSG00000143515	ATP8B2	protein_coding	1	27	is1
1	154434519	154435156	638	+	CIRIquant	circRNA	0.0055	NA	1:154434519|154435156	exon	0.075	10	0.015	ENSG00000160712	IL6R	protein_coding	1	14	is1
1	154434519	154436110	1592	+	CIRIquant	circRNA	0.0725	NA	1:154434519|154436110	exon	1	28	0.067	ENSG00000160712	IL6R	protein_coding	NA	NA	is1
1	154448125	154454581	6457	+	CIRIquant	circRNA	0.0725	NA	1:154448125|154454581	exon	1	10	0.167	ENSG00000160712	IL6R	protein_coding	NA	NA	is1
1	154588551	154597267	8717	-	CIRIquant	circRNA	0.0211	NA	1:154588551|154597267	exon	0.291	58	0.01	ENSG00000160710	ADAR	protein_coding	1	21	is1
1	154601041	154602626	1586	-	CIRIquant	circRNA	0.0146	NA	1:154601041|154602626	exon	0.201	61	0.007	ENSG00000160710	ADAR	protein_coding	1	32	is1
1	154769963	154774366	4404	+	CIRIquant	circRNA	0.0136	NA	1:154769963|154774366	exon	0.188	0	1	NA	NA	NA	1	0	is1
1	154852789	154854786	1998	+	CIRIquant	circRNA	0.0272	NA	1:154852789|154854786	exon	0.375	0	1	NA	NA	NA	2	0	is1
1	154988105	154990528	2424	+	CIRIquant	circRNA	0.0186	NA	1:154988105|154990528	exon	0.256	17	0.029	ENSG00000160688	FLAD1	protein_coding	1	7	is1
1	155054314	155054506	193	+	CIRIquant	circRNA	0.0053	NA	1:155054314|155054506	exon	0.073	9	0.016	ENSG00000143537	ADAM15	protein_coding	1	13	is1
1	155338089	155344273	6185	-	CIRIquant	circRNA	0.0072	NA	1:155338089|155344273	exon	0.099	16	0.012	ENSG00000116539	ASH1L	protein_coding	1	17	is1
1	155341936	155346469	4534	-	CIRIquant	circRNA	0.0043	NA	1:155341936|155346469	exon	0.059	18	0.007	ENSG00000283701,ENSG00000116539	MIR555,ASH1L	miRNA,protein_coding	1	32	is1
1	155343314	155347904	4591	-	CIRIquant	circRNA	0.0136	NA	1:155343314|155347904	exon	0.188	0	1	ENSG00000283701,ENSG00000116539	MIR555,ASH1L	miRNA,protein_coding	1	0	is1
1	155343314	155395553	52240	-	CIRIquant	circRNA	0.0013	NA	1:155343314|155395553	exon	0.018	2	0.017	ENSG00000207134,ENSG00000283701,ENSG00000116539	RNU6-106P,MIR555,ASH1L	snRNA,miRNA,protein_coding	1	12	is1
1	155346383	155347904	1522	-	CIRIquant	circRNA	0.0272	NA	1:155346383|155347904	exon	0.375	5.334	0.123	ENSG00000283701,ENSG00000116539	MIR555,ASH1L	miRNA,protein_coding	2	3	is1
1	155349327	155349596	270	-	CIRIquant	circRNA	0.003	NA	1:155349327|155349596	exon	0.041	11	0.007	ENSG00000116539	ASH1L	protein_coding	1	28	is1
1	155352706	155354630	1925	-	CIRIquant	circRNA	0.0725	NA	1:155352706|155354630	exon	1	4	0.333	ENSG00000116539	ASH1L	protein_coding	NA	NA	is1
1	155357316	155360409	3094	-	CIRIquant	circRNA	0.0084	NA	1:155357316|155360409	exon	0.116	11	0.021	ENSG00000207134,ENSG00000116539	RNU6-106P,ASH1L	snRNA,protein_coding	1	10	is1
1	155370504	155370983	480	-	CIRIquant	circRNA	0.1449	NA	1:155370504|155370983	exon	2	2	0.667	ENSG00000116539	ASH1L	protein_coding	NA	NA	is1
1	155370504	155380116	9613	-	CIRIquant	circRNA	0.0136	NA	1:155370504|155380116	exon	0.188	5.334	0.066	ENSG00000116539	ASH1L	protein_coding	1	3	is1
1	155370504	155395553	25050	-	CIRIquant	circRNA	0.0543	NA	1:155370504|155395553	exon	0.75	0	1	ENSG00000116539	ASH1L	protein_coding	4	0	is1
1	155370504	155439068	68565	-	CIRIquant	circRNA	0.0054	NA	1:155370504|155439068	exon	0.074	12	0.012	ENSG00000227773,ENSG00000116539	ASH1L-IT1,ASH1L	sense_intronic,protein_coding	1	17	is1
1	155378281	155380116	1836	-	CIRIquant	circRNA	0.0815	NA	1:155378281|155380116	exon	1.125	0	1	ENSG00000116539	ASH1L	protein_coding	6	0	is1
1	155378281	155415923	37643	-	CIRIquant	circRNA	0.0725	NA	1:155378281|155415923	exon	1	29	0.065	ENSG00000227773,ENSG00000116539	ASH1L-IT1,ASH1L	sense_intronic,protein_coding	NA	NA	is1
1	155378281	155439068	60788	-	CIRIquant	circRNA	0.0136	NA	1:155378281|155439068	exon	0.188	0	1	ENSG00000227773,ENSG00000116539	ASH1L-IT1,ASH1L	sense_intronic,protein_coding	1	0	is1
1	155394810	155395553	744	-	CIRIquant	circRNA	0.0725	NA	1:155394810|155395553	exon	1	1	0.667	ENSG00000116539	ASH1L	protein_coding	NA	NA	is1
1	155395459	155415923	20465	-	CIRIquant	circRNA	0.0136	NA	1:155395459|155415923	exon	0.188	0	1	ENSG00000227773,ENSG00000116539	ASH1L-IT1,ASH1L	sense_intronic,protein_coding	1	0	is1
1	155395459	155439068	43610	-	CIRIquant	circRNA	0.0408	NA	1:155395459|155439068	exon	0.562	0	1	ENSG00000227773,ENSG00000116539	ASH1L-IT1,ASH1L	sense_intronic,protein_coding	3	0	is1
1	155395459	155440593	45135	-	CIRIquant	circRNA	0.0052	NA	1:155395459|155440593	exon	0.072	15	0.009	ENSG00000227773,ENSG00000116539	ASH1L-IT1,ASH1L	sense_intronic,protein_coding	1	22	is1
1	155395459	155459898	64440	-	CIRIquant	circRNA	0.1449	NA	1:155395459|155459898	exon	2	0	1	ENSG00000227773,ENSG00000116539	ASH1L-IT1,ASH1L	sense_intronic,protein_coding	NA	NA	is1
1	155408142	155415923	7782	-	CIRIquant	circRNA	0.0136	NA	1:155408142|155415923	exon	0.188	0	1	ENSG00000116539	ASH1L	protein_coding	1	0	is1
1	155415744	155415923	180	-	CIRIquant	circRNA	0.0136	NA	1:155415744|155415923	exon	0.188	0	1	ENSG00000116539	ASH1L	protein_coding	1	0	is1
1	155415744	155439068	23325	-	CIRIquant	circRNA	0.0725	NA	1:155415744|155439068	exon	1	13	0.133	ENSG00000116539	ASH1L	protein_coding	NA	NA	is1
1	155415744	155459898	44155	-	CIRIquant	circRNA	0.0408	NA	1:155415744|155459898	exon	0.562	0	1	ENSG00000116539	ASH1L	protein_coding	3	0	is1
1	155438327	155439068	742	-	CIRIquant	circRNA	0.5796	NA	1:155438327|155439068	exon	8	0	1	ENSG00000116539	ASH1L	protein_coding	NA	NA	is1
1	155438327	155459898	21572	-	CIRIquant	circRNA	0.3623	NA	1:155438327|155459898	exon	5	21	0.323	ENSG00000116539	ASH1L	protein_coding	NA	NA	is1
1	155477886	155482449	4564	-	CIRIquant	circRNA	0.0136	NA	1:155477886|155482449	exon	0.188	0	1	ENSG00000116539	ASH1L	protein_coding	1	0	is1
1	155521100	155521618	519	-	CIRIquant	circRNA	0.2369	NA	1:155521100|155521618	exon	3.269	31	0.174	ENSG00000116539	ASH1L	protein_coding	8	8	is1
1	155612418	155747896	135479	+	CIRIquant	circRNA	0.0725	NA	1:155612418|155747896	exon	1	10	0.167	ENSG00000132676,ENSG00000125459,ENSG00000203761	DAP3,MSTO1,MSTO2P	protein_coding,protein_coding,unprocessed_pseudogene	NA	NA	is1
1	155661307	155777820	116514	-	CIRIquant	circRNA	0.0272	NA	1:155661307|155777820	exon	0.375	0	1	ENSG00000227673,ENSG00000163374,ENSG00000116580	AL162734.1,YY1AP1,GON4L	antisense,protein_coding,protein_coding	2	0	is1
1	155668627	155670464	1838	-	CIRIquant	circRNA	0.0065	NA	1:155668627|155670464	exon	0.089	22	0.008	ENSG00000163374	YY1AP1	protein_coding	1	26	is1
1	155668627	155675096	6470	-	CIRIquant	circRNA	0.0543	NA	1:155668627|155675096	exon	0.75	0	1	ENSG00000163374	YY1AP1	protein_coding	4	0	is1
1	155670320	155675096	4777	-	CIRIquant	circRNA	0.0272	NA	1:155670320|155675096	exon	0.375	0	1	ENSG00000163374	YY1AP1	protein_coding	2	0	is1
1	155670320	155679512	9193	-	CIRIquant	circRNA	0.1449	NA	1:155670320|155679512	exon	2	0	1	ENSG00000163374	YY1AP1	protein_coding	NA	NA	is1
1	155670320	155680456	10137	-	CIRIquant	circRNA	0.0272	NA	1:155670320|155680456	exon	0.375	0	1	ENSG00000163374	YY1AP1	protein_coding	2	0	is1
1	155670320	155775173	104854	-	CIRIquant	circRNA	0.0725	NA	1:155670320|155775173	exon	1	20	0.091	ENSG00000227673,ENSG00000163374,ENSG00000116580	AL162734.1,YY1AP1,GON4L	antisense,protein_coding,protein_coding	NA	NA	is1
1	155674685	155675096	412	-	CIRIquant	circRNA	0.0725	NA	1:155674685|155675096	exon	1	1	0.667	ENSG00000163374	YY1AP1	protein_coding	NA	NA	is1
1	155675010	155679512	4503	-	CIRIquant	circRNA	0.0725	NA	1:155675010|155679512	exon	1	9	0.182	ENSG00000163374	YY1AP1	protein_coding	NA	NA	is1
1	155676548	155679512	2965	-	CIRIquant	circRNA	0.2898	NA	1:155676548|155679512	exon	4	0	1	ENSG00000163374	YY1AP1	protein_coding	NA	NA	is1
1	155676548	155680456	3909	-	CIRIquant	circRNA	0.0057	NA	1:155676548|155680456	exon	0.078	27	0.006	ENSG00000163374	YY1AP1	protein_coding	2	73	is1
1	155717006	155726019	9014	+	CIRIquant	circRNA	0.0725	NA	1:155717006|155726019	exon	1	24	0.077	ENSG00000132676	DAP3	protein_coding	NA	NA	is1
1	155721517	155726019	4503	+	CIRIquant	circRNA	0.0725	NA	1:155721517|155726019	exon	1	51	0.038	ENSG00000132676	DAP3	protein_coding	NA	NA	is1
1	155725382	155726019	638	+	CIRIquant	circRNA	0.4347	NA	1:155725382|155726019	exon	6	29	0.293	ENSG00000132676	DAP3	protein_coding	NA	NA	is1
1	155725382	155729366	3985	+	CIRIquant	circRNA	0.2292	NA	1:155725382|155729366	exon	3.164	30	0.174	ENSG00000132676	DAP3	protein_coding	1	1	is1
1	155756958	155757323	366	-	CIRIquant	circRNA	0.0053	NA	1:155756958|155757323	exon	0.074	7	0.021	ENSG00000116580	GON4L	protein_coding	1	10	is1
1	155756958	155762374	5417	-	CIRIquant	circRNA	0.0061	NA	1:155756958|155762374	exon	0.084	4	0.04	ENSG00000116580	GON4L	protein_coding	1	5	is1
1	155765000	155766709	1710	-	CIRIquant	circRNA	0.05	NA	1:155765000|155766709	exon	0.69	9	0.133	ENSG00000116580	GON4L	protein_coding	8	11	is1
1	155767425	155773210	5786	-	CIRIquant	circRNA	0.0153	NA	1:155767425|155773210	exon	0.211	4	0.095	ENSG00000116580	GON4L	protein_coding	1	2	is1
1	155771067	155773210	2144	-	CIRIquant	circRNA	0.0725	NA	1:155771067|155773210	exon	1	0	1	ENSG00000116580	GON4L	protein_coding	NA	NA	is1
1	155771067	155776481	5415	-	CIRIquant	circRNA	0.0019	NA	1:155771067|155776481	exon	0.026	5	0.01	ENSG00000116580	GON4L	protein_coding	1	20	is1
1	155773066	155777820	4755	-	CIRIquant	circRNA	0.0095	NA	1:155773066|155777820	exon	0.131	12	0.021	ENSG00000116580	GON4L	protein_coding	3	29	is1
1	155777622	155784089	6468	-	CIRIquant	circRNA	0.0306	NA	1:155777622|155784089	exon	0.422	4	0.174	ENSG00000116580	GON4L	protein_coding	2	2	is1
1	155783986	155827028	43043	-	CIRIquant	circRNA	0.0764	NA	1:155783986|155827028	exon	1.055	5	0.297	ENSG00000116580	GON4L	protein_coding	2	1	is1
1	155804949	155814449	9501	-	CIRIquant	circRNA	0.0096	NA	1:155804949|155814449	exon	0.132	10	0.026	ENSG00000116580	GON4L	protein_coding	1	8	is1
1	155813634	155814449	816	-	CIRIquant	circRNA	0.0061	NA	1:155813634|155814449	exon	0.084	4	0.04	ENSG00000116580	GON4L	protein_coding	1	5	is1
1	155820606	155828319	7714	-	CIRIquant	circRNA	0.0229	NA	1:155820606|155828319	exon	0.316	3	0.174	ENSG00000116580	GON4L	protein_coding	1	1	is1
1	155853276	155853806	531	-	CIRIquant	circRNA	0.797	NA	1:155853276|155853806	exon	11	3	0.88	ENSG00000116580	GON4L	protein_coding	NA	NA	is1
1	155853276	155861383	8108	-	CIRIquant	circRNA	0.0061	NA	1:155853276|155861383	exon	0.084	4	0.04	ENSG00000116580	GON4L	protein_coding	1	5	is1
1	155867965	155868791	827	+	CIRIquant	circRNA	0.0725	NA	1:155867965|155868791	exon	1	21	0.087	ENSG00000132718	SYT11	protein_coding	NA	NA	is1
1	155880500	155885725	5226	+	CIRIquant	circRNA	0.0725	NA	1:155880500|155885725	exon	1	21	0.087	ENSG00000132718	SYT11	protein_coding	NA	NA	is1
1	155900316	155904804	4489	-	CIRIquant	circRNA	0.1223	NA	1:155900316|155904804	exon	1.687	32	0.095	ENSG00000143622	RIT1	protein_coding	1	2	is1
1	155904311	155904804	494	-	CIRIquant	circRNA	0.0725	NA	1:155904311|155904804	exon	1	12	0.143	ENSG00000143622	RIT1	protein_coding	NA	NA	is1
1	155917499	155921918	4420	-	CIRIquant	circRNA	0.0344	NA	1:155917499|155921918	exon	0.475	9	0.095	ENSG00000207475,ENSG00000132680	SNORA80E,KHDC4	snoRNA,protein_coding	1	2	is1
1	155921375	155921918	544	-	CIRIquant	circRNA	0.1426	NA	1:155921375|155921918	exon	1.969	32	0.11	ENSG00000132680	KHDC4	protein_coding	7	12	is1
1	155921375	155923687	2313	-	CIRIquant	circRNA	0.0096	NA	1:155921375|155923687	exon	0.132	5	0.05	ENSG00000132680	KHDC4	protein_coding	1	4	is1
1	155921375	155925843	4469	-	CIRIquant	circRNA	0.0725	NA	1:155921375|155925843	exon	1	9	0.182	ENSG00000132680	KHDC4	protein_coding	NA	NA	is1
1	155925632	155927156	1525	-	CIRIquant	circRNA	0.0136	NA	1:155925632|155927156	exon	0.188	0	1	ENSG00000132680,ENSG00000280466,ENSG00000281394	KHDC4,SCARNA4,SCARNA4	protein_coding,scaRNA,scaRNA	1	0	is1
1	155926676	155927156	481	-	CIRIquant	circRNA	0.101	NA	1:155926676|155927156	exon	1.394	17	0.141	ENSG00000132680	KHDC4	protein_coding	7	9	is1
1	155926676	155929840	3165	-	CIRIquant	circRNA	0.014	NA	1:155926676|155929840	exon	0.193	11	0.034	ENSG00000132680	KHDC4	protein_coding	1	6	is1
1	155957713	155958396	684	-	CIRIquant	circRNA	0.0214	NA	1:155957713|155958396	exon	0.295	7	0.078	ENSG00000116584	ARHGEF2	protein_coding	2	5	is1
1	156014961	156018368	3408	-	CIRIquant	circRNA	0.0793	NA	1:156014961|156018368	exon	1.094	249	0.009	ENSG00000163479	SSR2	protein_coding	2	48	is1
1	156199835	156208013	8179	+	CIRIquant	circRNA	0.017	NA	1:156199835|156208013	exon	0.234	20	0.023	ENSG00000160785	SLC25A44	protein_coding	1	9	is1
1	156274597	156279034	4438	-	CIRIquant	circRNA	0.0104	NA	1:156274597|156279034	exon	0.144	45	0.006	ENSG00000198952	SMG5	protein_coding	1	33	is1
1	156309203	156312221	3019	-	CIRIquant	circRNA	0.0725	NA	1:156309203|156312221	exon	1	52	0.037	ENSG00000163468	CCT3	protein_coding	NA	NA	is1
1	156317166	156317547	382	-	CIRIquant	circRNA	0.1079	NA	1:156317166|156317547	exon	1.49	113	0.026	ENSG00000163468	CCT3	protein_coding	3	24	is1
1	156317166	156334918	17753	-	CIRIquant	circRNA	0.0604	NA	1:156317166|156334918	exon	0.833	79	0.021	ENSG00000163468	CCT3	protein_coding	1	10	is1
1	156320839	156334918	14080	-	CIRIquant	circRNA	0.1449	NA	1:156320839|156334918	exon	2	102	0.038	ENSG00000163468	CCT3	protein_coding	NA	NA	is1
1	156324972	156334918	9947	-	CIRIquant	circRNA	0.0841	NA	1:156324972|156334918	exon	1.16	55	0.04	ENSG00000163468	CCT3	protein_coding	1	5	is1
1	156333547	156334918	1372	-	CIRIquant	circRNA	0.5796	NA	1:156333547|156334918	exon	8	195	0.076	ENSG00000163468	CCT3	protein_coding	NA	NA	is1
1	156333547	156335888	2342	-	CIRIquant	circRNA	0.0725	NA	1:156333547|156335888	exon	1	27	0.069	ENSG00000163468	CCT3	protein_coding	NA	NA	is1
1	156951573	156956564	4992	-	CIRIquant	circRNA	0.0134	NA	1:156951573|156956564	exon	0.185	7	0.05	ENSG00000132694	ARHGEF11	protein_coding	1	4	is1
1	156976983	156986173	9191	-	CIRIquant	circRNA	0.0725	NA	1:156976983|156986173	exon	1	12	0.143	ENSG00000132694,ENSG00000266160	ARHGEF11,RN7SL612P	protein_coding,misc_RNA	NA	NA	is1
1	159918763	159920537	1775	-	CIRIquant	circRNA	0.0725	NA	1:159918763|159920537	exon	1	135	0.015	ENSG00000158710	TAGLN2	protein_coding	NA	NA	is1
1	160237135	160240370	3236	-	CIRIquant	circRNA	0.0725	NA	1:160237135|160240370	exon	1	22	0.083	ENSG00000258465,ENSG00000132716	AL139011.2,DCAF8	protein_coding,protein_coding	NA	NA	is1
1	160237135	160244034	6900	-	CIRIquant	circRNA	0.0118	NA	1:160237135|160244034	exon	0.162	60	0.005	ENSG00000258465,ENSG00000132716	AL139011.2,DCAF8	protein_coding,protein_coding	1	39	is1
1	160323431	160332557	9127	-	CIRIquant	circRNA	0.0725	NA	1:160323431|160332557	exon	1	72	0.027	ENSG00000122218,ENSG00000202078	COPA,RF00019	protein_coding,misc_RNA	NA	NA	is1
1	160333603	160335322	1720	-	CIRIquant	circRNA	0.009	NA	1:160333603|160335322	exon	0.124	41	0.006	ENSG00000122218	COPA	protein_coding	1	35	is1
1	161102048	161102375	328	-	CIRIquant	circRNA	0.0725	NA	1:161102048|161102375	exon	1	53	0.036	ENSG00000143256	PFDN2	protein_coding	NA	NA	is1
1	161751655	161752464	810	+	CIRIquant	circRNA	0.0725	NA	1:161751655|161752464	exon	1	14	0.125	ENSG00000081721	DUSP12	protein_coding	NA	NA	is1
1	161778244	161784096	5853	+	CIRIquant	circRNA	0.0204	NA	1:161778244|161784096	exon	0.281	32	0.017	ENSG00000118217	ATF6	protein_coding	1	12	is1
1	161778244	161792327	14084	+	CIRIquant	circRNA	0.0093	NA	1:161778244|161792327	exon	0.129	11	0.023	ENSG00000118217	ATF6	protein_coding	2	18	is1
1	161778244	161802272	24029	+	CIRIquant	circRNA	0.0725	NA	1:161778244|161802272	exon	1	15	0.118	ENSG00000118217	ATF6	protein_coding	NA	NA	is1
1	161791408	161821161	29754	+	CIRIquant	circRNA	0.0136	NA	1:161791408|161821161	exon	0.188	1.778	0.174	ENSG00000118217	ATF6	protein_coding	1	1	is1
1	161802052	161853323	51272	+	CIRIquant	circRNA	0.0237	NA	1:161802052|161853323	exon	0.327	62	0.01	ENSG00000118217	ATF6	protein_coding	1	20	is1
1	161819633	161821161	1529	+	CIRIquant	circRNA	0.0373	NA	1:161819633|161821161	exon	0.514	39	0.026	ENSG00000118217	ATF6	protein_coding	1	8	is1
1	161846449	161853323	6875	+	CIRIquant	circRNA	0.0136	NA	1:161846449|161853323	exon	0.188	0	1	ENSG00000118217	ATF6	protein_coding	1	0	is1
1	161846449	161863312	16864	+	CIRIquant	circRNA	0.0725	NA	1:161846449|161863312	exon	1	22	0.083	ENSG00000118217	ATF6	protein_coding	NA	NA	is1
1	161846449	161912380	65932	+	CIRIquant	circRNA	0.0725	NA	1:161846449|161912380	exon	1	42	0.045	ENSG00000229808,ENSG00000118217	AL391825.1,ATF6	transcribed_processed_pseudogene,protein_coding	NA	NA	is1
1	161846449	161958710	112262	+	CIRIquant	circRNA	0.0725	NA	1:161846449|161958710	exon	1	22	0.083	ENSG00000229808,ENSG00000118217	AL391825.1,ATF6	transcribed_processed_pseudogene,protein_coding	NA	NA	is1
1	162499955	162512823	12869	+	CIRIquant	circRNA	0.3973	NA	1:162499955|162512823	exon	5.484	52	0.174	ENSG00000152332	UHMK1	protein_coding	1	1	is1
1	162566012	162568386	2375	+	CIRIquant	circRNA	0.0841	NA	1:162566012|162568386	exon	1.16	22	0.095	ENSG00000117143	UAP1	protein_coding	1	2	is1
1	162566012	162597858	31847	+	CIRIquant	circRNA	0.0725	NA	1:162566012|162597858	exon	1	0	1	ENSG00000272574,ENSG00000117143	AL596325.2,UAP1	sense_intronic,protein_coding	NA	NA	is1
1	162566012	162600903	34892	+	CIRIquant	circRNA	0.0272	NA	1:162566012|162600903	exon	0.375	7.112	0.095	ENSG00000272574,ENSG00000117143	AL596325.2,UAP1	sense_intronic,protein_coding	2	4	is1
1	162566012	162601514	35503	+	CIRIquant	circRNA	0.0136	NA	1:162566012|162601514	exon	0.188	0	1	ENSG00000272574,ENSG00000117143	AL596325.2,UAP1	sense_intronic,protein_coding	1	0	is1
1	162576777	162581459	4683	+	CIRIquant	circRNA	0.0306	NA	1:162576777|162581459	exon	0.422	36	0.023	ENSG00000117143	UAP1	protein_coding	1	9	is1
1	162576777	162600903	24127	+	CIRIquant	circRNA	0.0725	NA	1:162576777|162600903	exon	1	0	1	ENSG00000272574,ENSG00000117143	AL596325.2,UAP1	sense_intronic,protein_coding	NA	NA	is1
1	162576777	162601514	24738	+	CIRIquant	circRNA	0.0136	NA	1:162576777|162601514	exon	0.188	0	1	ENSG00000272574,ENSG00000117143	AL596325.2,UAP1	sense_intronic,protein_coding	1	0	is1
1	162588693	162597858	9166	+	CIRIquant	circRNA	0.0474	NA	1:162588693|162597858	exon	0.654	31	0.04	ENSG00000272574,ENSG00000117143	AL596325.2,UAP1	sense_intronic,protein_coding	1	5	is1
1	162590323	162597858	7536	+	CIRIquant	circRNA	0.0318	NA	1:162590323|162597858	exon	0.439	25	0.034	ENSG00000272574,ENSG00000117143	AL596325.2,UAP1	sense_intronic,protein_coding	1	6	is1
1	162597792	162601514	3723	+	CIRIquant	circRNA	0.0255	NA	1:162597792|162601514	exon	0.352	10	0.066	ENSG00000117143	UAP1	protein_coding	1	3	is1
1	163072395	163073622	1228	+	CIRIquant	circRNA	0.1065	NA	1:163072395|163073622	exon	1.47	223	0.013	ENSG00000117152	RGS4	protein_coding	1	16	is1
1	164792494	164812149	19656	+	CIRIquant	circRNA	0.0725	NA	1:164792494|164812149	exon	1	19	0.095	ENSG00000185630	PBX1	protein_coding	NA	NA	is1
1	164792494	164821626	29133	+	CIRIquant	circRNA	0.0725	NA	1:164792494|164821626	exon	1	8	0.2	ENSG00000185630	PBX1	protein_coding	NA	NA	is1
1	164807542	164821626	14085	+	CIRIquant	circRNA	0.0725	NA	1:164807542|164821626	exon	1	20	0.091	ENSG00000185630	PBX1	protein_coding	NA	NA	is1
1	165645386	165646394	1009	-	CIRIquant	circRNA	0.0136	NA	1:165645386|165646394	exon	0.188	0	1	NA	NA	NA	1	0	is1
1	165679442	165683110	3669	-	CIRIquant	circRNA	0.1719	NA	1:165679442|165683110	exon	2.373	45	0.095	ENSG00000143149	ALDH9A1	protein_coding	2	4	is1
1	165743167	165754274	11108	-	CIRIquant	circRNA	0.2717	NA	1:165743167|165754274	exon	3.75	80	0.086	ENSG00000143183	TMCO1	protein_coding	4	9	is1
1	165743167	165754990	11824	-	CIRIquant	circRNA	0.219	NA	1:165743167|165754990	exon	3.023	86	0.066	ENSG00000143183	TMCO1	protein_coding	1	3	is1
1	165885142	165891322	6181	+	CIRIquant	circRNA	0.0272	NA	1:165885142|165891322	exon	0.375	0	1	ENSG00000143179	UCK2	protein_coding	2	0	is1
1	165890204	165896332	6129	+	CIRIquant	circRNA	0.0611	NA	1:165890204|165896332	exon	0.844	8	0.174	ENSG00000143179	UCK2	protein_coding	2	2	is1
1	165890204	165903279	13076	+	CIRIquant	circRNA	0.1108	NA	1:165890204|165903279	exon	1.529	29	0.095	ENSG00000143179	UCK2	protein_coding	1	2	is1
1	166862203	166863921	1719	-	CIRIquant	circRNA	0.0725	NA	1:166862203|166863921	exon	1	17	0.105	ENSG00000152382	TADA1	protein_coding	NA	NA	is1
1	167274438	167338258	63821	+	CIRIquant	circRNA	0.0136	NA	1:167274438|167338258	exon	0.188	0	1	ENSG00000143190	POU2F1	protein_coding	1	0	is1
1	167332470	167338258	5789	+	CIRIquant	circRNA	0.0917	NA	1:167332470|167338258	exon	1.266	8	0.24	ENSG00000143190	POU2F1	protein_coding	3	2	is1
1	167332470	167416185	83716	+	CIRIquant	circRNA	0.0076	NA	1:167332470|167416185	exon	0.105	1	0.174	ENSG00000143190,ENSG00000272033	POU2F1,AL136984.1	protein_coding,sense_intronic	1	1	is1
1	167422003	167422296	294	+	CIRIquant	circRNA	0.0178	NA	1:167422003|167422296	exon	0.246	7	0.066	ENSG00000143190	POU2F1	protein_coding	1	3	is1
1	167546101	167548121	2021	-	CIRIquant	circRNA	0.1477	NA	1:167546101|167548121	exon	2.039	58	0.066	ENSG00000143162	CREG1	protein_coding	1	3	is1
1	167765583	167776166	10584	+	CIRIquant	circRNA	0.0819	NA	1:167765583|167776166	exon	1.13	25	0.083	ENSG00000197965	MPZL1	protein_coding	3	7	is1
1	167772275	167788137	15863	+	CIRIquant	circRNA	0.0725	NA	1:167772275|167788137	exon	1	44	0.043	ENSG00000197965	MPZL1	protein_coding	NA	NA	is1
1	167951800	167975015	23216	+	CIRIquant	circRNA	0.1449	NA	1:167951800|167975015	exon	2	6	0.4	ENSG00000143164	DCAF6	protein_coding	NA	NA	is1
1	167966629	167975015	8387	+	CIRIquant	circRNA	0.1481	NA	1:167966629|167975015	exon	2.044	36	0.102	ENSG00000143164	DCAF6	protein_coding	7	13	is1
1	167991204	168004793	13590	+	CIRIquant	circRNA	0.0295	NA	1:167991204|168004793	exon	0.407	27	0.029	ENSG00000221545,ENSG00000143164	MIR1255B2,DCAF6	miRNA,protein_coding	1	7	is1
1	168019545	168023047	3503	+	CIRIquant	circRNA	0.0458	NA	1:168019545|168023047	exon	0.633	6	0.174	ENSG00000143164	DCAF6	protein_coding	3	3	is1
1	168038371	168068463	30093	+	CIRIquant	circRNA	0.0272	NA	1:168038371|168068463	exon	0.375	0	1	ENSG00000143164	DCAF6	protein_coding	2	0	is1
1	168043025	168068463	25439	+	CIRIquant	circRNA	0.0725	NA	1:168043025|168068463	exon	1	31	0.061	ENSG00000143164	DCAF6	protein_coding	NA	NA	is1
1	168063621	168068463	4843	+	CIRIquant	circRNA	0.0725	NA	1:168063621|168068463	exon	1	27	0.069	ENSG00000143164	DCAF6	protein_coding	NA	NA	is1
1	168183902	168191500	7599	+	CIRIquant	circRNA	0.3286	NA	1:168183902|168191500	exon	4.535	43	0.174	ENSG00000143155	TIPRL	protein_coding	2	2	is1
1	168183902	168200100	16199	+	CIRIquant	circRNA	0.0725	NA	1:168183902|168200100	exon	1	43	0.044	ENSG00000143155	TIPRL	protein_coding	NA	NA	is1
1	168231514	168231919	406	+	CIRIquant	circRNA	0.0056	NA	1:168231514|168231919	exon	0.077	19	0.008	ENSG00000213064	SFT2D2	protein_coding	1	26	is1
1	168231514	168236770	5257	+	CIRIquant	circRNA	0.0047	NA	1:168231514|168236770	exon	0.065	4	0.031	ENSG00000213064	SFT2D2	protein_coding	2	13	is1
1	168231514	168239160	7647	+	CIRIquant	circRNA	0.0725	NA	1:168231514|168239160	exon	1	15	0.118	ENSG00000213064	SFT2D2	protein_coding	NA	NA	is1
1	168231514	168243069	11556	+	CIRIquant	circRNA	0.0725	NA	1:168231514|168243069	exon	1	28	0.067	ENSG00000213064	SFT2D2	protein_coding	NA	NA	is1
1	168236589	168242987	6399	+	CIRIquant	circRNA	0.0138	NA	1:168236589|168242987	exon	0.19	18	0.021	ENSG00000213064	SFT2D2	protein_coding	1	10	is1
1	168297724	168308877	11154	+	CIRIquant	circRNA	0.0038	NA	1:168297724|168308877	exon	0.053	1	0.095	ENSG00000143178	TBX19	protein_coding	1	2	is1
1	169111370	169131469	20100	+	CIRIquant	circRNA	0.0461	NA	1:169111370|169131469	exon	0.636	181	0.007	ENSG00000143153	ATP1B1	protein_coding	1	30	is1
1	169124884	169131469	6586	+	CIRIquant	circRNA	0.0366	NA	1:169124884|169131469	exon	0.505	115	0.009	ENSG00000143153	ATP1B1	protein_coding	1	24	is1
1	169230718	169237687	6970	-	CIRIquant	circRNA	0.0725	NA	1:169230718|169237687	exon	1	5	0.286	ENSG00000143156	NME7	protein_coding	NA	NA	is1
1	169230718	169287408	56691	-	CIRIquant	circRNA	0.1449	NA	1:169230718|169287408	exon	2	0	1	ENSG00000143156	NME7	protein_coding	NA	NA	is1
1	169230718	169310080	79363	-	CIRIquant	circRNA	0.0136	NA	1:169230718|169310080	exon	0.188	1.778	0.174	ENSG00000143156	NME7	protein_coding	1	1	is1
1	169298556	169324500	25945	-	CIRIquant	circRNA	0.0611	NA	1:169298556|169324500	exon	0.844	8	0.174	ENSG00000143156	NME7	protein_coding	1	1	is1
1	169303145	169324469	21325	-	CIRIquant	circRNA	0.0191	NA	1:169303145|169324469	exon	0.264	5	0.095	ENSG00000143156	NME7	protein_coding	1	2	is1
1	169309970	169324469	14500	-	CIRIquant	circRNA	0.0382	NA	1:169309970|169324469	exon	0.527	20	0.05	ENSG00000143156	NME7	protein_coding	1	4	is1
1	169309970	169324500	14531	-	CIRIquant	circRNA	0.0136	NA	1:169309970|169324500	exon	0.188	0	1	ENSG00000143156	NME7	protein_coding	1	0	is1
1	169323117	169324500	1384	-	CIRIquant	circRNA	0.0229	NA	1:169323117|169324500	exon	0.316	6	0.095	ENSG00000143156	NME7	protein_coding	1	2	is1
1	169469964	169470186	223	-	CIRIquant	circRNA	0.0458	NA	1:169469964|169470186	exon	0.633	12	0.095	ENSG00000117479	SLC19A2	protein_coding	1	2	is1
1	169798857	169800971	2115	+	CIRIquant	circRNA	0.0725	NA	1:169798857|169800971	exon	1	2	0.5	ENSG00000000460	C1orf112	protein_coding	NA	NA	is1
1	169875978	169878819	2842	-	CIRIquant	circRNA	0.0458	NA	1:169875978|169878819	exon	0.633	6	0.174	ENSG00000000457	SCYL3	protein_coding	2	2	is1
1	169954011	169992255	38245	-	CIRIquant	circRNA	0.0048	NA	1:169954011|169992255	exon	0.066	33	0.004	ENSG00000243051,ENSG00000075945	RN7SL269P,KIFAP3	misc_RNA,protein_coding	1	53	is1
1	169954011	170016624	62614	-	CIRIquant	circRNA	0.0047	NA	1:169954011|170016624	exon	0.065	24	0.005	ENSG00000243051,ENSG00000075945	RN7SL269P,KIFAP3	misc_RNA,protein_coding	1	39	is1
1	169954011	170038431	84421	-	CIRIquant	circRNA	0.0229	NA	1:169954011|170038431	exon	0.316	12	0.05	ENSG00000243051,ENSG00000075945	RN7SL269P,KIFAP3	misc_RNA,protein_coding	1	4	is1
1	169978085	170031975	53891	-	CIRIquant	circRNA	0.0725	NA	1:169978085|170031975	exon	1	26	0.071	ENSG00000075945	KIFAP3	protein_coding	NA	NA	is1
1	170726220	170730348	4129	+	CIRIquant	circRNA	0.0306	NA	1:170726220|170730348	exon	0.422	4	0.174	ENSG00000116132	PRRX1	protein_coding	1	1	is1
1	171512032	171517814	5783	+	CIRIquant	circRNA	0.0255	NA	1:171512032|171517814	exon	0.352	20	0.034	ENSG00000117523	PRRC2C	protein_coding	1	6	is1
1	171522177	171523522	1346	+	CIRIquant	circRNA	0.017	NA	1:171522177|171523522	exon	0.234	20	0.023	ENSG00000117523	PRRC2C	protein_coding	1	9	is1
1	171523221	171527844	4624	+	CIRIquant	circRNA	0.0725	NA	1:171523221|171527844	exon	1	0	1	ENSG00000117523	PRRC2C	protein_coding	NA	NA	is1
1	171532343	171537473	5131	+	CIRIquant	circRNA	0.0283	NA	1:171532343|171537473	exon	0.39	37	0.021	ENSG00000117523	PRRC2C	protein_coding	1	10	is1
1	171535428	171566843	31416	+	CIRIquant	circRNA	0.0497	NA	1:171535428|171566843	exon	0.685	13	0.095	ENSG00000117523	PRRC2C	protein_coding	2	4	is1
1	171568247	171575128	6882	+	CIRIquant	circRNA	0.3102	NA	1:171568247|171575128	exon	4.282	29	0.228	ENSG00000117523	PRRC2C	protein_coding	7	5	is1
1	171579354	171587751	8398	+	CIRIquant	circRNA	0.0725	NA	1:171579354|171587751	exon	1	21	0.087	ENSG00000117523	PRRC2C	protein_coding	NA	NA	is1
1	171587648	171588505	858	+	CIRIquant	circRNA	0.0153	NA	1:171587648|171588505	exon	0.211	10	0.04	ENSG00000117523	PRRC2C	protein_coding	1	5	is1
1	171709665	171728570	18906	-	CIRIquant	circRNA	0.0725	NA	1:171709665|171728570	exon	1	21	0.087	ENSG00000117533	VAMP4	protein_coding	NA	NA	is1
1	171813875	171878654	64780	+	CIRIquant	circRNA	0.0725	NA	1:171813875|171878654	exon	1	0	1	ENSG00000010165,ENSG00000197959,ENSG00000233540	EEF1AKNMT,DNM3,DNM3-IT1	protein_coding,protein_coding,sense_intronic	NA	NA	is1
1	171850037	171937860	87824	+	CIRIquant	circRNA	0.0725	NA	1:171850037|171937860	exon	1	0	1	ENSG00000197959,ENSG00000233540	DNM3,DNM3-IT1	protein_coding,sense_intronic	NA	NA	is1
1	172033105	172131288	98184	+	CIRIquant	circRNA	0.0102	NA	1:172033105|172131288	exon	0.141	4	0.066	ENSG00000197959	DNM3	protein_coding	1	3	is1
1	172038319	172055926	17608	+	CIRIquant	circRNA	0.0725	NA	1:172038319|172055926	exon	1	10	0.167	ENSG00000197959	DNM3	protein_coding	NA	NA	is1
1	172042009	172048750	6742	+	CIRIquant	circRNA	0.0138	NA	1:172042009|172048750	exon	0.19	9	0.04	ENSG00000197959	DNM3	protein_coding	1	5	is1
1	172140480	172144437	3958	-	CIRIquant	circRNA	0.0725	NA	1:172140480|172144437	exon	1	0	1	ENSG00000230630	DNM3OS	antisense	NA	NA	is1
1	172387133	172388809	1677	+	CIRIquant	circRNA	0.0153	NA	1:172387133|172388809	exon	0.211	4	0.095	ENSG00000197959	DNM3	protein_coding	1	2	is1
1	172551512	172557794	6283	+	CIRIquant	circRNA	0.3623	NA	1:172551512|172557794	exon	5	38	0.208	ENSG00000094975	SUCO	protein_coding	NA	NA	is1
1	172551512	172570730	19219	+	CIRIquant	circRNA	0.1449	NA	1:172551512|172570730	exon	2	9	0.308	ENSG00000094975	SUCO	protein_coding	NA	NA	is1
1	172553260	172577559	24300	+	CIRIquant	circRNA	0.0061	NA	1:172553260|172577559	exon	0.084	39	0.004	ENSG00000094975	SUCO	protein_coding	1	49	is1
1	172555869	172557794	1926	+	CIRIquant	circRNA	0.1087	NA	1:172555869|172557794	exon	1.5	0	1	ENSG00000094975	SUCO	protein_coding	8	0	is1
1	172555869	172570730	14862	+	CIRIquant	circRNA	0.0725	NA	1:172555869|172570730	exon	1	0	1	ENSG00000094975	SUCO	protein_coding	NA	NA	is1
1	172555869	172579267	23399	+	CIRIquant	circRNA	0.0033	NA	1:172555869|172579267	exon	0.045	3	0.029	ENSG00000094975	SUCO	protein_coding	1	7	is1
1	172555869	172589926	34058	+	CIRIquant	circRNA	0.0725	NA	1:172555869|172589926	exon	1	41	0.047	ENSG00000094975	SUCO	protein_coding	NA	NA	is1
1	172588760	172602787	14028	+	CIRIquant	circRNA	0.0725	NA	1:172588760|172602787	exon	1	38	0.05	ENSG00000094975	SUCO	protein_coding	NA	NA	is1
1	172600064	172602787	2724	+	CIRIquant	circRNA	0.0272	NA	1:172600064|172602787	exon	0.375	32.002	0.023	ENSG00000094975	SUCO	protein_coding	2	18	is1
1	172621803	172632421	10619	+	CIRIquant	circRNA	0.0136	NA	1:172621803|172632421	exon	0.188	0	1	NA	NA	NA	1	0	is1
1	173239907	173402731	162825	-	CIRIquant	circRNA	0.0136	NA	1:173239907|173402731	exon	0.188	0	1	ENSG00000231615	AL645568.2	processed_pseudogene	1	0	is1
1	173331679	173440750	109072	-	CIRIquant	circRNA	0.0019	NA	1:173331679|173440750	exon	0.026	1	0.05	ENSG00000203739,ENSG00000231615	AL645568.1,AL645568.2	antisense,processed_pseudogene	1	4	is1
1	173346518	173462454	115937	-	CIRIquant	circRNA	0.0136	NA	1:173346518|173462454	exon	0.188	0	1	ENSG00000203739,ENSG00000231615	AL645568.1,AL645568.2	antisense,processed_pseudogene	1	0	is1
1	173402259	173418622	16364	-	CIRIquant	circRNA	0.0136	NA	1:173402259|173418622	exon	0.188	5.334	0.066	ENSG00000203739	AL645568.1	antisense	1	3	is1
1	173402259	173442097	39839	-	CIRIquant	circRNA	0.0408	NA	1:173402259|173442097	exon	0.562	0	1	ENSG00000203739	AL645568.1	antisense	3	0	is1
1	173440463	173442097	1635	-	CIRIquant	circRNA	0.0272	NA	1:173440463|173442097	exon	0.375	1.778	0.297	ENSG00000203739	AL645568.1	antisense	2	1	is1
1	173441919	173462454	20536	-	CIRIquant	circRNA	0.0076	NA	1:173441919|173462454	exon	0.105	1	0.174	ENSG00000203739	AL645568.1	antisense	1	1	is1
1	173609944	173720120	110177	-	CIRIquant	circRNA	0.0136	NA	1:173609944|173720120	exon	0.188	1.778	0.174	ENSG00000183831,ENSG00000285777	ANKRD45,AL139142.2	protein_coding,protein_coding	1	1	is1
1	173624787	173627159	2373	-	CIRIquant	circRNA	0.0306	NA	1:173624787|173627159	exon	0.422	2	0.297	ENSG00000183831,ENSG00000285777	ANKRD45,AL139142.2	protein_coding,protein_coding	2	1	is1
1	173733713	173734286	574	+	CIRIquant	circRNA	0.0573	NA	1:173733713|173734286	exon	0.791	5	0.24	ENSG00000076321	KLHL20	protein_coding	3	2	is1
1	173755923	173757159	1237	+	CIRIquant	circRNA	0.0382	NA	1:173755923|173757159	exon	0.527	10	0.095	ENSG00000076321	KLHL20	protein_coding	2	4	is1
1	173755923	173766289	10367	+	CIRIquant	circRNA	0.0142	NA	1:173755923|173766289	exon	0.196	13	0.029	ENSG00000076321	KLHL20	protein_coding	1	7	is1
1	173755923	173782230	26308	+	CIRIquant	circRNA	0.0136	NA	1:173755923|173782230	exon	0.188	0	1	ENSG00000076321	KLHL20	protein_coding	1	0	is1
1	173756976	173775842	18867	+	CIRIquant	circRNA	0.0127	NA	1:173756976|173775842	exon	0.176	5	0.066	ENSG00000076321	KLHL20	protein_coding	1	3	is1
1	173756976	173787962	30987	+	CIRIquant	circRNA	0.0115	NA	1:173756976|173787962	exon	0.158	3	0.095	ENSG00000076321	KLHL20	protein_coding	1	2	is1
1	173826687	173845291	18605	+	CIRIquant	circRNA	0.0229	NA	1:173826687|173845291	exon	0.316	6	0.095	ENSG00000117593	DARS2	protein_coding	1	2	is1
1	173830660	173853905	23246	+	CIRIquant	circRNA	0.0136	NA	1:173830660|173853905	exon	0.188	0	1	ENSG00000117593	DARS2	protein_coding	1	0	is1
1	173838190	173845291	7102	+	CIRIquant	circRNA	0.0229	NA	1:173838190|173845291	exon	0.316	18	0.034	ENSG00000117593	DARS2	protein_coding	1	6	is1
1	173864257	173864704	448	-	CIRIquant	circRNA	0.5069	NA	1:173864257|173864704	exon	6.996	199	0.066	ENSG00000234741	GAS5	processed_transcript	2	6	is1
1	173941265	173964187	22923	-	CIRIquant	circRNA	0.0177	NA	1:173941265|173964187	exon	0.244	37	0.013	ENSG00000135870	RC3H1	protein_coding	1	16	is1
1	173943442	173947582	4141	-	CIRIquant	circRNA	0.0159	NA	1:173943442|173947582	exon	0.22	25	0.017	ENSG00000135870	RC3H1	protein_coding	1	12	is1
1	173946476	173952138	5663	-	CIRIquant	circRNA	0.0045	NA	1:173946476|173952138	exon	0.062	7	0.017	ENSG00000135870	RC3H1	protein_coding	1	12	is1
1	173961077	173993135	32059	-	CIRIquant	circRNA	0.0136	NA	1:173961077|173993135	exon	0.188	0	1	ENSG00000135870,ENSG00000200755	RC3H1,RNA5SP68	protein_coding,rRNA_pseudogene	1	0	is1
1	173964839	173993135	28297	-	CIRIquant	circRNA	0.0153	NA	1:173964839|173993135	exon	0.211	2	0.174	ENSG00000135870,ENSG00000200755	RC3H1,RNA5SP68	protein_coding,rRNA_pseudogene	1	1	is1
1	173970505	173984619	14115	-	CIRIquant	circRNA	0.0725	NA	1:173970505|173984619	exon	1	6	0.25	ENSG00000135870	RC3H1	protein_coding	NA	NA	is1
1	173992755	173993135	381	-	CIRIquant	circRNA	0.2174	NA	1:173992755|173993135	exon	3	15	0.286	ENSG00000135870	RC3H1	protein_coding	NA	NA	is1
1	174193598	174221164	27567	+	CIRIquant	circRNA	0.0136	NA	1:174193598|174221164	exon	0.188	0	1	ENSG00000152061	RABGAP1L	protein_coding	1	0	is1
1	174219125	174221164	2040	+	CIRIquant	circRNA	0.0413	NA	1:174219125|174221164	exon	0.569	27	0.04	ENSG00000152061	RABGAP1L	protein_coding	1	5	is1
1	174220972	174252590	31619	+	CIRIquant	circRNA	0.0725	NA	1:174220972|174252590	exon	1	12	0.143	ENSG00000152061	RABGAP1L	protein_coding	NA	NA	is1
1	174241483	174278779	37297	+	CIRIquant	circRNA	0.0045	NA	1:174241483|174278779	exon	0.062	21	0.006	ENSG00000152061	RABGAP1L	protein_coding	1	36	is1
1	174250475	174305127	54653	+	CIRIquant	circRNA	0.2174	NA	1:174250475|174305127	exon	3	11	0.353	ENSG00000152061	RABGAP1L	protein_coding	NA	NA	is1
1	174272414	174305127	32714	+	CIRIquant	circRNA	0.0725	NA	1:174272414|174305127	exon	1	26	0.071	ENSG00000152061	RABGAP1L	protein_coding	NA	NA	is1
1	174272414	174394145	121732	+	CIRIquant	circRNA	0.1449	NA	1:174272414|174394145	exon	2	11	0.267	ENSG00000152061	RABGAP1L	protein_coding	NA	NA	is1
1	174275833	174305127	29295	+	CIRIquant	circRNA	0.0272	NA	1:174275833|174305127	exon	0.375	0	1	ENSG00000152061	RABGAP1L	protein_coding	2	0	is1
1	174275833	174394145	118313	+	CIRIquant	circRNA	0.0725	NA	1:174275833|174394145	exon	1	6	0.25	ENSG00000152061	RABGAP1L	protein_coding	NA	NA	is1
1	174304986	174371072	66087	+	CIRIquant	circRNA	0.0725	NA	1:174304986|174371072	exon	1	13	0.133	ENSG00000152061	RABGAP1L	protein_coding	NA	NA	is1
1	174304986	174394145	89160	+	CIRIquant	circRNA	0.0725	NA	1:174304986|174394145	exon	1	0	1	ENSG00000152061	RABGAP1L	protein_coding	NA	NA	is1
1	174699525	174702256	2732	+	CIRIquant	circRNA	0.0136	NA	1:174699525|174702256	exon	0.188	0	1	ENSG00000152061	RABGAP1L	protein_coding	1	0	is1
1	174969277	174982905	13629	+	CIRIquant	circRNA	0.0458	NA	1:174969277|174982905	exon	0.633	18	0.066	ENSG00000152061	RABGAP1L	protein_coding	1	3	is1
1	174976078	174978890	2813	+	CIRIquant	circRNA	0.0573	NA	1:174976078|174978890	exon	0.791	30	0.05	ENSG00000152061	RABGAP1L	protein_coding	1	4	is1
1	175225469	175249622	24154	+	CIRIquant	circRNA	0.0136	NA	1:175225469|175249622	exon	0.188	0	1	NA	NA	NA	1	0	is1
1	175588873	175589442	570	+	CIRIquant	circRNA	0.0136	NA	1:175588873|175589442	exon	0.188	0	1	NA	NA	NA	1	0	is1
1	175986943	175988412	1470	-	CIRIquant	circRNA	0.1261	NA	1:175986943|175988412	exon	1.74	33	0.095	ENSG00000143207	COP1	protein_coding	1	2	is1
1	175986943	175989479	2537	-	CIRIquant	circRNA	0.0051	NA	1:175986943|175989479	exon	0.07	1	0.123	ENSG00000143207	COP1	protein_coding	2	3	is1
1	175986943	176046324	59382	-	CIRIquant	circRNA	0.0136	NA	1:175986943|176046324	exon	0.188	0	1	ENSG00000143207	COP1	protein_coding	1	0	is1
1	176027572	176046324	18753	-	CIRIquant	circRNA	0.0725	NA	1:176027572|176046324	exon	1	20	0.091	ENSG00000143207	COP1	protein_coding	NA	NA	is1
1	176027572	176085890	58319	-	CIRIquant	circRNA	0.0497	NA	1:176027572|176085890	exon	0.685	13	0.095	ENSG00000143207	COP1	protein_coding	1	2	is1
1	176043186	176085890	42705	-	CIRIquant	circRNA	0.0136	NA	1:176043186|176085890	exon	0.188	0	1	ENSG00000143207	COP1	protein_coding	1	0	is1
1	176043186	176136547	93362	-	CIRIquant	circRNA	0.0113	NA	1:176043186|176136547	exon	0.156	37	0.008	ENSG00000143207	COP1	protein_coding	1	25	is1
1	176081152	176116681	35530	-	CIRIquant	circRNA	0.0725	NA	1:176081152|176116681	exon	1	5	0.286	ENSG00000143207	COP1	protein_coding	NA	NA	is1
1	176081152	176136547	55396	-	CIRIquant	circRNA	0.1359	NA	1:176081152|176136547	exon	1.875	14.223	0.209	ENSG00000143207	COP1	protein_coding	10	8	is1
1	176116624	176136547	19924	-	CIRIquant	circRNA	0.2174	NA	1:176116624|176136547	exon	3	18	0.25	ENSG00000143207	COP1	protein_coding	NA	NA	is1
1	176116624	176184692	68069	-	CIRIquant	circRNA	0.0136	NA	1:176116624|176184692	exon	0.188	0	1	ENSG00000143207	COP1	protein_coding	1	0	is1
1	176135010	176163891	28882	-	CIRIquant	circRNA	0.0725	NA	1:176135010|176163891	exon	1	12	0.143	ENSG00000143207	COP1	protein_coding	NA	NA	is1
1	176144005	176176007	32003	-	CIRIquant	circRNA	0.0025	NA	1:176144005|176176007	exon	0.035	1	0.066	ENSG00000143207	COP1	protein_coding	1	3	is1
1	176149006	176163891	14886	-	CIRIquant	circRNA	0.0272	NA	1:176149006|176163891	exon	0.375	0	1	ENSG00000143207	COP1	protein_coding	2	0	is1
1	176162869	176163891	1023	-	CIRIquant	circRNA	0.0215	NA	1:176162869|176163891	exon	0.297	31	0.019	ENSG00000143207	COP1	protein_coding	2	22	is1
1	176162869	176184692	21824	-	CIRIquant	circRNA	0.0272	NA	1:176162869|176184692	exon	0.375	0	1	ENSG00000143207	COP1	protein_coding	2	0	is1
1	176555407	176557241	1835	+	CIRIquant	circRNA	0.0725	NA	1:176555407|176557241	exon	1	11	0.154	ENSG00000116183	PAPPA2	protein_coding	NA	NA	is1
1	176555407	176595595	40189	+	CIRIquant	circRNA	0.0725	NA	1:176555407|176595595	exon	1	0	1	ENSG00000116183	PAPPA2	protein_coding	NA	NA	is1
1	176594524	176595595	1072	+	CIRIquant	circRNA	0.1449	NA	1:176594524|176595595	exon	2	13	0.235	ENSG00000116183	PAPPA2	protein_coding	NA	NA	is1
1	176594524	176677395	82872	+	CIRIquant	circRNA	0.0136	NA	1:176594524|176677395	exon	0.188	10.667	0.034	ENSG00000116183	PAPPA2	protein_coding	1	6	is1
1	176594524	176711981	117458	+	CIRIquant	circRNA	0.0104	NA	1:176594524|176711981	exon	0.143	19	0.015	ENSG00000116183	PAPPA2	protein_coding	1	14	is1
1	176699100	176740196	41097	+	CIRIquant	circRNA	0.0054	NA	1:176699100|176740196	exon	0.074	4	0.036	ENSG00000116183	PAPPA2	protein_coding	3	17	is1
1	176699100	176800132	101033	+	CIRIquant	circRNA	0.0272	NA	1:176699100|176800132	exon	0.375	0	1	ENSG00000116183	PAPPA2	protein_coding	2	0	is1
1	176699100	176803021	103922	+	CIRIquant	circRNA	0.0136	NA	1:176699100|176803021	exon	0.188	0	1	ENSG00000116183	PAPPA2	protein_coding	1	0	is1
1	176702607	176740196	37590	+	CIRIquant	circRNA	0.0725	NA	1:176702607|176740196	exon	1	0	1	ENSG00000116183	PAPPA2	protein_coding	NA	NA	is1
1	176702607	176765837	63231	+	CIRIquant	circRNA	0.0153	NA	1:176702607|176765837	exon	0.211	33	0.013	ENSG00000116183	PAPPA2	protein_coding	2	33	is1
1	176702607	176771180	68574	+	CIRIquant	circRNA	0.0136	NA	1:176702607|176771180	exon	0.188	0	1	ENSG00000116183	PAPPA2	protein_coding	1	0	is1
1	176702607	176800132	97526	+	CIRIquant	circRNA	0.0262	NA	1:176702607|176800132	exon	0.362	12	0.057	ENSG00000116183	PAPPA2	protein_coding	2	7	is1
1	176739626	176771180	31555	+	CIRIquant	circRNA	0.0382	NA	1:176739626|176771180	exon	0.527	15	0.066	ENSG00000116183	PAPPA2	protein_coding	2	6	is1
1	176789809	176800132	10324	+	CIRIquant	circRNA	0.0725	NA	1:176789809|176800132	exon	1	1	0.667	ENSG00000116183	PAPPA2	protein_coding	NA	NA	is1
1	176840173	176842613	2441	+	CIRIquant	circRNA	0.0573	NA	1:176840173|176842613	exon	0.791	15	0.095	ENSG00000116183	PAPPA2	protein_coding	1	2	is1
1	177894916	177901018	6103	-	CIRIquant	circRNA	0.0136	NA	1:177894916|177901018	exon	0.188	0	1	NA	NA	NA	1	0	is1
1	178008102	178022668	14567	-	CIRIquant	circRNA	0.1449	NA	1:178008102|178022668	exon	2	5	0.444	ENSG00000254154,ENSG00000242193	CRYZL2P-SEC16B,CRYZL2P	processed_transcript,transcribed_unitary_pseudogene	NA	NA	is1
1	178022440	178026255	3816	-	CIRIquant	circRNA	0.0175	NA	1:178022440|178026255	exon	0.241	16	0.029	ENSG00000254154,ENSG00000242193	CRYZL2P-SEC16B,CRYZL2P	processed_transcript,transcribed_unitary_pseudogene	1	7	is1
1	178123048	178300118	177071	+	CIRIquant	circRNA	0.0136	NA	1:178123048|178300118	exon	0.188	0	1	ENSG00000075391	RASAL2	protein_coding	1	0	is1
1	178123056	178125501	2446	+	CIRIquant	circRNA	0.0725	NA	1:178123056|178125501	exon	1	1	0.667	ENSG00000075391	RASAL2	protein_coding	NA	NA	is1
1	178202323	178283691	81369	+	CIRIquant	circRNA	0.0153	NA	1:178202323|178283691	exon	0.211	6	0.066	ENSG00000075391	RASAL2	protein_coding	1	3	is1
1	178247051	178300118	53068	+	CIRIquant	circRNA	0.0191	NA	1:178247051|178300118	exon	0.264	5	0.095	ENSG00000075391	RASAL2	protein_coding	1	2	is1
1	178441549	178443229	1681	+	CIRIquant	circRNA	0.1452	NA	1:178441549|178443229	exon	2.004	19	0.174	ENSG00000075391	RASAL2	protein_coding	1	1	is1
1	178456700	178467421	10722	+	CIRIquant	circRNA	0.0136	NA	1:178456700|178467421	exon	0.188	0	1	ENSG00000075391	RASAL2	protein_coding	1	0	is1
1	178456721	178467421	10701	+	CIRIquant	circRNA	0.0725	NA	1:178456721|178467421	exon	1	17	0.105	ENSG00000075391	RASAL2	protein_coding	NA	NA	is1
1	178741488	178808128	66641	+	CIRIquant	circRNA	0.0382	NA	1:178741488|178808128	exon	0.527	5	0.174	ENSG00000116191	RALGPS2	protein_coding	1	1	is1
1	178808045	178821704	13660	+	CIRIquant	circRNA	0.0611	NA	1:178808045|178821704	exon	0.844	8	0.174	ENSG00000116191	RALGPS2	protein_coding	1	1	is1
1	178877498	178883533	6036	+	CIRIquant	circRNA	0.0611	NA	1:178877498|178883533	exon	0.844	8	0.174	ENSG00000116191	RALGPS2	protein_coding	2	2	is1
1	178885969	178889696	3728	+	CIRIquant	circRNA	0.0267	NA	1:178885969|178889696	exon	0.369	7	0.095	ENSG00000116191	RALGPS2	protein_coding	1	2	is1
1	179043715	179050365	6651	+	CIRIquant	circRNA	0.0092	NA	1:179043715|179050365	exon	0.127	12	0.021	ENSG00000116199	FAM20B	protein_coding	1	10	is1
1	179043715	179054638	10924	+	CIRIquant	circRNA	0.0543	NA	1:179043715|179054638	exon	0.75	0	1	ENSG00000116199	FAM20B	protein_coding	4	0	is1
1	179050279	179054638	4360	+	CIRIquant	circRNA	0.0096	NA	1:179050279|179054638	exon	0.132	15	0.017	ENSG00000116199	FAM20B	protein_coding	1	12	is1
1	179063927	179064496	570	+	CIRIquant	circRNA	0.0725	NA	1:179063927|179064496	exon	1	44	0.043	ENSG00000116199	FAM20B	protein_coding	NA	NA	is1
1	179063927	179066859	2933	+	CIRIquant	circRNA	0.0136	NA	1:179063927|179066859	exon	0.188	0	1	ENSG00000116199	FAM20B	protein_coding	1	0	is1
1	179063927	179072212	8286	+	CIRIquant	circRNA	0.0217	NA	1:179063927|179072212	exon	0.299	17	0.034	ENSG00000116199	FAM20B	protein_coding	1	6	is1
1	179085628	179088089	2462	+	CIRIquant	circRNA	0.0217	NA	1:179085628|179088089	exon	0.299	17	0.034	ENSG00000186283	TOR3A	protein_coding	1	6	is1
1	179118587	179120274	1688	-	CIRIquant	circRNA	0.0082	NA	1:179118587|179120274	exon	0.112	8	0.027	ENSG00000143322	ABL2	protein_coding	2	15	is1
1	179118587	179121867	3281	-	CIRIquant	circRNA	0.1449	NA	1:179118587|179121867	exon	2	0	1	ENSG00000143322	ABL2	protein_coding	NA	NA	is1
1	179120190	179121867	1678	-	CIRIquant	circRNA	0.1019	NA	1:179120190|179121867	exon	1.406	4	0.413	ENSG00000143322	ABL2	protein_coding	10	3	is1
1	179131311	179131481	171	-	CIRIquant	circRNA	0.0084	NA	1:179131311|179131481	exon	0.117	7	0.032	ENSG00000143322	ABL2	protein_coding	3	19	is1
1	179131311	179133374	2064	-	CIRIquant	circRNA	0.2174	NA	1:179131311|179133374	exon	3	1	0.857	ENSG00000143322	ABL2	protein_coding	NA	NA	is1
1	179302677	179323495	20819	+	CIRIquant	circRNA	0.0725	NA	1:179302677|179323495	exon	1	9	0.182	ENSG00000057252	SOAT1	protein_coding	NA	NA	is1
1	179302677	179337896	35220	+	CIRIquant	circRNA	0.0363	NA	1:179302677|179337896	exon	0.501	19	0.05	ENSG00000057252	SOAT1	protein_coding	1	4	is1
1	179335506	179337896	2391	+	CIRIquant	circRNA	0.0272	NA	1:179335506|179337896	exon	0.375	0	1	ENSG00000057252	SOAT1	protein_coding	2	0	is1
1	179335506	179341310	5805	+	CIRIquant	circRNA	0.0725	NA	1:179335506|179341310	exon	1	23	0.08	ENSG00000057252	SOAT1	protein_coding	NA	NA	is1
1	179335506	179342192	6687	+	CIRIquant	circRNA	0.0073	NA	1:179335506|179342192	exon	0.101	21	0.009	ENSG00000057252	SOAT1	protein_coding	1	22	is1
1	179335506	179343635	8130	+	CIRIquant	circRNA	0.0632	NA	1:179335506|179343635	exon	0.872	31	0.053	ENSG00000057252	SOAT1	protein_coding	4	15	is1
1	179337837	179341310	3474	+	CIRIquant	circRNA	0.0272	NA	1:179337837|179341310	exon	0.375	0	1	ENSG00000057252	SOAT1	protein_coding	2	0	is1
1	179337837	179342943	5107	+	CIRIquant	circRNA	0.0134	NA	1:179337837|179342943	exon	0.185	56	0.007	ENSG00000057252	SOAT1	protein_coding	1	32	is1
1	179337837	179343635	5799	+	CIRIquant	circRNA	0.0136	NA	1:179337837|179343635	exon	0.188	0	1	ENSG00000057252	SOAT1	protein_coding	1	0	is1
1	179337837	179350431	12595	+	CIRIquant	circRNA	0.0136	NA	1:179337837|179350431	exon	0.188	0	1	ENSG00000057252	SOAT1	protein_coding	1	0	is1
1	179341028	179342943	1916	+	CIRIquant	circRNA	0.0098	NA	1:179341028|179342943	exon	0.135	32	0.008	ENSG00000057252	SOAT1	protein_coding	1	25	is1
1	179341028	179343635	2608	+	CIRIquant	circRNA	0.0725	NA	1:179341028|179343635	exon	1	0	1	ENSG00000057252	SOAT1	protein_coding	NA	NA	is1
1	179342114	179345076	2963	+	CIRIquant	circRNA	0.0153	NA	1:179342114|179345076	exon	0.211	2	0.174	ENSG00000057252	SOAT1	protein_coding	1	1	is1
1	179343590	179350431	6842	+	CIRIquant	circRNA	0.0136	NA	1:179343590|179350431	exon	0.188	0	1	ENSG00000057252	SOAT1	protein_coding	1	0	is1
1	179347600	179348942	1343	+	CIRIquant	circRNA	0.0489	NA	1:179347600|179348942	exon	0.675	32	0.04	ENSG00000057252	SOAT1	protein_coding	3	15	is1
1	179347600	179350431	2832	+	CIRIquant	circRNA	0.0725	NA	1:179347600|179350431	exon	1	36	0.053	ENSG00000057252	SOAT1	protein_coding	NA	NA	is1
1	179378637	179395202	16566	+	CIRIquant	circRNA	0.0136	NA	1:179378637|179395202	exon	0.188	0	1	ENSG00000162779	AXDND1	protein_coding	1	0	is1
1	179382700	179395202	12503	+	CIRIquant	circRNA	0.0136	NA	1:179382700|179395202	exon	0.188	1.778	0.174	ENSG00000162779	AXDND1	protein_coding	1	1	is1
1	179393903	179395202	1300	+	CIRIquant	circRNA	0.0136	NA	1:179393903|179395202	exon	0.188	0	1	ENSG00000162779	AXDND1	protein_coding	1	0	is1
1	179662104	179669404	7301	+	CIRIquant	circRNA	0.0458	NA	1:179662104|179669404	exon	0.633	2	0.388	ENSG00000162782	TDRD5	protein_coding	3	1	is1
1	179846107	179856170	10064	-	CIRIquant	circRNA	0.0127	NA	1:179846107|179856170	exon	0.176	5	0.066	ENSG00000169905	TOR1AIP2	protein_coding	1	3	is1
1	179846107	179865854	19748	-	CIRIquant	circRNA	0.0725	NA	1:179846107|179865854	exon	1	53	0.036	ENSG00000169905	TOR1AIP2	protein_coding	NA	NA	is1
1	179850845	179865854	15010	-	CIRIquant	circRNA	0.0357	NA	1:179850845|179865854	exon	0.492	28	0.034	ENSG00000169905	TOR1AIP2	protein_coding	1	6	is1
1	179900126	179908673	8548	+	CIRIquant	circRNA	0.0725	NA	1:179900126|179908673	exon	1	45	0.043	ENSG00000143337,ENSG00000264916	TOR1AIP1,RN7SL230P	protein_coding,misc_RNA	NA	NA	is1
1	179901302	179908673	7372	+	CIRIquant	circRNA	0.0458	NA	1:179901302|179908673	exon	0.633	6	0.174	ENSG00000143337	TOR1AIP1	protein_coding	2	2	is1
1	179907823	179908673	851	+	CIRIquant	circRNA	0.0725	NA	1:179907823|179908673	exon	1	15	0.118	ENSG00000143337	TOR1AIP1	protein_coding	NA	NA	is1
1	179986169	179987286	1118	+	CIRIquant	circRNA	0.0136	NA	1:179986169|179987286	exon	0.188	23.113	0.016	ENSG00000135837	CEP350	protein_coding	1	13	is1
1	179986169	179992221	6053	+	CIRIquant	circRNA	0.0136	NA	1:179986169|179992221	exon	0.188	3.556	0.095	ENSG00000135837	CEP350	protein_coding	1	2	is1
1	179986169	179997175	11007	+	CIRIquant	circRNA	0.0725	NA	1:179986169|179997175	exon	1	11	0.154	ENSG00000135837	CEP350	protein_coding	NA	NA	is1
1	179986169	180006567	20399	+	CIRIquant	circRNA	0.0725	NA	1:179986169|180006567	exon	1	12	0.143	ENSG00000135837	CEP350	protein_coding	NA	NA	is1
1	179986169	180024582	38414	+	CIRIquant	circRNA	0.0136	NA	1:179986169|180024582	exon	0.188	0	1	ENSG00000135837	CEP350	protein_coding	1	0	is1
1	179986169	180037089	50921	+	CIRIquant	circRNA	0.0725	NA	1:179986169|180037089	exon	1	1	0.667	ENSG00000135837	CEP350	protein_coding	NA	NA	is1
1	179989763	179990621	859	+	CIRIquant	circRNA	0.0136	NA	1:179989763|179990621	exon	0.188	1.778	0.174	ENSG00000135837	CEP350	protein_coding	1	1	is1
1	179990507	179997175	6669	+	CIRIquant	circRNA	0.0725	NA	1:179990507|179997175	exon	1	0	1	ENSG00000135837	CEP350	protein_coding	NA	NA	is1
1	179990507	180006567	16061	+	CIRIquant	circRNA	0.0136	NA	1:179990507|180006567	exon	0.188	0	1	ENSG00000135837	CEP350	protein_coding	1	0	is1
1	179990507	180024582	34076	+	CIRIquant	circRNA	0.0725	NA	1:179990507|180024582	exon	1	13	0.133	ENSG00000135837	CEP350	protein_coding	NA	NA	is1
1	179992062	179997175	5114	+	CIRIquant	circRNA	0.0139	NA	1:179992062|179997175	exon	0.192	17	0.022	ENSG00000135837	CEP350	protein_coding	3	28	is1
1	179996553	179997175	623	+	CIRIquant	circRNA	0.0174	NA	1:179996553|179997175	exon	0.24	15	0.031	ENSG00000135837	CEP350	protein_coding	5	33	is1
1	180003174	180006567	3394	+	CIRIquant	circRNA	0.1449	NA	1:180003174|180006567	exon	2	0	1	ENSG00000135837	CEP350	protein_coding	NA	NA	is1
1	180003174	180024582	21409	+	CIRIquant	circRNA	0.0172	NA	1:180003174|180024582	exon	0.237	9	0.05	ENSG00000135837	CEP350	protein_coding	2	8	is1
1	180019949	180024582	4634	+	CIRIquant	circRNA	0.0725	NA	1:180019949|180024582	exon	1	13	0.133	ENSG00000135837	CEP350	protein_coding	NA	NA	is1
1	180019949	180031494	11546	+	CIRIquant	circRNA	0.0031	NA	1:180019949|180031494	exon	0.042	4	0.021	ENSG00000135837	CEP350	protein_coding	1	10	is1
1	180041138	180048705	7568	+	CIRIquant	circRNA	0.0982	NA	1:180041138|180048705	exon	1.356	30	0.083	ENSG00000135837	CEP350	protein_coding	3	7	is1
1	180052970	180065272	12303	+	CIRIquant	circRNA	0.0136	NA	1:180052970|180065272	exon	0.188	0	1	ENSG00000135837	CEP350	protein_coding	1	0	is1
1	180062220	180065272	3053	+	CIRIquant	circRNA	0.0089	NA	1:180062220|180065272	exon	0.123	7	0.034	ENSG00000135837	CEP350	protein_coding	1	6	is1
1	180062220	180080661	18442	+	CIRIquant	circRNA	0.0136	NA	1:180062220|180080661	exon	0.188	12.445	0.029	ENSG00000135837	CEP350	protein_coding	1	7	is1
1	180075022	180084178	9157	+	CIRIquant	circRNA	0.1605	NA	1:180075022|180084178	exon	2.215	21	0.174	ENSG00000135837	CEP350	protein_coding	2	2	is1
1	180075022	180098985	23964	+	CIRIquant	circRNA	0.1449	NA	1:180075022|180098985	exon	2	6	0.4	ENSG00000135837	CEP350	protein_coding	NA	NA	is1
1	180078463	180080661	2199	+	CIRIquant	circRNA	0.2174	NA	1:180078463|180080661	exon	3	27	0.182	ENSG00000135837	CEP350	protein_coding	NA	NA	is1
1	180281306	180288517	7212	-	CIRIquant	circRNA	0.0229	NA	1:180281306|180288517	exon	0.316	6	0.095	ENSG00000230124	ACBD6	protein_coding	1	2	is1
1	180397516	180413471	15956	-	CIRIquant	circRNA	0.0725	NA	1:180397516|180413471	exon	1	21	0.087	ENSG00000230124	ACBD6	protein_coding	NA	NA	is1
1	180397516	180430262	32747	-	CIRIquant	circRNA	0.2292	NA	1:180397516|180430262	exon	3.164	20	0.24	ENSG00000230124	ACBD6	protein_coding	6	4	is1
1	180397516	180495525	98010	-	CIRIquant	circRNA	0.4929	NA	1:180397516|180495525	exon	6.802	43	0.24	ENSG00000265435,ENSG00000230124	MIR3121,ACBD6	miRNA,protein_coding	3	2	is1
1	180682360	180811488	129129	+	CIRIquant	circRNA	0.0068	NA	1:180682360|180811488	exon	0.094	25	0.007	ENSG00000283575,ENSG00000143324	RF00026,XPR1	snRNA,protein_coding	1	28	is1
1	180787753	180806557	18805	+	CIRIquant	circRNA	0.0027	NA	1:180787753|180806557	exon	0.037	67	0.001	ENSG00000143324	XPR1	protein_coding	1	193	is1
1	180787753	180811488	23736	+	CIRIquant	circRNA	0.0136	NA	1:180787753|180811488	exon	0.188	0	1	ENSG00000143324	XPR1	protein_coding	1	0	is1
1	180787778	180803412	15635	+	CIRIquant	circRNA	0.0036	NA	1:180787778|180803412	exon	0.049	7	0.014	ENSG00000143324	XPR1	protein_coding	1	15	is1
1	180803388	180811488	8101	+	CIRIquant	circRNA	0.006	NA	1:180803388|180811488	exon	0.083	38	0.004	ENSG00000143324	XPR1	protein_coding	2	96	is1
1	180818350	180825344	6995	+	CIRIquant	circRNA	0.0021	NA	1:180818350|180825344	exon	0.029	14	0.004	ENSG00000143324	XPR1	protein_coding	1	51	is1
1	180824753	180825344	592	+	CIRIquant	circRNA	0.0191	NA	1:180824753|180825344	exon	0.264	10	0.05	ENSG00000143324	XPR1	protein_coding	1	4	is1
1	180834874	180873942	39069	+	CIRIquant	circRNA	0.0021	NA	1:180834874|180873942	exon	0.03	34	0.002	ENSG00000143324	XPR1	protein_coding	1	121	is1
1	180863708	180880297	16590	+	CIRIquant	circRNA	0.0027	NA	1:180863708|180880297	exon	0.037	72	0.001	ENSG00000143324	XPR1	protein_coding	1	205	is1
1	180894946	180906730	11785	+	CIRIquant	circRNA	0.0061	NA	1:180894946|180906730	exon	0.084	4	0.04	ENSG00000225857	AL162431.1	lincRNA	1	5	is1
1	180976118	181005463	29346	-	CIRIquant	circRNA	0.0344	NA	1:180976118|181005463	exon	0.475	9	0.095	ENSG00000135823,ENSG00000243155	STX6,AL162431.2	protein_coding,antisense	1	2	is1
1	180984677	180993425	8749	-	CIRIquant	circRNA	0.0725	NA	1:180984677|180993425	exon	1	1	0.667	ENSG00000135823	STX6	protein_coding	NA	NA	is1
1	180984677	181005463	20787	-	CIRIquant	circRNA	0.2174	NA	1:180984677|181005463	exon	3	14	0.3	ENSG00000135823	STX6	protein_coding	NA	NA	is1
1	181002606	181005463	2858	-	CIRIquant	circRNA	0.0408	NA	1:181002606|181005463	exon	0.562	0	1	ENSG00000135823	STX6	protein_coding	3	0	is1
1	181144056	181237737	93682	+	CIRIquant	circRNA	0.0136	NA	1:181144056|181237737	exon	0.188	0	1	ENSG00000179452,ENSG00000237292	LINC01699,LINC01732	lincRNA,lincRNA	1	0	is1
1	182026607	182027496	890	-	CIRIquant	circRNA	0.0725	NA	1:182026607|182027496	exon	1	0	1	NA	NA	NA	NA	NA	is1
1	182803698	182825820	22123	+	CIRIquant	circRNA	0.0229	NA	1:182803698|182825820	exon	0.316	6	0.095	ENSG00000135838	NPL	protein_coding	1	2	is1
1	182852233	182860184	7952	+	CIRIquant	circRNA	0.0725	NA	1:182852233|182860184	exon	1	68	0.029	ENSG00000135829	DHX9	protein_coding	NA	NA	is1
1	182853306	182881647	28342	+	CIRIquant	circRNA	0.0725	NA	1:182853306|182881647	exon	1	45	0.043	ENSG00000135829	DHX9	protein_coding	NA	NA	is1
1	182856532	182876903	20372	+	CIRIquant	circRNA	0.0399	NA	1:182856532|182876903	exon	0.551	94	0.012	ENSG00000135829	DHX9	protein_coding	1	18	is1
1	182872337	182880608	8272	+	CIRIquant	circRNA	0.0725	NA	1:182872337|182880608	exon	1	54	0.036	ENSG00000135829	DHX9	protein_coding	NA	NA	is1
1	182874854	182880608	5755	+	CIRIquant	circRNA	0.0325	NA	1:182874854|182880608	exon	0.448	68	0.013	ENSG00000135829	DHX9	protein_coding	1	16	is1
1	182884613	182884813	201	+	CIRIquant	circRNA	0.1395	NA	1:182884613|182884813	exon	1.925	73	0.05	ENSG00000135829	DHX9	protein_coding	1	4	is1
1	183024623	183025341	719	+	CIRIquant	circRNA	0.0136	NA	1:183024623|183025341	exon	0.188	0	1	ENSG00000135862	LAMC1	protein_coding	1	0	is1
1	183114531	183115637	1107	+	CIRIquant	circRNA	0.0201	NA	1:183114531|183115637	exon	0.278	29	0.019	ENSG00000135862	LAMC1	protein_coding	1	11	is1
1	183261002	183261303	302	-	CIRIquant	circRNA	0.011	NA	1:183261002|183261303	exon	0.151	11	0.027	ENSG00000157064	NMNAT2	protein_coding	3	23	is1
1	183261002	183290206	29205	-	CIRIquant	circRNA	0.0725	NA	1:183261002|183290206	exon	1	5	0.286	ENSG00000157064	NMNAT2	protein_coding	NA	NA	is1
[truncated: 205,299+ more rows]

## Sheet: CIRCexplorer2_global
chr	start	stop	strand	ID	count	trt	ind
1	629774	629872	+	FUSIONJUNC_1299	1	noRR	is1
1	1223243	1223968	+	FUSIONJUNC_2100	2	noRR	is1
1	1786376	1786632	+	FUSIONJUNC_1921	1	noRR	is1
1	2192021	2192133	+	FUSIONJUNC_3235	1	noRR	is1
1	2253617	2253912	+	FUSIONJUNC_2349	1	noRR	is1
1	8541213	8614686	+	FUSIONJUNC_717	2	noRR	is1
1	9571563	9572333	+	FUSIONJUNC_1599	1	noRR	is1
1	9578198	9580553	+	FUSIONJUNC_726	1	noRR	is1
1	9730007	9730512	+	FUSIONJUNC_1242	1	noRR	is1
1	9972017	9981170	+	FUSIONJUNC_2032	2	noRR	is1
1	11672568	11674024	+	FUSIONJUNC_2119	1	noRR	is1
1	11823706	11827221	+	FUSIONJUNC_312	1	noRR	is1
1	11998528	179069392	+	FUSIONJUNC_754	1	noRR	is1
1	12001400	12002103	+	FUSIONJUNC_2430	1	noRR	is1
1	15660811	15660985	+	FUSIONJUNC_1924	1	noRR	is1
1	15717892	15721388	+	FUSIONJUNC_1863	1	noRR	is1
1	15833961	15834165	+	FUSIONJUNC_3088	1	noRR	is1
1	16229307	16231056	+	FUSIONJUNC_3296	1	noRR	is1
1	16379886	16381442	+	FUSIONJUNC_676	1	noRR	is1
1	17639064	17639118	+	FUSIONJUNC_549	1	noRR	is1
1	20482540	20483312	+	FUSIONJUNC_1362	1	noRR	is1
1	20505951	20506097	+	FUSIONJUNC_2386	1	noRR	is1
1	20770929	20773610	+	FUSIONJUNC_2581	1	noRR	is1
1	20969473	20981227	+	FUSIONJUNC_1433	1	noRR	is1
1	21272698	21340247	+	FUSIONJUNC_1724	1	noRR	is1
1	22489879	22491533	+	FUSIONJUNC_1123	2	noRR	is1
1	23030468	23059167	+	FUSIONJUNC_1527	1	noRR	is1
1	23030468	23050520	+	FUSIONJUNC_433	1	noRR	is1
1	23055068	23069151	+	FUSIONJUNC_2757	1	noRR	is1
1	23804399	23820593	+	FUSIONJUNC_817	1	noRR	is1
1	24514313	24514567	+	FUSIONJUNC_2937	1	noRR	is1
1	25482057	25482553	+	FUSIONJUNC_2284	1	noRR	is1
1	25485714	25489212	+	FUSIONJUNC_1968	1	noRR	is1
1	26878030	26878323	+	FUSIONJUNC_1903	1	noRR	is1
1	26911706	26912084	+	FUSIONJUNC_198	1	noRR	is1
1	27906927	27907282	+	FUSIONJUNC_2088	1	noRR	is1
1	28473553	28476291	+	FUSIONJUNC_2698	1	noRR	is1
1	28560632	28564834	+	FUSIONJUNC_2096	1	noRR	is1
1	28683582	28702569	+	FUSIONJUNC_1329	1	noRR	is1
1	29058588	29112448	+	FUSIONJUNC_1259	1	noRR	is1
1	30992389	30995220	+	FUSIONJUNC_997	2	noRR	is1
1	31915894	31919658	+	FUSIONJUNC_387	3	noRR	is1
1	31938169	31938340	+	FUSIONJUNC_3165	1	noRR	is1
1	32042580	32043765	+	FUSIONJUNC_3076	1	noRR	is1
1	32324478	32327677	+	FUSIONJUNC_501	1	noRR	is1
1	32552610	32553118	+	FUSIONJUNC_81	1	noRR	is1
1	32942251	32949774	+	FUSIONJUNC_2794	1	noRR	is1
1	32944018	32945628	+	FUSIONJUNC_223	1	noRR	is1
1	32948221	32949774	+	FUSIONJUNC_1603	2	noRR	is1
1	35358924	35361789	+	FUSIONJUNC_311	1	noRR	is1
1	36422141	36424176	+	FUSIONJUNC_2827	1	noRR	is1
1	39163461	39165100	+	FUSIONJUNC_1221	1	noRR	is1
1	39309569	39318615	+	FUSIONJUNC_1732	1	noRR	is1
1	40072978	40073083	+	FUSIONJUNC_3171	1	noRR	is1
1	40238176	40238255	+	FUSIONJUNC_1565	1	noRR	is1
1	40406735	40417096	+	FUSIONJUNC_3172	1	noRR	is1
1	40514514	40515918	+	FUSIONJUNC_2738	1	noRR	is1
1	41070594	41075451	+	FUSIONJUNC_929	1	noRR	is1
1	41244960	41245252	+	FUSIONJUNC_2919	1	noRR	is1
1	42265114	42323827	+	FUSIONJUNC_1119	1	noRR	is1
1	42545409	42589483	+	FUSIONJUNC_3101	1	noRR	is1
1	42773562	42775479	+	FUSIONJUNC_308	1	noRR	is1
1	43597171	43597245	+	FUSIONJUNC_1296	1	noRR	is1
1	43725107	43726733	+	FUSIONJUNC_702	1	noRR	is1
1	46635896	46645256	+	FUSIONJUNC_1660	1	noRR	is1
1	49168267	49170127	+	FUSIONJUNC_392	1	noRR	is1
1	49194128	49194545	+	FUSIONJUNC_1510	1	noRR	is1
1	50490587	50535457	+	FUSIONJUNC_971	1	noRR	is1
1	50565837	50566454	+	FUSIONJUNC_1917	1	noRR	is1
1	50933606	50933652	+	FUSIONJUNC_1420	1	noRR	is1
1	51394380	51400953	+	FUSIONJUNC_2362	1	noRR	is1
1	51405904	51408332	+	FUSIONJUNC_200	1	noRR	is1
1	51818065	51827869	+	FUSIONJUNC_80	1	noRR	is1
1	52477707	52481923	+	FUSIONJUNC_2580	1	noRR	is1
1	52509595	52526373	+	FUSIONJUNC_1684	1	noRR	is1
1	52515890	52526373	+	FUSIONJUNC_3001	1	noRR	is1
1	54591892	54592303	+	FUSIONJUNC_1289	1	noRR	is1
1	57866440	57884134	+	FUSIONJUNC_2573	1	noRR	is1
1	58506059	58534331	+	FUSIONJUNC_1876	1	noRR	is1
1	58533948	58539306	+	FUSIONJUNC_913	1	noRR	is1
1	58576173	58576228	+	FUSIONJUNC_34	1	noRR	is1
1	59339957	59378837	+	FUSIONJUNC_2136	1	noRR	is1
1	59821857	59849183	+	FUSIONJUNC_2093	1	noRR	is1
1	59865162	59873083	+	FUSIONJUNC_2579	1	noRR	is1
1	61856088	61861630	+	FUSIONJUNC_563	1	noRR	is1
1	62015647	62017296	+	FUSIONJUNC_3317	1	noRR	is1
1	62161623	62162660	+	FUSIONJUNC_2510	1	noRR	is1
1	62161626	62162665	+	FUSIONJUNC_1414	1	noRR	is1
1	65364634	65366196	+	FUSIONJUNC_163	2	noRR	is1
1	66698663	66700096	+	FUSIONJUNC_2433	1	noRR	is1
1	66958058	66959743	+	FUSIONJUNC_910	1	noRR	is1
1	66958058	66963160	+	FUSIONJUNC_1803	1	noRR	is1
1	70175809	70189273	+	FUSIONJUNC_3028	1	noRR	is1
1	70292387	70315566	+	FUSIONJUNC_2713	1	noRR	is1
1	70415449	70415849	+	FUSIONJUNC_2260	1	noRR	is1
1	77631834	77641655	+	FUSIONJUNC_1136	1	noRR	is1
1	77633114	77641655	+	FUSIONJUNC_775	1	noRR	is1
1	78158679	78164630	+	FUSIONJUNC_560	1	noRR	is1
1	78927465	78927865	+	FUSIONJUNC_1664	1	noRR	is1
1	83076658	83076792	+	FUSIONJUNC_1784	1	noRR	is1
1	83857771	83859741	+	FUSIONJUNC_1688	1	noRR	is1
1	84196615	84214317	+	FUSIONJUNC_628	1	noRR	is1
1	86715723	86735179	+	FUSIONJUNC_1984	1	noRR	is1
1	86715723	86724405	+	FUSIONJUNC_1269	1	noRR	is1
1	87345491	87345578	+	FUSIONJUNC_1821	1	noRR	is1
1	88740987	88760376	+	FUSIONJUNC_2724	1	noRR	is1
1	88770352	88806018	+	FUSIONJUNC_395	1	noRR	is1
1	88804390	88807775	+	FUSIONJUNC_1553	1	noRR	is1
1	88807312	88822003	+	FUSIONJUNC_345	1	noRR	is1
1	91861470	91864279	+	FUSIONJUNC_167	1	noRR	is1
1	92301475	92320634	+	FUSIONJUNC_2890	1	noRR	is1
1	92333390	92345914	+	FUSIONJUNC_2764	1	noRR	is1
1	92333390	92380873	+	FUSIONJUNC_1346	1	noRR	is1
1	92563641	92607727	+	FUSIONJUNC_151	1	noRR	is1
1	92563641	92704744	+	FUSIONJUNC_2745	1	noRR	is1
1	92624175	92636336	+	FUSIONJUNC_316	1	noRR	is1
1	92657849	92657891	+	FUSIONJUNC_1695	1	noRR	is1
1	93338816	93338893	+	FUSIONJUNC_2964	1	noRR	is1
1	93363147	93363696	+	FUSIONJUNC_1976	1	noRR	is1
1	93532938	93533058	+	FUSIONJUNC_2717	1	noRR	is1
1	93544106	93549426	+	FUSIONJUNC_842	1	noRR	is1
1	94870316	94870499	+	FUSIONJUNC_2693	1	noRR	is1
1	95246327	95246489	+	FUSIONJUNC_2176	1	noRR	is1
1	96447381	96447450	+	FUSIONJUNC_1057	1	noRR	is1
1	96795743	96795786	+	FUSIONJUNC_2843	1	noRR	is1
1	100023745	100024736	+	FUSIONJUNC_1918	1	noRR	is1
1	100906851	100921841	+	FUSIONJUNC_2278	2	noRR	is1
1	103565434	103575540	+	FUSIONJUNC_352	1	noRR	is1
1	108699454	108699542	+	FUSIONJUNC_59	1	noRR	is1
1	108939635	108944057	+	FUSIONJUNC_1235	1	noRR	is1
1	108943474	108944057	+	FUSIONJUNC_3289	1	noRR	is1
1	109100276	109100330	+	FUSIONJUNC_2462	1	noRR	is1
1	109929812	109929913	+	FUSIONJUNC_1949	1	noRR	is1
1	111147648	111161301	+	FUSIONJUNC_2881	1	noRR	is1
1	111697476	111712607	+	FUSIONJUNC_3192	1	noRR	is1
1	112653597	112659779	+	FUSIONJUNC_256	1	noRR	is1
1	112670766	112670942	+	FUSIONJUNC_245	1	noRR	is1
1	114463103	114464388	+	FUSIONJUNC_3156	1	noRR	is1
1	114719578	114738072	+	FUSIONJUNC_2593	1	noRR	is1
1	114739338	114747588	+	FUSIONJUNC_534	1	noRR	is1
1	116385301	116386174	+	FUSIONJUNC_1979	1	noRR	is1
1	117402185	117414831	+	FUSIONJUNC_58	5	noRR	is1
1	117402185	117442325	+	FUSIONJUNC_866	6	noRR	is1
1	117402185	117502970	+	FUSIONJUNC_897	1	noRR	is1
1	117402185	117405645	+	FUSIONJUNC_909	1	noRR	is1
1	117402185	117466427	+	FUSIONJUNC_2288	1	noRR	is1
1	117402185	117420649	+	FUSIONJUNC_281	16	noRR	is1
1	117460488	117522937	+	FUSIONJUNC_2180	1	noRR	is1
1	146504740	146505412	+	FUSIONJUNC_2024	1	noRR	is1
1	146773530	146779404	+	FUSIONJUNC_3238	1	noRR	is1
1	147275353	147285487	+	FUSIONJUNC_1415	1	noRR	is1
1	147286311	147286379	+	FUSIONJUNC_2792	1	noRR	is1
1	147629107	147649667	+	FUSIONJUNC_1014	1	noRR	is1
1	149924434	149924520	+	FUSIONJUNC_1998	1	noRR	is1
1	150417595	150446401	+	FUSIONJUNC_1077	1	noRR	is1
1	150661813	150663763	+	FUSIONJUNC_2011	1	noRR	is1
1	150826542	150834640	+	FUSIONJUNC_658	1	noRR	is1
1	150843020	150843548	+	FUSIONJUNC_274	1	noRR	is1
1	151024610	151025673	+	FUSIONJUNC_2224	1	noRR	is1
1	151041189	151041252	+	FUSIONJUNC_792	1	noRR	is1
1	151067513	151067592	+	FUSIONJUNC_1444	1	noRR	is1
1	151067538	151067595	+	FUSIONJUNC_1501	1	noRR	is1
1	151166933	151167414	+	FUSIONJUNC_524	1	noRR	is1
1	151202705	151203302	+	FUSIONJUNC_3126	1	noRR	is1
1	152189717	152189821	+	FUSIONJUNC_396	1	noRR	is1
1	153646049	153646117	+	FUSIONJUNC_1094	1	noRR	is1
1	153662442	153662488	+	FUSIONJUNC_2509	1	noRR	is1
1	153665313	153668477	+	FUSIONJUNC_3136	1	noRR	is1
1	154251040	154257434	+	FUSIONJUNC_1227	1	noRR	is1
1	154448124	154454581	+	FUSIONJUNC_2338	1	noRR	is1
1	155316086	155446078	+	FUSIONJUNC_3027	1	noRR	is1
1	155352705	155354630	+	FUSIONJUNC_3154	1	noRR	is1
1	155438326	155439068	+	FUSIONJUNC_1410	1	noRR	is1
1	155438326	155459898	+	FUSIONJUNC_2407	1	noRR	is1
1	155452209	155453808	+	FUSIONJUNC_2238	1	noRR	is1
1	155717005	155726019	+	FUSIONJUNC_1597	1	noRR	is1
1	155853275	155853806	+	FUSIONJUNC_2608	1	noRR	is1
1	155867964	155868791	+	FUSIONJUNC_2787	1	noRR	is1
1	156009438	156009498	+	FUSIONJUNC_3112	1	noRR	is1
1	156309202	156334918	+	FUSIONJUNC_2466	1	noRR	is1
1	158176287	158176353	+	FUSIONJUNC_2999	1	noRR	is1
1	160258610	160258983	+	FUSIONJUNC_2840	1	noRR	is1
1	161778243	161784096	+	FUSIONJUNC_2141	1	noRR	is1
1	161846448	161958710	+	FUSIONJUNC_960	1	noRR	is1
1	162793177	162793556	+	FUSIONJUNC_463	1	noRR	is1
1	162813933	162814030	+	FUSIONJUNC_2795	1	noRR	is1
1	164792493	164821626	+	FUSIONJUNC_1334	1	noRR	is1
1	164792493	164812149	+	FUSIONJUNC_885	1	noRR	is1
1	167772274	167788137	+	FUSIONJUNC_2974	1	noRR	is1
1	168231513	168239160	+	FUSIONJUNC_1333	1	noRR	is1
1	168231513	168243069	+	FUSIONJUNC_2494	1	noRR	is1
1	168249493	168251039	+	FUSIONJUNC_2879	1	noRR	is1
1	169131446	169132653	+	FUSIONJUNC_2015	1	noRR	is1
1	169131582	169131685	+	FUSIONJUNC_3302	1	noRR	is1
1	169924902	169925060	+	FUSIONJUNC_263	1	noRR	is1
1	171863109	171863186	+	FUSIONJUNC_1769	1	noRR	is1
1	172140479	172144437	+	FUSIONJUNC_1104	1	noRR	is1
1	172551511	172591071	+	FUSIONJUNC_1429	1	noRR	is1
1	172551511	172557794	+	FUSIONJUNC_2161	1	noRR	is1
1	172555868	172589926	+	FUSIONJUNC_1606	1	noRR	is1
1	173490611	173491014	+	FUSIONJUNC_687	1	noRR	is1
1	173992754	173993135	+	FUSIONJUNC_2691	1	noRR	is1
1	174272413	174394145	+	FUSIONJUNC_918	1	noRR	is1
1	176594523	176595595	+	FUSIONJUNC_2145	1	noRR	is1
1	179990506	179997175	+	FUSIONJUNC_955	1	noRR	is1
1	180049802	180050377	+	FUSIONJUNC_2267	1	noRR	is1
1	180824752	180825344	+	FUSIONJUNC_1062	1	noRR	is1
1	180984676	180993425	+	FUSIONJUNC_1782	1	noRR	is1
1	181089636	181089750	+	FUSIONJUNC_2130	1	noRR	is1
1	182026606	182027496	+	FUSIONJUNC_1545	1	noRR	is1
1	182790015	182790105	+	FUSIONJUNC_3304	1	noRR	is1
1	182852232	182860184	+	FUSIONJUNC_2144	1	noRR	is1
1	183225607	183225648	+	FUSIONJUNC_1508	1	noRR	is1
1	184711726	184711785	+	FUSIONJUNC_994	1	noRR	is1
1	184728906	184733556	+	FUSIONJUNC_807	1	noRR	is1
1	184884632	184899309	+	FUSIONJUNC_2987	1	noRR	is1
1	185087551	185093276	+	FUSIONJUNC_3221	1	noRR	is1
1	193179055	193179137	+	FUSIONJUNC_2424	1	noRR	is1
1	197216200	236543105	+	FUSIONJUNC_2721	1	noRR	is1
1	198873828	198873898	+	FUSIONJUNC_779	1	noRR	is1
1	201483852	201483991	+	FUSIONJUNC_1692	1	noRR	is1
1	201490124	201490307	+	FUSIONJUNC_865	1	noRR	is1
1	201834953	201848594	+	FUSIONJUNC_759	1	noRR	is1
1	202134145	202134209	+	FUSIONJUNC_1375	1	noRR	is1
1	202135149	202135800	+	FUSIONJUNC_2296	1	noRR	is1
1	202416786	202431619	+	FUSIONJUNC_1304	1	noRR	is1
1	204979735	204980301	+	FUSIONJUNC_1869	1	noRR	is1
1	205616477	205623891	+	FUSIONJUNC_1454	1	noRR	is1
1	205714645	205714719	+	FUSIONJUNC_1511	1	noRR	is1
1	207768489	207768541	+	FUSIONJUNC_309	1	noRR	is1
1	210919639	210920069	+	FUSIONJUNC_373	1	noRR	is1
1	211778917	211793190	+	FUSIONJUNC_488	2	noRR	is1
1	211946870	211947402	+	FUSIONJUNC_1390	1	noRR	is1
1	212467197	212468361	+	FUSIONJUNC_2848	1	noRR	is1
1	212646305	212647394	+	FUSIONJUNC_1237	1	noRR	is1
1	212863724	212872818	+	FUSIONJUNC_3125	1	noRR	is1
1	219193081	219218712	+	FUSIONJUNC_1766	1	noRR	is1
1	219247868	219247940	+	FUSIONJUNC_2594	1	noRR	is1
1	219294060	219295151	+	FUSIONJUNC_2004	1	noRR	is1
1	219980095	219980153	+	FUSIONJUNC_609	1	noRR	is1
1	220141842	220143086	+	FUSIONJUNC_1291	1	noRR	is1
1	220528591	220581488	+	FUSIONJUNC_1115	1	noRR	is1
1	220579353	220579991	+	FUSIONJUNC_1602	1	noRR	is1
1	220579353	220598379	+	FUSIONJUNC_925	1	noRR	is1
1	222665470	222665507	+	FUSIONJUNC_3328	1	noRR	is1
1	224730461	224734706	+	FUSIONJUNC_805	1	noRR	is1
1	224730461	224741915	+	FUSIONJUNC_672	1	noRR	is1
1	224936295	224936367	+	FUSIONJUNC_172	1	noRR	is1
1	224952669	224974153	+	FUSIONJUNC_1776	1	noRR	is1
1	225554905	225567414	+	FUSIONJUNC_959	1	noRR	is1
1	225778965	225780127	+	FUSIONJUNC_1900	1	noRR	is1
1	227016079	227026152	+	FUSIONJUNC_1937	1	noRR	is1
1	227061789	227061860	+	FUSIONJUNC_43	1	noRR	is1
1	229632268	229654388	+	FUSIONJUNC_1347	1	noRR	is1
1	230922155	230922345	+	FUSIONJUNC_1082	1	noRR	is1
1	230943805	230961303	+	FUSIONJUNC_2372	1	noRR	is1
1	230945388	230961303	+	FUSIONJUNC_13	1	noRR	is1
1	230954332	230961303	+	FUSIONJUNC_1596	1	noRR	is1
1	231329994	231332146	+	FUSIONJUNC_930	1	noRR	is1
1	232513856	232533583	+	FUSIONJUNC_2558	1	noRR	is1
1	232568812	232570328	+	FUSIONJUNC_2040	1	noRR	is1
1	233135011	233208688	+	FUSIONJUNC_1546	1	noRR	is1
1	233198938	233208689	+	FUSIONJUNC_2903	1	noRR	is1
1	234332035	234332092	+	FUSIONJUNC_1316	1	noRR	is1
1	234346697	234352967	+	FUSIONJUNC_2884	1	noRR	is1
1	235213768	235240451	+	FUSIONJUNC_693	1	noRR	is1
1	235419472	235438922	+	FUSIONJUNC_460	1	noRR	is1
1	235806891	235807468	+	FUSIONJUNC_2458	1	noRR	is1
1	236178413	236180028	+	FUSIONJUNC_3243	1	noRR	is1
1	236217740	236217832	+	FUSIONJUNC_988	1	noRR	is1
1	236220831	236222010	+	FUSIONJUNC_394	1	noRR	is1
1	236226268	236236398	+	FUSIONJUNC_1052	1	noRR	is1
1	236236659	236238093	+	FUSIONJUNC_3325	1	noRR	is1
1	236243421	236252091	+	FUSIONJUNC_786	1	noRR	is1
1	236249883	236253504	+	FUSIONJUNC_220	1	noRR	is1
1	236281711	236281889	+	FUSIONJUNC_2006	1	noRR	is1
1	236917427	236917471	+	FUSIONJUNC_2402	1	noRR	is1
1	238443497	238443574	+	FUSIONJUNC_349	1	noRR	is1
1	240206798	240234450	+	FUSIONJUNC_2275	1	noRR	is1
1	240257944	240355908	+	FUSIONJUNC_3134	1	noRR	is1
1	240257944	240334229	+	FUSIONJUNC_2952	1	noRR	is1
1	241072472	241073849	+	FUSIONJUNC_3267	1	noRR	is1
1	241150643	241150742	+	FUSIONJUNC_65	1	noRR	is1
1	241306663	241306738	+	FUSIONJUNC_1385	1	noRR	is1
1	243293091	243316894	+	FUSIONJUNC_3322	1	noRR	is1
1	243316754	243344331	+	FUSIONJUNC_2575	1	noRR	is1
1	243415701	243426558	+	FUSIONJUNC_2367	1	noRR	is1
1	243545509	243573048	+	FUSIONJUNC_1266	1	noRR	is1
1	243572925	243843282	+	FUSIONJUNC_3299	1	noRR	is1
1	243613670	243695716	+	FUSIONJUNC_484	1	noRR	is1
1	243637610	243843282	+	FUSIONJUNC_2343	1	noRR	is1
1	243637666	243695626	+	FUSIONJUNC_1285	1	noRR	is1
1	244858746	244858953	+	FUSIONJUNC_2743	1	noRR	is1
1	246182286	246182351	+	FUSIONJUNC_2876	1	noRR	is1
1	246850417	246850549	+	FUSIONJUNC_2644	1	noRR	is1
1	247156405	247159813	+	FUSIONJUNC_1963	3	noRR	is1
10	179993	249088	+	FUSIONJUNC_2200	1	noRR	is1
10	310030	366411	+	FUSIONJUNC_3227	1	noRR	is1
10	323714	324368	+	FUSIONJUNC_718	1	noRR	is1
10	325393	327176	+	FUSIONJUNC_303	1	noRR	is1
10	573981	574609	+	FUSIONJUNC_888	1	noRR	is1
10	667761	667813	+	FUSIONJUNC_2617	1	noRR	is1
10	5699524	5714207	+	FUSIONJUNC_884	1	noRR	is1
10	5709529	5714207	+	FUSIONJUNC_3062	1	noRR	is1
10	5767939	5800705	+	FUSIONJUNC_400	1	noRR	is1
10	5773841	5800705	+	FUSIONJUNC_1422	1	noRR	is1
10	5786473	5793893	+	FUSIONJUNC_232	1	noRR	is1
10	6203041	6203128	+	FUSIONJUNC_1224	1	noRR	is1
10	7243557	7285954	+	FUSIONJUNC_1621	1	noRR	is1
10	7276891	7285954	+	FUSIONJUNC_91	3	noRR	is1
10	7797046	7802854	+	FUSIONJUNC_54	4	noRR	is1
10	12081471	12101181	+	FUSIONJUNC_22	1	noRR	is1
10	12403101	12553356	+	FUSIONJUNC_1174	1	noRR	is1
10	13628088	13628156	+	FUSIONJUNC_3214	1	noRR	is1
10	15816834	15847943	+	FUSIONJUNC_2886	1	noRR	is1
10	15821655	15847943	+	FUSIONJUNC_371	1	noRR	is1
10	15833629	15847943	+	FUSIONJUNC_2849	1	noRR	is1
10	16752538	16782084	+	FUSIONJUNC_29	1	noRR	is1
10	17540805	17562750	+	FUSIONJUNC_1725	1	noRR	is1
10	17704430	17705741	+	FUSIONJUNC_2728	1	noRR	is1
10	18265457	18275163	+	FUSIONJUNC_3070	1	noRR	is1
10	18317821	18319096	+	FUSIONJUNC_248	1	noRR	is1
10	18677865	18677921	+	FUSIONJUNC_1516	1	noRR	is1
10	20882168	20882310	+	FUSIONJUNC_3116	1	noRR	is1
10	20945337	20961779	+	FUSIONJUNC_2266	1	noRR	is1
10	21767553	21767751	+	FUSIONJUNC_2295	1	noRR	is1
10	21904521	21920963	+	FUSIONJUNC_1003	1	noRR	is1
10	22349072	22354789	+	FUSIONJUNC_2776	1	noRR	is1
10	25787039	25787166	+	FUSIONJUNC_1141	1	noRR	is1
10	25981812	26026532	+	FUSIONJUNC_1676	1	noRR	is1
10	26132867	26133437	+	FUSIONJUNC_1878	1	noRR	is1
10	26492326	26503274	+	FUSIONJUNC_1945	1	noRR	is1
10	27224590	27224747	+	FUSIONJUNC_2517	1	noRR	is1
10	27269315	27269434	+	FUSIONJUNC_2532	1	noRR	is1
10	32338612	32338697	+	FUSIONJUNC_2846	1	noRR	is1
10	32469384	32474023	+	FUSIONJUNC_2921	1	noRR	is1
10	32565557	32584304	+	FUSIONJUNC_221	2	noRR	is1
10	32805014	32834898	+	FUSIONJUNC_4	1	noRR	is1
10	32926037	32926073	+	FUSIONJUNC_1715	1	noRR	is1
10	34219426	34219996	+	FUSIONJUNC_2151	1	noRR	is1
10	34269656	34284245	+	FUSIONJUNC_52	2	noRR	is1
10	34341626	34384254	+	FUSIONJUNC_97	1	noRR	is1
10	34516978	34696419	+	FUSIONJUNC_1775	1	noRR	is1
10	34621515	34621977	+	FUSIONJUNC_1587	1	noRR	is1
10	35013698	35028887	+	FUSIONJUNC_2415	1	noRR	is1
10	37952266	37952451	+	FUSIONJUNC_1509	1	noRR	is1
10	42593116	42593200	+	FUSIONJUNC_2946	1	noRR	is1
10	43154896	43158931	+	FUSIONJUNC_1997	1	noRR	is1
10	44976331	44976398	+	FUSIONJUNC_482	1	noRR	is1
10	44977096	44977365	+	FUSIONJUNC_3239	1	noRR	is1
10	45625950	45627105	+	FUSIONJUNC_1859	1	noRR	is1
10	45752587	45757139	+	FUSIONJUNC_2963	1	noRR	is1
10	45956112	45956165	+	FUSIONJUNC_2710	1	noRR	is1
10	45993573	45993739	+	FUSIONJUNC_1677	1	noRR	is1
10	46932376	46947955	+	FUSIONJUNC_1120	1	noRR	is1
10	47969080	47969163	+	FUSIONJUNC_1101	1	noRR	is1
10	48401611	48404981	+	FUSIONJUNC_2606	1	noRR	is1
10	48415243	48419622	+	FUSIONJUNC_2214	1	noRR	is1
10	49857305	49935142	+	FUSIONJUNC_803	1	noRR	is1
10	50460672	50590247	+	FUSIONJUNC_2749	1	noRR	is1
10	51209825	51210620	+	FUSIONJUNC_796	1	noRR	is1
10	51543764	51543841	+	FUSIONJUNC_902	1	noRR	is1
10	57107351	57108751	+	FUSIONJUNC_3168	1	noRR	is1
10	58588214	58702143	+	FUSIONJUNC_769	1	noRR	is1
10	58620854	58702143	+	FUSIONJUNC_1773	1	noRR	is1
10	59709753	59709820	+	FUSIONJUNC_2399	1	noRR	is1
10	60084601	60085253	+	FUSIONJUNC_3329	1	noRR	is1
10	63206594	63209235	+	FUSIONJUNC_3122	1	noRR	is1
10	63465279	63466083	+	FUSIONJUNC_1633	1	noRR	is1
10	65725359	65725878	+	FUSIONJUNC_2536	1	noRR	is1
10	67110568	67110631	+	FUSIONJUNC_1540	1	noRR	is1
10	67988662	68073186	+	FUSIONJUNC_1934	1	noRR	is1
10	68393137	68404844	+	FUSIONJUNC_2642	1	noRR	is1
10	68644697	68647005	+	FUSIONJUNC_1638	2	noRR	is1
10	68753851	68773099	+	FUSIONJUNC_3164	1	noRR	is1
10	68771205	68773099	+	FUSIONJUNC_1287	1	noRR	is1
10	68959805	68960249	+	FUSIONJUNC_1050	2	noRR	is1
10	69483690	69485215	+	FUSIONJUNC_3261	1	noRR	is1
10	69483690	69498396	+	FUSIONJUNC_3233	1	noRR	is1
10	70153972	70157763	+	FUSIONJUNC_2938	1	noRR	is1
10	73124422	73124496	+	FUSIONJUNC_1787	1	noRR	is1
10	73154255	73156655	+	FUSIONJUNC_3083	1	noRR	is1
10	73295695	73295791	+	FUSIONJUNC_750	1	noRR	is1
10	73383174	73383690	+	FUSIONJUNC_1479	1	noRR	is1
10	73774107	73774218	+	FUSIONJUNC_385	1	noRR	is1
10	73836332	73837348	+	FUSIONJUNC_3055	1	noRR	is1
10	74842599	74843478	+	FUSIONJUNC_2038	1	noRR	is1
10	74993309	74993379	+	FUSIONJUNC_1761	1	noRR	is1
10	77084636	77090510	+	FUSIONJUNC_55	1	noRR	is1
10	78002196	78007866	+	FUSIONJUNC_2557	1	noRR	is1
10	78037240	78040666	+	FUSIONJUNC_1652	1	noRR	is1
10	79084060	79084139	+	FUSIONJUNC_2199	1	noRR	is1
10	79938013	79946660	+	FUSIONJUNC_2623	1	noRR	is1
10	87091173	90801287	+	FUSIONJUNC_103	1	noRR	is1
10	87190777	87191108	+	FUSIONJUNC_3147	1	noRR	is1
10	87709195	87715843	+	FUSIONJUNC_2646	1	noRR	is1
10	87886338	87888467	+	FUSIONJUNC_2061	1	noRR	is1
10	87894823	87894951	+	FUSIONJUNC_2228	1	noRR	is1
10	91425280	91462184	+	FUSIONJUNC_2936	1	noRR	is1
10	91468345	91468444	+	FUSIONJUNC_1895	1	noRR	is1
10	91484506	91491307	+	FUSIONJUNC_2806	1	noRR	is1
10	92760601	92763872	+	FUSIONJUNC_2205	1	noRR	is1
10	92893329	92899644	+	FUSIONJUNC_2393	1	noRR	is1
10	92893348	92899644	+	FUSIONJUNC_3344	1	noRR	is1
10	95621030	95643206	+	FUSIONJUNC_2729	1	noRR	is1
10	97436416	97437750	+	FUSIONJUNC_2370	2	noRR	is1
10	99875341	99879221	+	FUSIONJUNC_1107	1	noRR	is1
10	101461980	101479457	+	FUSIONJUNC_1284	1	noRR	is1
10	101667885	101676436	+	FUSIONJUNC_1926	1	noRR	is1
10	101672914	101676436	+	FUSIONJUNC_2624	1	noRR	is1
10	101939862	101957732	+	FUSIONJUNC_165	1	noRR	is1
10	103096345	103097962	+	FUSIONJUNC_1975	1	noRR	is1
10	110228246	110228290	+	FUSIONJUNC_514	1	noRR	is1
10	110596397	110598290	+	FUSIONJUNC_1465	1	noRR	is1
10	110932185	110932271	+	FUSIONJUNC_1172	1	noRR	is1
10	110985627	111007653	+	FUSIONJUNC_1118	1	noRR	is1
10	112672434	112672991	+	FUSIONJUNC_144	1	noRR	is1
10	112888734	112906213	+	FUSIONJUNC_3327	1	noRR	is1
10	114144496	114162900	+	FUSIONJUNC_211	1	noRR	is1
10	114435957	114436010	+	FUSIONJUNC_939	1	noRR	is1
10	115120184	115215880	+	FUSIONJUNC_1848	1	noRR	is1
10	115120184	115426302	+	FUSIONJUNC_1007	1	noRR	is1
10	115120184	115129535	+	FUSIONJUNC_951	7	noRR	is1
10	115215696	115315736	+	FUSIONJUNC_723	1	noRR	is1
10	115461940	115519324	+	FUSIONJUNC_550	2	noRR	is1
10	115461940	115469329	+	FUSIONJUNC_1301	2	noRR	is1
10	115461974	115469329	+	FUSIONJUNC_931	1	noRR	is1
10	115919001	115919051	+	FUSIONJUNC_694	1	noRR	is1
10	117283153	117283971	+	FUSIONJUNC_2299	1	noRR	is1
10	119830864	119834262	+	FUSIONJUNC_1163	1	noRR	is1
10	122859820	122860085	+	FUSIONJUNC_669	1	noRR	is1
10	122996702	123001049	+	FUSIONJUNC_1867	1	noRR	is1
10	124681606	124696212	+	FUSIONJUNC_597	1	noRR	is1
10	124774674	124790338	+	FUSIONJUNC_1992	1	noRR	is1
10	124942456	124943307	+	FUSIONJUNC_794	2	noRR	is1
10	126926276	127127764	+	FUSIONJUNC_119	1	noRR	is1
10	126970701	127127764	+	FUSIONJUNC_829	2	noRR	is1
10	126970701	127257429	+	FUSIONJUNC_2106	1	noRR	is1
10	126970701	127052815	+	FUSIONJUNC_2562	1	noRR	is1
10	131934457	131947791	+	FUSIONJUNC_2611	1	noRR	is1
11	727204	727221	+	FUSIONJUNC_2688	1	noRR	is1
11	836064	28183453	+	FUSIONJUNC_980	1	noRR	is1
11	2159795	2160811	+	FUSIONJUNC_2803	1	noRR	is1
11	2159796	2160837	+	FUSIONJUNC_522	1	noRR	is1
11	2159801	2160884	+	FUSIONJUNC_3064	1	noRR	is1
11	2160791	2160916	+	FUSIONJUNC_2984	1	noRR	is1
11	2671809	2672765	+	FUSIONJUNC_359	1	noRR	is1
11	3731390	3731578	+	FUSIONJUNC_1642	1	noRR	is1
11	3731390	3753408	+	FUSIONJUNC_485	1	noRR	is1
11	4212251	110296562	+	FUSIONJUNC_2859	1	noRR	is1
11	7990474	7990581	+	FUSIONJUNC_2867	1	noRR	is1
11	8226974	8230504	+	FUSIONJUNC_1384	1	noRR	is1
11	8286264	8294910	+	FUSIONJUNC_437	1	noRR	is1
11	8413494	8475066	+	FUSIONJUNC_3195	1	noRR	is1
11	9440454	9442197	+	FUSIONJUNC_1300	1	noRR	is1
11	9989496	10002689	+	FUSIONJUNC_346	1	noRR	is1
11	10509205	10509245	+	FUSIONJUNC_2467	1	noRR	is1
11	10509603	10509653	+	FUSIONJUNC_963	1	noRR	is1
11	10802059	10804984	+	FUSIONJUNC_513	1	noRR	is1
11	12528326	12529247	+	FUSIONJUNC_1131	1	noRR	is1
11	16183885	16186955	+	FUSIONJUNC_2099	1	noRR	is1
11	17143239	17143338	+	FUSIONJUNC_3120	1	noRR	is1
11	17461582	17463604	+	FUSIONJUNC_2767	1	noRR	is1
11	17988596	18008076	+	FUSIONJUNC_1656	1	noRR	is1
11	18291441	18292019	+	FUSIONJUNC_2521	1	noRR	is1
11	18362939	18363805	+	FUSIONJUNC_212	1	noRR	is1
11	18363663	18363753	+	FUSIONJUNC_33	1	noRR	is1
11	18514677	18519603	+	FUSIONJUNC_1535	1	noRR	is1
11	20469023	20469083	+	FUSIONJUNC_996	1	noRR	is1
11	22203803	22239684	+	FUSIONJUNC_2980	1	noRR	is1
11	22674849	22755953	+	FUSIONJUNC_327	1	noRR	is1
11	22821172	22821261	+	FUSIONJUNC_1345	1	noRR	is1
11	31206237	31241616	+	FUSIONJUNC_2388	1	noRR	is1
11	31452717	31463305	+	FUSIONJUNC_2904	1	noRR	is1
11	31627109	31650221	+	FUSIONJUNC_1616	1	noRR	is1
11	31789035	31789131	+	FUSIONJUNC_1913	1	noRR	is1
11	31800690	31811015	+	FUSIONJUNC_1722	1	noRR	is1
11	31802903	31802961	+	FUSIONJUNC_814	1	noRR	is1
11	32927156	32935435	+	FUSIONJUNC_1154	1	noRR	is1
11	33237305	33237353	+	FUSIONJUNC_774	1	noRR	is1
11	33286412	33287511	+	FUSIONJUNC_695	1	noRR	is1
11	33340967	33341686	+	FUSIONJUNC_2774	1	noRR	is1
11	33710191	33717472	+	FUSIONJUNC_1829	1	noRR	is1
11	34071725	34076642	+	FUSIONJUNC_239	3	noRR	is1
11	34122458	34124400	+	FUSIONJUNC_141	1	noRR	is1
11	34882675	34888869	+	FUSIONJUNC_3277	1	noRR	is1
11	34957383	34978182	+	FUSIONJUNC_2328	1	noRR	is1
11	34987123	34987164	+	FUSIONJUNC_483	1	noRR	is1
11	35160807	35160865	+	FUSIONJUNC_498	1	noRR	is1
11	35195200	35196112	+	FUSIONJUNC_2394	1	noRR	is1
11	35197448	35197516	+	FUSIONJUNC_2126	1	noRR	is1
11	36006329	73404020	+	FUSIONJUNC_3063	1	noRR	is1
11	36227084	36227430	+	FUSIONJUNC_1399	1	noRR	is1
11	43649436	43649497	+	FUSIONJUNC_579	1	noRR	is1
11	44124788	44171742	+	FUSIONJUNC_2325	1	noRR	is1
11	45242656	45242742	+	FUSIONJUNC_3288	1	noRR	is1
11	45253118	45253188	+	FUSIONJUNC_143	1	noRR	is1
11	46076753	46092223	+	FUSIONJUNC_3106	1	noRR	is1
11	46753309	46788773	+	FUSIONJUNC_772	1	noRR	is1
11	47216335	47234934	+	FUSIONJUNC_709	1	noRR	is1
11	57695932	57695987	+	FUSIONJUNC_1890	1	noRR	is1
11	57781219	57783008	+	FUSIONJUNC_1250	1	noRR	is1
11	58611703	58612328	+	FUSIONJUNC_2341	1	noRR	is1
11	61588742	61588799	+	FUSIONJUNC_2437	1	noRR	is1
11	62132049	62137104	+	FUSIONJUNC_2648	1	noRR	is1
11	62571632	62571882	+	FUSIONJUNC_1206	1	noRR	is1
11	64194188	64197974	+	FUSIONJUNC_2031	1	noRR	is1
11	64386949	64387365	+	FUSIONJUNC_2426	1	noRR	is1
11	64823949	64824019	+	FUSIONJUNC_2793	1	noRR	is1
11	65211340	65211534	+	FUSIONJUNC_2530	1	noRR	is1
11	65428236	65430351	+	FUSIONJUNC_1647	1	noRR	is1
11	65499097	65500121	+	FUSIONJUNC_677	1	noRR	is1
11	65499127	65500280	+	FUSIONJUNC_3319	1	noRR	is1
11	65499306	65500700	+	FUSIONJUNC_1326	1	noRR	is1
11	65499317	65499423	+	FUSIONJUNC_1517	1	noRR	is1
11	65499334	65503123	+	FUSIONJUNC_722	1	noRR	is1
11	65499592	65499658	+	FUSIONJUNC_1953	1	noRR	is1
11	65499598	65499665	+	FUSIONJUNC_2940	1	noRR	is1
11	65499604	65499671	+	FUSIONJUNC_1024	1	noRR	is1
11	65499605	65499844	+	FUSIONJUNC_2027	1	noRR	is1
11	65499608	65499755	+	FUSIONJUNC_225	1	noRR	is1
11	65499631	65499698	+	FUSIONJUNC_828	1	noRR	is1
11	65499643	65499833	+	FUSIONJUNC_1672	1	noRR	is1
11	65499645	65499747	+	FUSIONJUNC_2590	1	noRR	is1
11	65499647	65499728	+	FUSIONJUNC_260	3	noRR	is1
11	65499648	65499713	+	FUSIONJUNC_456	4	noRR	is1
11	65499649	65499705	+	FUSIONJUNC_1993	1	noRR	is1
11	65499675	65499769	+	FUSIONJUNC_2465	1	noRR	is1
11	65499676	65499923	+	FUSIONJUNC_3009	1	noRR	is1
11	65499688	65500139	+	FUSIONJUNC_148	1	noRR	is1
11	65499698	65499750	+	FUSIONJUNC_213	7	noRR	is1
11	65499698	65499790	+	FUSIONJUNC_1167	1	noRR	is1
11	65499718	65499833	+	FUSIONJUNC_3280	1	noRR	is1
11	65499720	65499847	+	FUSIONJUNC_1162	3	noRR	is1
11	65499725	65499819	+	FUSIONJUNC_3152	1	noRR	is1
11	65499726	65499820	+	FUSIONJUNC_38	2	noRR	is1
11	65499728	65499855	+	FUSIONJUNC_983	2	noRR	is1
11	65499733	65499826	+	FUSIONJUNC_1164	1	noRR	is1
11	65499734	65499831	+	FUSIONJUNC_477	2	noRR	is1
11	65499737	65499830	+	FUSIONJUNC_3232	1	noRR	is1
11	65499738	65499833	+	FUSIONJUNC_2813	1	noRR	is1
11	65499747	65499853	+	FUSIONJUNC_1428	1	noRR	is1
11	65499748	65499862	+	FUSIONJUNC_2797	1	noRR	is1
11	65499749	65499859	+	FUSIONJUNC_1205	2	noRR	is1
11	65499750	65499845	+	FUSIONJUNC_2718	2	noRR	is1
11	65499752	65499859	+	FUSIONJUNC_1398	1	noRR	is1
11	65499753	65499813	+	FUSIONJUNC_1626	1	noRR	is1
11	65499754	65499794	+	FUSIONJUNC_434	1	noRR	is1
11	65499754	65499842	+	FUSIONJUNC_2355	1	noRR	is1
11	65499772	65499845	+	FUSIONJUNC_2526	1	noRR	is1
11	65499780	65499835	+	FUSIONJUNC_1437	1	noRR	is1
11	65499781	65499847	+	FUSIONJUNC_1636	1	noRR	is1
11	65499787	65499853	+	FUSIONJUNC_1571	1	noRR	is1
11	65499790	65499845	+	FUSIONJUNC_1087	4	noRR	is1
11	65499790	65499903	+	FUSIONJUNC_2476	1	noRR	is1
11	65499798	65499852	+	FUSIONJUNC_3213	1	noRR	is1
11	65499809	65499913	+	FUSIONJUNC_335	2	noRR	is1
11	65499827	65499905	+	FUSIONJUNC_258	2	noRR	is1
11	65499852	65500456	+	FUSIONJUNC_3133	1	noRR	is1
11	65499901	65499942	+	FUSIONJUNC_2901	2	noRR	is1
11	65499936	65500057	+	FUSIONJUNC_846	3	noRR	is1
11	65500056	65500207	+	FUSIONJUNC_641	1	noRR	is1
11	65500064	65500134	+	FUSIONJUNC_2250	1	noRR	is1
11	65500139	65500218	+	FUSIONJUNC_2274	1	noRR	is1
11	65500447	65500527	+	FUSIONJUNC_1962	2	noRR	is1
11	65500450	65500530	+	FUSIONJUNC_2309	2	noRR	is1
11	65500527	65505007	+	FUSIONJUNC_1318	1	noRR	is1
11	65500531	65500621	+	FUSIONJUNC_2221	1	noRR	is1
11	65500545	65500612	+	FUSIONJUNC_1853	1	noRR	is1
11	65500546	65500635	+	FUSIONJUNC_2127	1	noRR	is1
11	65500550	65500617	+	FUSIONJUNC_3048	1	noRR	is1
11	65500555	65500596	+	FUSIONJUNC_874	2	noRR	is1
11	65500560	65500627	+	FUSIONJUNC_1906	1	noRR	is1
11	65500560	65500615	+	FUSIONJUNC_2074	1	noRR	is1
11	65500561	65500609	+	FUSIONJUNC_2894	1	noRR	is1
11	65500582	65500630	+	FUSIONJUNC_926	1	noRR	is1
11	65500848	65500903	+	FUSIONJUNC_377	2	noRR	is1
11	65501295	65503572	+	FUSIONJUNC_1948	1	noRR	is1
11	65501449	65501834	+	FUSIONJUNC_596	1	noRR	is1
11	65501619	65501693	+	FUSIONJUNC_667	1	noRR	is1
11	65502715	65504065	+	FUSIONJUNC_976	1	noRR	is1
11	65502844	65503004	+	FUSIONJUNC_1905	1	noRR	is1
11	65502876	65504075	+	FUSIONJUNC_1670	1	noRR	is1
11	65502893	65506024	+	FUSIONJUNC_1490	1	noRR	is1
11	65502934	65503407	+	FUSIONJUNC_3099	1	noRR	is1
11	65503678	65503740	+	FUSIONJUNC_580	1	noRR	is1
11	65503900	65504251	+	FUSIONJUNC_2441	1	noRR	is1
11	65504204	65505825	+	FUSIONJUNC_3022	1	noRR	is1
11	65504452	65504770	+	FUSIONJUNC_2109	1	noRR	is1
11	65504859	65504961	+	FUSIONJUNC_2281	1	noRR	is1
11	65504859	65505052	+	FUSIONJUNC_671	1	noRR	is1
11	65505200	65505725	+	FUSIONJUNC_2357	1	noRR	is1
11	65505858	65505921	+	FUSIONJUNC_88	7	noRR	is1
11	65505861	65505959	+	FUSIONJUNC_1748	3	noRR	is1
11	66342947	66343028	+	FUSIONJUNC_1078	1	noRR	is1
11	66617801	66617879	+	FUSIONJUNC_2744	1	noRR	is1
11	66639699	66640123	+	FUSIONJUNC_1058	2	noRR	is1
11	66804114	66816187	+	FUSIONJUNC_110	1	noRR	is1
11	68347846	68363943	+	FUSIONJUNC_945	1	noRR	is1
11	68515027	68519651	+	FUSIONJUNC_337	1	noRR	is1
11	68780639	68785010	+	FUSIONJUNC_442	1	noRR	is1
11	69054032	69063967	+	FUSIONJUNC_2473	1	noRR	is1
11	69092407	69092510	+	FUSIONJUNC_2634	1	noRR	is1
11	70354300	70356254	+	FUSIONJUNC_2941	2	noRR	is1
11	70371339	70371419	+	FUSIONJUNC_2405	1	noRR	is1
11	72091721	72091784	+	FUSIONJUNC_1730	1	noRR	is1
11	74138719	74139828	+	FUSIONJUNC_2312	1	noRR	is1
11	74789625	74817714	+	FUSIONJUNC_2253	1	noRR	is1
11	74906238	74921347	+	FUSIONJUNC_3202	1	noRR	is1
11	75344766	75349605	+	FUSIONJUNC_724	1	noRR	is1
11	75979777	76016980	+	FUSIONJUNC_1198	1	noRR	is1
11	77693506	77702495	+	FUSIONJUNC_2942	1	noRR	is1
11	78073031	78073091	+	FUSIONJUNC_1267	1	noRR	is1
11	78112649	78121174	+	FUSIONJUNC_360	1	noRR	is1
11	83615878	83617882	+	FUSIONJUNC_1451	1	noRR	is1
11	84220019	84220101	+	FUSIONJUNC_3003	1	noRR	is1
11	84511363	84534731	+	FUSIONJUNC_704	1	noRR	is1
11	84996271	84996338	+	FUSIONJUNC_269	1	noRR	is1
11	85996825	86003451	+	FUSIONJUNC_1505	1	noRR	is1
11	85997881	85997977	+	FUSIONJUNC_3294	1	noRR	is1
11	86022366	86031611	+	FUSIONJUNC_126	1	noRR	is1
11	86500780	86500855	+	FUSIONJUNC_3196	1	noRR	is1
11	87067693	87071615	+	FUSIONJUNC_1200	1	noRR	is1
11	87125976	87126047	+	FUSIONJUNC_2534	1	noRR	is1
11	87131817	87133605	+	FUSIONJUNC_643	1	noRR	is1
11	93148652	93166016	+	FUSIONJUNC_3226	1	noRR	is1
11	93400434	93400476	+	FUSIONJUNC_2988	1	noRR	is1
11	93750345	93759858	+	FUSIONJUNC_3205	1	noRR	is1
11	93788000	93801972	+	FUSIONJUNC_605	1	noRR	is1
11	95836992	95837131	+	FUSIONJUNC_2899	1	noRR	is1
11	95884682	95886791	+	FUSIONJUNC_1960	1	noRR	is1
11	96091891	96093517	+	FUSIONJUNC_552	2	noRR	is1
11	99029620	99029690	+	FUSIONJUNC_3139	1	noRR	is1
11	99169501	99169588	+	FUSIONJUNC_1983	1	noRR	is1
11	102337266	102337454	+	FUSIONJUNC_1103	1	noRR	is1
11	102523238	102523304	+	FUSIONJUNC_1655	1	noRR	is1
11	103926911	104134708	+	FUSIONJUNC_2850	1	noRR	is1
11	106474874	106475763	+	FUSIONJUNC_329	1	noRR	is1
11	108094390	108095691	+	FUSIONJUNC_268	1	noRR	is1
11	108282709	108289801	+	FUSIONJUNC_707	1	noRR	is1
11	108673466	108693600	+	FUSIONJUNC_875	1	noRR	is1
11	110496386	110498232	+	FUSIONJUNC_3334	1	noRR	is1
11	111688000	111712375	+	FUSIONJUNC_1253	1	noRR	is1
11	112037272	112043533	+	FUSIONJUNC_1263	1	noRR	is1
11	112067996	112068231	+	FUSIONJUNC_735	1	noRR	is1
11	117704916	117705411	+	FUSIONJUNC_2500	1	noRR	is1
11	118544571	118544644	+	FUSIONJUNC_1010	1	noRR	is1
11	118556905	118559864	+	FUSIONJUNC_1381	1	noRR	is1
11	118601565	118601879	+	FUSIONJUNC_2569	1	noRR	is1
11	120420753	120428247	+	FUSIONJUNC_178	1	noRR	is1
11	120473049	120477526	+	FUSIONJUNC_2404	1	noRR	is1
11	120474559	120477526	+	FUSIONJUNC_146	4	noRR	is1
11	121045673	121060085	+	FUSIONJUNC_1700	2	noRR	is1
11	121488031	121497049	+	FUSIONJUNC_2951	1	noRR	is1
11	121528641	121529234	+	FUSIONJUNC_1752	1	noRR	is1
11	129164318	129170627	+	FUSIONJUNC_3020	1	noRR	is1
11	130260855	130261929	+	FUSIONJUNC_836	1	noRR	is1
11	133922176	133932213	+	FUSIONJUNC_1762	1	noRR	is1
12	328834	356537	+	FUSIONJUNC_1209	1	noRR	is1
12	1115865	1190052	+	FUSIONJUNC_2822	1	noRR	is1
12	1359484	1360219	+	FUSIONJUNC_859	1	noRR	is1
12	2188502	2190312	+	FUSIONJUNC_1862	1	noRR	is1
12	6329336	6329497	+	FUSIONJUNC_3219	1	noRR	is1
12	6347587	6347648	+	FUSIONJUNC_1166	1	noRR	is1
12	6510278	6510532	+	FUSIONJUNC_1173	2	noRR	is1
12	6510420	6510520	+	FUSIONJUNC_2661	1	noRR	is1
12	6694145	6694573	+	FUSIONJUNC_1249	1	noRR	is1
12	8043445	8043764	+	FUSIONJUNC_1412	1	noRR	is1
12	8260204	8264095	+	FUSIONJUNC_1896	1	noRR	is1
12	8990211	9009513	+	FUSIONJUNC_2425	1	noRR	is1
12	10973654	10984378	+	FUSIONJUNC_1307	1	noRR	is1
12	12244261	12244655	+	FUSIONJUNC_2155	1	noRR	is1
12	14423908	14447053	+	FUSIONJUNC_3223	1	noRR	is1
12	18769462	18769701	+	FUSIONJUNC_363	1	noRR	is1
12	19274515	19322667	+	FUSIONJUNC_2768	1	noRR	is1
12	19560699	19560831	+	FUSIONJUNC_2627	1	noRR	is1
12	20637099	20654205	+	FUSIONJUNC_67	1	noRR	is1
12	21378495	21378557	+	FUSIONJUNC_1710	1	noRR	is1
12	21818149	21852505	+	FUSIONJUNC_3011	1	noRR	is1
12	21862059	21862123	+	FUSIONJUNC_301	1	noRR	is1
12	22478312	22493337	+	FUSIONJUNC_1864	1	noRR	is1
12	23755637	23896024	+	FUSIONJUNC_1232	1	noRR	is1
12	26055235	26067713	+	FUSIONJUNC_2499	1	noRR	is1
12	26550246	26561952	+	FUSIONJUNC_1942	1	noRR	is1
12	26620654	26620952	+	FUSIONJUNC_1475	1	noRR	is1
12	26922615	26928905	+	FUSIONJUNC_1901	1	noRR	is1
12	26996741	27003390	+	FUSIONJUNC_1000	1	noRR	is1
12	28225794	28259442	+	FUSIONJUNC_675	1	noRR	is1
12	28255580	28307749	+	FUSIONJUNC_2262	1	noRR	is1
12	28305648	28307749	+	FUSIONJUNC_1714	1	noRR	is1
12	28305648	28391411	+	FUSIONJUNC_2906	1	noRR	is1
12	29338530	29341816	+	FUSIONJUNC_492	1	noRR	is1
12	31389323	31460381	+	FUSIONJUNC_1395	1	noRR	is1
12	31413435	31495919	+	FUSIONJUNC_2726	1	noRR	is1
12	31423596	31433248	+	FUSIONJUNC_2844	1	noRR	is1
12	31442774	31495919	+	FUSIONJUNC_1331	1	noRR	is1
12	31559917	31561463	+	FUSIONJUNC_1542	1	noRR	is1
12	31689006	31709425	+	FUSIONJUNC_1999	1	noRR	is1
12	32327460	32328555	+	FUSIONJUNC_3058	1	noRR	is1
12	32380928	32380975	+	FUSIONJUNC_2595	1	noRR	is1
12	32598496	32611283	+	FUSIONJUNC_174	2	noRR	is1
12	32598496	32601423	+	FUSIONJUNC_185	2	noRR	is1
12	32740039	32740091	+	FUSIONJUNC_3204	1	noRR	is1
12	39811273	39811354	+	FUSIONJUNC_138	1	noRR	is1
12	39841344	39842025	+	FUSIONJUNC_3266	1	noRR	is1
12	40028300	40092933	+	FUSIONJUNC_1020	1	noRR	is1
12	40028300	40048210	+	FUSIONJUNC_1654	1	noRR	is1
12	42210354	42210680	+	FUSIONJUNC_1910	1	noRR	is1
12	45926141	45928859	+	FUSIONJUNC_1729	1	noRR	is1
12	46765232	46765805	+	FUSIONJUNC_1021	1	noRR	is1
12	47701564	47702739	+	FUSIONJUNC_3183	1	noRR	is1
12	48083590	48098124	+	FUSIONJUNC_1966	1	noRR	is1
12	49272539	49272582	+	FUSIONJUNC_2924	1	noRR	is1
12	49284046	49284119	+	FUSIONJUNC_1682	1	noRR	is1
12	50094436	50096972	+	FUSIONJUNC_1097	1	noRR	is1
12	50442191	50442475	+	FUSIONJUNC_2748	1	noRR	is1
12	50453459	50461347	+	FUSIONJUNC_2887	1	noRR	is1
12	50454313	50467120	+	FUSIONJUNC_2864	1	noRR	is1
12	50512367	50513624	+	FUSIONJUNC_2254	1	noRR	is1
12	50685832	50697175	+	FUSIONJUNC_2947	1	noRR	is1
12	51493703	51508635	+	FUSIONJUNC_3051	1	noRR	is1
12	51684173	51689096	+	FUSIONJUNC_823	1	noRR	is1
12	51684173	51706715	+	FUSIONJUNC_2983	1	noRR	is1
12	51917440	51917486	+	FUSIONJUNC_3173	1	noRR	is1
12	53027781	53028188	+	FUSIONJUNC_1245	1	noRR	is1
12	53058026	53058445	+	FUSIONJUNC_3026	1	noRR	is1
12	54418398	54418530	+	FUSIONJUNC_3215	1	noRR	is1
12	54581036	54581085	+	FUSIONJUNC_1402	1	noRR	is1
12	55992667	55992727	+	FUSIONJUNC_2830	1	noRR	is1
12	56670274	56673065	+	FUSIONJUNC_1254	1	noRR	is1
12	57516945	57517013	+	FUSIONJUNC_2835	1	noRR	is1
12	57519800	57520354	+	FUSIONJUNC_3170	1	noRR	is1
12	57564074	57564124	+	FUSIONJUNC_1258	1	noRR	is1
12	57715779	57715896	+	FUSIONJUNC_2831	1	noRR	is1
12	57748347	57748423	+	FUSIONJUNC_1029	1	noRR	is1
12	63980892	63981946	+	FUSIONJUNC_3318	1	noRR	is1
12	64488981	64489590	+	FUSIONJUNC_389	1	noRR	is1
12	64684786	64688453	+	FUSIONJUNC_1681	1	noRR	is1
12	66462923	66465422	+	FUSIONJUNC_1733	1	noRR	is1
12	68621573	68621635	+	FUSIONJUNC_1493	1	noRR	is1
12	68654111	68657217	+	FUSIONJUNC_2351	1	noRR	is1
12	68824362	68828931	+	FUSIONJUNC_2456	1	noRR	is1
12	69547455	69547592	+	FUSIONJUNC_740	1	noRR	is1
12	69589484	69593613	+	FUSIONJUNC_752	1	noRR	is1
12	69755383	69756663	+	FUSIONJUNC_2347	2	noRR	is1
12	69800208	69801721	+	FUSIONJUNC_240	1	noRR	is1
12	70238198	70239562	+	FUSIONJUNC_2570	1	noRR	is1
12	76372073	112259070	+	FUSIONJUNC_1038	1	noRR	is1
12	76513944	76513999	+	FUSIONJUNC_313	1	noRR	is1
12	76852223	76852290	+	FUSIONJUNC_1893	1	noRR	is1
12	78049992	78059115	+	FUSIONJUNC_581	1	noRR	is1
12	79588613	79589897	+	FUSIONJUNC_153	1	noRR	is1
12	79602840	79603032	+	FUSIONJUNC_1215	1	noRR	is1
12	82857009	82857580	+	FUSIONJUNC_3127	1	noRR	is1
12	88218419	88218601	+	FUSIONJUNC_2750	1	noRR	is1
12	91732161	91929351	+	FUSIONJUNC_1018	1	noRR	is1
12	93401712	93401800	+	FUSIONJUNC_1436	1	noRR	is1
12	95045475	95045537	+	FUSIONJUNC_2950	1	noRR	is1
12	95494055	95496098	+	FUSIONJUNC_2602	1	noRR	is1
12	96323947	96334865	+	FUSIONJUNC_2945	1	noRR	is1
12	96909751	96912817	+	FUSIONJUNC_1171	1	noRR	is1
12	97492460	97561047	+	FUSIONJUNC_350	4	noRR	is1
12	98518109	98518922	+	FUSIONJUNC_3138	1	noRR	is1
12	98541892	98541964	+	FUSIONJUNC_1363	1	noRR	is1
12	98604591	98605285	+	FUSIONJUNC_1804	1	noRR	is1
12	98604593	98605294	+	FUSIONJUNC_2802	1	noRR	is1
12	98773041	98832136	+	FUSIONJUNC_1886	1	noRR	is1
12	99399630	99443809	+	FUSIONJUNC_2157	1	noRR	is1
12	99772921	99782097	+	FUSIONJUNC_1126	1	noRR	is1
12	100282942	100298175	+	FUSIONJUNC_1661	1	noRR	is1
12	102018820	124912540	+	FUSIONJUNC_843	1	noRR	is1
12	102099105	102112232	+	FUSIONJUNC_2229	1	noRR	is1
12	103931555	103939598	+	FUSIONJUNC_2201	1	noRR	is1
12	103934199	103937776	+	FUSIONJUNC_1673	1	noRR	is1
12	103947358	103947424	+	FUSIONJUNC_2855	1	noRR	is1
12	103979856	103979954	+	FUSIONJUNC_1344	1	noRR	is1
12	103982798	103985728	+	FUSIONJUNC_1404	1	noRR	is1
12	104458982	104460405	+	FUSIONJUNC_82	1	noRR	is1
12	105217068	105229223	+	FUSIONJUNC_3000	1	noRR	is1
12	106972945	106973129	+	FUSIONJUNC_1507	1	noRR	is1
12	106999941	107001948	+	FUSIONJUNC_1758	1	noRR	is1
12	108652271	108654410	+	FUSIONJUNC_2706	1	noRR	is1
12	109121210	109122906	+	FUSIONJUNC_592	1	noRR	is1
12	109239265	109239554	+	FUSIONJUNC_2204	1	noRR	is1
12	110192617	110205681	+	FUSIONJUNC_2733	1	noRR	is1
12	110324690	110325358	+	FUSIONJUNC_2122	1	noRR	is1
12	110640382	110649100	+	FUSIONJUNC_2339	1	noRR	is1
12	111509548	111525316	+	FUSIONJUNC_525	1	noRR	is1
12	111552279	111555919	+	FUSIONJUNC_719	3	noRR	is1
12	111554157	111555919	+	FUSIONJUNC_19	1	noRR	is1
12	111751993	111755154	+	FUSIONJUNC_2440	1	noRR	is1
12	111922300	111922430	+	FUSIONJUNC_2442	1	noRR	is1
12	112075677	112078741	+	FUSIONJUNC_2922	1	noRR	is1
12	112084489	112085308	+	FUSIONJUNC_1408	1	noRR	is1
12	112213106	112213399	+	FUSIONJUNC_3087	1	noRR	is1
12	112306063	112313147	+	FUSIONJUNC_2503	1	noRR	is1
12	112306063	112309669	+	FUSIONJUNC_1631	1	noRR	is1
12	112319224	112319742	+	FUSIONJUNC_1485	1	noRR	is1
12	116230532	116237705	+	FUSIONJUNC_1980	1	noRR	is1
12	117508538	117508605	+	FUSIONJUNC_1434	1	noRR	is1
12	118144880	118145567	+	FUSIONJUNC_1929	1	noRR	is1
12	118348898	118350244	+	FUSIONJUNC_915	1	noRR	is1
12	118418378	118418443	+	FUSIONJUNC_520	1	noRR	is1
12	120213841	120214217	+	FUSIONJUNC_957	1	noRR	is1
12	120215878	120217218	+	FUSIONJUNC_1458	1	noRR	is1
12	120700498	120700718	+	FUSIONJUNC_2025	1	noRR	is1
12	120782654	120784593	+	FUSIONJUNC_639	1	noRR	is1
12	122340752	122341697	+	FUSIONJUNC_3102	1	noRR	is1
12	122489385	122492789	+	FUSIONJUNC_1607	1	noRR	is1
12	123261120	123261455	+	FUSIONJUNC_6	1	noRR	is1
12	123586746	123590449	+	FUSIONJUNC_845	1	noRR	is1
12	123597608	123597816	+	FUSIONJUNC_2067	1	noRR	is1
12	123607431	123615316	+	FUSIONJUNC_1561	1	noRR	is1
12	124867390	124867675	+	FUSIONJUNC_2054	1	noRR	is1
12	124911822	124913190	+	FUSIONJUNC_2037	1	noRR	is1
12	124913267	124913723	+	FUSIONJUNC_169	1	noRR	is1
12	129699809	129700698	+	FUSIONJUNC_68	3	noRR	is1
12	130399678	130422561	+	FUSIONJUNC_1883	1	noRR	is1
12	131723556	131724124	+	FUSIONJUNC_2740	1	noRR	is1
12	132925874	132925958	+	FUSIONJUNC_2985	1	noRR	is1
12	132965733	132969266	+	FUSIONJUNC_3157	1	noRR	is1
12	133148029	133150328	+	FUSIONJUNC_3237	1	noRR	is1
12	133203553	133203721	+	FUSIONJUNC_3206	1	noRR	is1
13	19651747	19654134	+	FUSIONJUNC_1084	1	noRR	is1
13	19993062	20006586	+	FUSIONJUNC_1425	1	noRR	is1
13	20058574	20067390	+	FUSIONJUNC_1788	1	noRR	is1
13	20061052	20067390	+	FUSIONJUNC_1275	1	noRR	is1
13	20064450	20083776	+	FUSIONJUNC_716	1	noRR	is1
13	20605034	20615879	+	FUSIONJUNC_1464	1	noRR	is1
13	20636304	20637170	+	FUSIONJUNC_3244	1	noRR	is1
13	23845474	23845885	+	FUSIONJUNC_2622	1	noRR	is1
13	26158115	26158798	+	FUSIONJUNC_236	1	noRR	is1
13	26384505	26385066	+	FUSIONJUNC_3010	1	noRR	is1
13	26400452	26401624	+	FUSIONJUNC_1175	1	noRR	is1
13	27256268	27256560	+	FUSIONJUNC_3218	1	noRR	is1
13	28174271	28177935	+	FUSIONJUNC_2411	1	noRR	is1
13	28256291	28281379	+	FUSIONJUNC_2422	1	noRR	is1
13	28928972	28929936	+	FUSIONJUNC_2559	1	noRR	is1
13	29015925	29034125	+	FUSIONJUNC_3321	1	noRR	is1
13	29281703	29359473	+	FUSIONJUNC_1668	1	noRR	is1
13	31215050	31286819	+	FUSIONJUNC_2968	1	noRR	is1
13	32517856	32527532	+	FUSIONJUNC_1512	5	noRR	is1
13	32535768	32537027	+	FUSIONJUNC_561	2	noRR	is1
13	32732100	32746100	+	FUSIONJUNC_2047	1	noRR	is1
13	33519957	33524372	+	FUSIONJUNC_374	1	noRR	is1
13	34284558	34346259	+	FUSIONJUNC_1056	1	noRR	is1
13	35040932	35058863	+	FUSIONJUNC_733	1	noRR	is1
13	35040932	35070852	+	FUSIONJUNC_2191	1	noRR	is1
13	35040932	35050395	+	FUSIONJUNC_954	1	noRR	is1
13	35161749	35184071	+	FUSIONJUNC_503	1	noRR	is1
13	35208699	35232619	+	FUSIONJUNC_1435	1	noRR	is1
13	36766640	36766741	+	FUSIONJUNC_901	1	noRR	is1
13	38348576	38349187	+	FUSIONJUNC_1683	1	noRR	is1
13	41055174	41055943	+	FUSIONJUNC_2472	1	noRR	is1
13	41168057	41168121	+	FUSIONJUNC_2969	1	noRR	is1
13	41811224	41819386	+	FUSIONJUNC_1936	1	noRR	is1
13	42322112	42322217	+	FUSIONJUNC_1481	1	noRR	is1
13	43870601	43871171	+	FUSIONJUNC_892	1	noRR	is1
13	45401082	45404412	+	FUSIONJUNC_1176	1	noRR	is1
13	45516142	45519094	+	FUSIONJUNC_2626	1	noRR	is1
13	46727208	46727476	+	FUSIONJUNC_1523	1	noRR	is1
13	46727643	46727763	+	FUSIONJUNC_1888	1	noRR	is1
13	47942855	47943071	+	FUSIONJUNC_429	1	noRR	is1
13	48342598	48349023	+	FUSIONJUNC_2222	1	noRR	is1
13	48367493	48381443	+	FUSIONJUNC_869	1	noRR	is1
13	49075288	49145935	+	FUSIONJUNC_731	1	noRR	is1
13	49168612	49178654	+	FUSIONJUNC_2873	1	noRR	is1
13	49207346	49207467	+	FUSIONJUNC_216	1	noRR	is1
13	49392599	49395308	+	FUSIONJUNC_1877	1	noRR	is1
13	49451552	49467960	+	FUSIONJUNC_3308	1	noRR	is1
13	49478931	49478990	+	FUSIONJUNC_1462	1	noRR	is1
13	49982030	49982122	+	FUSIONJUNC_2227	1	noRR	is1
13	49993792	50044768	+	FUSIONJUNC_1860	1	noRR	is1
13	51783361	51784061	+	FUSIONJUNC_300	1	noRR	is1
13	57632022	57632191	+	FUSIONJUNC_1586	1	noRR	is1
13	60439687	60467379	+	FUSIONJUNC_651	2	noRR	is1
13	63717935	63718465	+	FUSIONJUNC_1353	1	noRR	is1
13	71438366	71438515	+	FUSIONJUNC_1575	1	noRR	is1
13	71557023	71630717	+	FUSIONJUNC_3038	1	noRR	is1
13	73788113	73788185	+	FUSIONJUNC_633	1	noRR	is1
13	75713181	75761038	+	FUSIONJUNC_3250	1	noRR	is1
13	92638052	92638188	+	FUSIONJUNC_334	1	noRR	is1
13	92680429	92681061	+	FUSIONJUNC_2406	1	noRR	is1
13	94106635	94106710	+	FUSIONJUNC_541	1	noRR	is1
13	95602422	95609513	+	FUSIONJUNC_2021	1	noRR	is1
13	95709226	95725252	+	FUSIONJUNC_3	1	noRR	is1
13	95757643	95763953	+	FUSIONJUNC_1112	3	noRR	is1
13	96437634	96446807	+	FUSIONJUNC_1871	1	noRR	is1
13	96461548	96464687	+	FUSIONJUNC_2929	1	noRR	is1
13	96558332	96559528	+	FUSIONJUNC_1208	1	noRR	is1
13	96666374	96666496	+	FUSIONJUNC_890	1	noRR	is1
13	96836149	96836213	+	FUSIONJUNC_2226	1	noRR	is1
13	99238426	99244624	+	FUSIONJUNC_3047	1	noRR	is1
13	99511987	99513576	+	FUSIONJUNC_900	1	noRR	is1
13	101176299	101292366	+	FUSIONJUNC_509	1	noRR	is1
13	101229392	101292366	+	FUSIONJUNC_1349	1	noRR	is1
13	101345265	101378653	+	FUSIONJUNC_972	1	noRR	is1
13	102251718	102251810	+	FUSIONJUNC_2114	1	noRR	is1
13	102372145	102375932	+	FUSIONJUNC_2436	1	noRR	is1
13	102377412	102378122	+	FUSIONJUNC_497	1	noRR	is1
13	102630095	102645009	+	FUSIONJUNC_246	1	noRR	is1
13	102821036	102834552	+	FUSIONJUNC_2116	1	noRR	is1
13	102821133	102821721	+	FUSIONJUNC_2958	1	noRR	is1
13	107421671	107524036	+	FUSIONJUNC_2166	1	noRR	is1
13	107471393	107471439	+	FUSIONJUNC_2332	1	noRR	is1
13	111205288	111244294	+	FUSIONJUNC_2369	1	noRR	is1
13	112516439	112527484	+	FUSIONJUNC_2028	1	noRR	is1
13	113520615	113539507	+	FUSIONJUNC_2518	1	noRR	is1
13	113538759	113539507	+	FUSIONJUNC_3249	1	noRR	is1
13	114325072	114325133	+	FUSIONJUNC_1328	1	noRR	is1
14	20343090	104950865	+	FUSIONJUNC_3159	1	noRR	is1
14	20343128	20343277	+	FUSIONJUNC_1988	1	noRR	is1
14	20343146	20343277	+	FUSIONJUNC_2306	3	noRR	is1
14	20343184	49862826	+	FUSIONJUNC_356	1	noRR	is1
14	20343228	49853902	+	FUSIONJUNC_1274	1	noRR	is1
14	20343245	49862789	+	FUSIONJUNC_1562	1	noRR	is1
14	20343257	21257650	+	FUSIONJUNC_620	1	noRR	is1
14	20453504	49862823	+	FUSIONJUNC_1519	1	noRR	is1
14	21203823	21205004	+	FUSIONJUNC_973	1	noRR	is1
14	21266365	21266847	+	FUSIONJUNC_2092	1	noRR	is1
14	24210347	24210768	+	FUSIONJUNC_1537	1	noRR	is1
14	24217033	24217116	+	FUSIONJUNC_2571	1	noRR	is1
14	24266429	24268619	+	FUSIONJUNC_1986	1	noRR	is1
14	30169300	30169389	+	FUSIONJUNC_2954	1	noRR	is1
14	30935162	30956242	+	FUSIONJUNC_3191	1	noRR	is1
14	30947089	30956242	+	FUSIONJUNC_208	1	noRR	is1
14	30979268	30981428	+	FUSIONJUNC_1139	1	noRR	is1
14	31066125	31066334	+	FUSIONJUNC_1374	1	noRR	is1
14	31127784	31169468	+	FUSIONJUNC_2737	1	noRR	is1
14	31144110	31172122	+	FUSIONJUNC_2271	1	noRR	is1
14	32090501	32117287	+	FUSIONJUNC_2103	1	noRR	is1
14	32090501	32094386	+	FUSIONJUNC_757	2	noRR	is1
14	32094991	32099158	+	FUSIONJUNC_2283	1	noRR	is1
14	32203065	32203108	+	FUSIONJUNC_700	1	noRR	is1
14	33055904	33255878	+	FUSIONJUNC_572	1	noRR	is1
14	33154284	33155129	+	FUSIONJUNC_607	1	noRR	is1
14	33215181	33215587	+	FUSIONJUNC_2335	1	noRR	is1
14	34764736	34764802	+	FUSIONJUNC_322	1	noRR	is1
14	35001444	35002064	+	FUSIONJUNC_290	1	noRR	is1
14	35634573	35725153	+	FUSIONJUNC_3254	1	noRR	is1
14	37438826	37439252	+	FUSIONJUNC_2556	1	noRR	is1
14	37753654	49862771	+	FUSIONJUNC_711	1	noRR	is1
14	39045254	39067254	+	FUSIONJUNC_730	1	noRR	is1
14	39269630	39272648	+	FUSIONJUNC_1520	1	noRR	is1
14	40219685	40219771	+	FUSIONJUNC_904	1	noRR	is1
14	41854515	41854600	+	FUSIONJUNC_3234	1	noRR	is1
14	49586591	49586832	+	FUSIONJUNC_2540	1	noRR	is1
14	49586592	49586867	+	FUSIONJUNC_1246	1	noRR	is1
14	49586658	69367925	+	FUSIONJUNC_2322	1	noRR	is1
14	49586671	49862588	+	FUSIONJUNC_2805	1	noRR	is1
14	49709158	49725769	+	FUSIONJUNC_2330	1	noRR	is1
14	49780212	49782457	+	FUSIONJUNC_1387	1	noRR	is1
14	49795790	49800696	+	FUSIONJUNC_1354	1	noRR	is1
14	49813987	49833728	+	FUSIONJUNC_1946	1	noRR	is1
14	49853626	49862835	+	FUSIONJUNC_1013	1	noRR	is1
14	49853645	49862773	+	FUSIONJUNC_2043	1	noRR	is1
14	49853686	49862800	+	FUSIONJUNC_230	1	noRR	is1
14	49853737	93294019	+	FUSIONJUNC_1641	1	noRR	is1
14	49853845	49862780	+	FUSIONJUNC_17	2	noRR	is1
14	49862603	49862755	+	FUSIONJUNC_1818	1	noRR	is1
14	50153069	50158646	+	FUSIONJUNC_2300	1	noRR	is1
14	50267752	50303017	+	FUSIONJUNC_1357	1	noRR	is1
14	50447221	50447401	+	FUSIONJUNC_2791	1	noRR	is1
14	50462664	50486194	+	FUSIONJUNC_342	1	noRR	is1
14	50475076	50482416	+	FUSIONJUNC_462	1	noRR	is1
14	52716816	52716936	+	FUSIONJUNC_748	1	noRR	is1
14	52756550	52759754	+	FUSIONJUNC_3150	1	noRR	is1
14	54702061	54702580	+	FUSIONJUNC_3066	1	noRR	is1
14	55612175	55612229	+	FUSIONJUNC_3229	1	noRR	is1
14	55648024	55648870	+	FUSIONJUNC_155	1	noRR	is1
14	57205315	57205624	+	FUSIONJUNC_1241	1	noRR	is1
14	57243939	57243989	+	FUSIONJUNC_1035	1	noRR	is1
14	57797729	57797787	+	FUSIONJUNC_1001	1	noRR	is1
14	58131511	58139414	+	FUSIONJUNC_2758	1	noRR	is1
14	58428235	58448451	+	FUSIONJUNC_749	1	noRR	is1
14	59764614	59770124	+	FUSIONJUNC_2552	1	noRR	is1
14	60273624	60273691	+	FUSIONJUNC_1811	1	noRR	is1
14	60796216	60879835	+	FUSIONJUNC_3185	1	noRR	is1
14	61741043	61741188	+	FUSIONJUNC_2373	1	noRR	is1
14	61965663	61965727	+	FUSIONJUNC_3158	1	noRR	is1
14	61995875	61996542	+	FUSIONJUNC_2479	1	noRR	is1
14	63909097	63942143	+	FUSIONJUNC_3050	1	noRR	is1
14	63964797	63967877	+	FUSIONJUNC_1226	1	noRR	is1
14	63998913	64022863	+	FUSIONJUNC_379	2	noRR	is1
14	63998913	64000719	+	FUSIONJUNC_521	2	noRR	is1
14	64484890	64485712	+	FUSIONJUNC_196	1	noRR	is1
14	66322261	66324376	+	FUSIONJUNC_1927	1	noRR	is1
14	66527667	66527772	+	FUSIONJUNC_380	1	noRR	is1
14	66696961	66697539	+	FUSIONJUNC_3041	1	noRR	is1
14	67301985	67320397	+	FUSIONJUNC_444	1	noRR	is1
14	67685014	67690421	+	FUSIONJUNC_2660	1	noRR	is1
14	67764981	67765072	+	FUSIONJUNC_2742	1	noRR	is1
14	70122335	70122655	+	FUSIONJUNC_2298	1	noRR	is1
14	70946914	70962331	+	FUSIONJUNC_1450	1	noRR	is1
14	71111540	71111638	+	FUSIONJUNC_2062	1	noRR	is1
14	71512742	71624236	+	FUSIONJUNC_736	1	noRR	is1
14	71650334	71661467	+	FUSIONJUNC_1099	1	noRR	is1
14	73147794	73148094	+	FUSIONJUNC_69	1	noRR	is1
14	73157419	73161881	+	FUSIONJUNC_554	1	noRR	is1
14	73654846	73671597	+	FUSIONJUNC_2895	1	noRR	is1
14	73931502	73932112	+	FUSIONJUNC_2856	1	noRR	is1
14	74811689	74829289	+	FUSIONJUNC_914	1	noRR	is1
14	74882829	74882888	+	FUSIONJUNC_2817	1	noRR	is1
14	75032067	75049718	+	FUSIONJUNC_283	1	noRR	is1
14	75046375	75049718	+	FUSIONJUNC_1759	1	noRR	is1
14	75048832	75048998	+	FUSIONJUNC_2913	1	noRR	is1
14	75167232	75174789	+	FUSIONJUNC_2287	1	noRR	is1
14	75604214	76063258	+	FUSIONJUNC_2097	1	noRR	is1
14	75772924	75773602	+	FUSIONJUNC_2239	1	noRR	is1
14	77720710	77736006	+	FUSIONJUNC_2923	1	noRR	is1
14	79409863	79410832	+	FUSIONJUNC_2190	1	noRR	is1
14	80497468	80530886	+	FUSIONJUNC_1156	1	noRR	is1
14	85534537	85536220	+	FUSIONJUNC_2656	1	noRR	is1
14	88574692	88578140	+	FUSIONJUNC_1372	1	noRR	is1
14	88754511	88766867	+	FUSIONJUNC_121	1	noRR	is1
14	90263421	90263729	+	FUSIONJUNC_2633	1	noRR	is1
14	90404436	90404514	+	FUSIONJUNC_2719	1	noRR	is1
14	91338004	91343657	+	FUSIONJUNC_421	1	noRR	is1
14	91481575	91485730	+	FUSIONJUNC_287	1	noRR	is1
14	91636424	91729479	+	FUSIONJUNC_1470	1	noRR	is1
14	91792366	91813825	+	FUSIONJUNC_305	1	noRR	is1
14	92005756	92005857	+	FUSIONJUNC_1034	1	noRR	is1
14	92927555	92929770	+	FUSIONJUNC_679	1	noRR	is1
14	92932525	92932627	+	FUSIONJUNC_1801	1	noRR	is1
14	92941020	92941254	+	FUSIONJUNC_824	1	noRR	is1
14	93467670	93497286	+	FUSIONJUNC_1015	1	noRR	is1
14	94079622	94079693	+	FUSIONJUNC_1989	1	noRR	is1
14	94382649	94382709	+	FUSIONJUNC_2269	1	noRR	is1
14	94614847	94614947	+	FUSIONJUNC_1632	1	noRR	is1
14	94622428	94623850	+	FUSIONJUNC_3324	1	noRR	is1
14	99458278	99465813	+	FUSIONJUNC_427	1	noRR	is1
14	100937402	100955949	+	FUSIONJUNC_977	1	noRR	is1
14	102002574	102004643	+	FUSIONJUNC_2635	1	noRR	is1
14	102033133	102033412	+	FUSIONJUNC_858	1	noRR	is1
14	102033846	102035651	+	FUSIONJUNC_756	1	noRR	is1
14	102040235	102040673	+	FUSIONJUNC_1911	1	noRR	is1
14	102081313	102081576	+	FUSIONJUNC_727	1	noRR	is1
14	102083051	102083122	+	FUSIONJUNC_3182	1	noRR	is1
14	102083545	102084564	+	FUSIONJUNC_2008	1	noRR	is1
14	102084832	102084900	+	FUSIONJUNC_2563	1	noRR	is1
14	102084837	102084923	+	FUSIONJUNC_746	1	noRR	is1
14	102085299	102085899	+	FUSIONJUNC_903	1	noRR	is1
14	102194937	102209862	+	FUSIONJUNC_2272	1	noRR	is1
14	102968252	102970261	+	FUSIONJUNC_1290	1	noRR	is1
14	103003927	103012188	+	FUSIONJUNC_1472	2	noRR	is1
14	103336066	103336739	+	FUSIONJUNC_2828	1	noRR	is1
14	103405223	103428498	+	FUSIONJUNC_2152	1	noRR	is1
14	103662116	103662928	+	FUSIONJUNC_1160	1	noRR	is1
14	103686670	103686760	+	FUSIONJUNC_1643	1	noRR	is1
14	103821919	103823402	+	FUSIONJUNC_1789	1	noRR	is1
14	104802660	104802746	+	FUSIONJUNC_696	1	noRR	is1
14	105212880	105212991	+	FUSIONJUNC_681	1	noRR	is1
15	22538011	65304771	+	FUSIONJUNC_1391	1	noRR	is1
15	22931904	22933893	+	FUSIONJUNC_2128	1	noRR	is1
15	23026115	23037152	+	FUSIONJUNC_2209	1	noRR	is1
15	24096702	24422130	+	FUSIONJUNC_2524	1	noRR	is1
15	24444492	24570128	+	FUSIONJUNC_2302	1	noRR	is1
15	24507338	24535806	+	FUSIONJUNC_1568	1	noRR	is1
15	24548383	24570128	+	FUSIONJUNC_2196	1	noRR	is1
15	24989320	24989709	+	FUSIONJUNC_2598	1	noRR	is1
15	25012575	25016774	+	FUSIONJUNC_751	1	noRR	is1
15	25019026	25022964	+	FUSIONJUNC_1060	1	noRR	is1
15	25405460	25411971	+	FUSIONJUNC_3096	1	noRR	is1
15	26674841	26676699	+	FUSIONJUNC_1207	1	noRR	is1
15	28241819	60503834	+	FUSIONJUNC_1022	1	noRR	is1
15	28575028	28579398	+	FUSIONJUNC_2256	1	noRR	is1
15	28607853	28608120	+	FUSIONJUNC_2243	1	noRR	is1
15	28608409	28608479	+	FUSIONJUNC_195	1	noRR	is1
15	28751487	28754897	+	FUSIONJUNC_1177	1	noRR	is1
15	29607495	29610730	+	FUSIONJUNC_1217	1	noRR	is1
15	30548121	30548237	+	FUSIONJUNC_2071	1	noRR	is1
15	32523028	32533368	+	FUSIONJUNC_3073	1	noRR	is1
15	32888171	32910535	+	FUSIONJUNC_2470	1	noRR	is1
15	34488962	34490796	+	FUSIONJUNC_1739	1	noRR	is1
15	34751842	34752177	+	FUSIONJUNC_428	1	noRR	is1
15	34869677	34869740	+	FUSIONJUNC_1325	1	noRR	is1
15	37359342	37359437	+	FUSIONJUNC_1531	1	noRR	is1
15	38493404	38493537	+	FUSIONJUNC_1530	1	noRR	is1
15	41085368	41087682	+	FUSIONJUNC_2628	1	noRR	is1
15	41279445	41279480	+	FUSIONJUNC_1737	1	noRR	is1
15	41466140	41470392	+	FUSIONJUNC_2673	1	noRR	is1
15	41668827	41669958	+	FUSIONJUNC_692	3	noRR	is1
15	41696074	41713496	+	FUSIONJUNC_1143	2	noRR	is1
15	41749533	41749591	+	FUSIONJUNC_601	1	noRR	is1
15	42260957	42268032	+	FUSIONJUNC_3029	1	noRR	is1
15	42827927	42878684	+	FUSIONJUNC_2865	1	noRR	is1
15	43447037	43447099	+	FUSIONJUNC_2896	1	noRR	is1
15	44322964	44338317	+	FUSIONJUNC_2730	1	noRR	is1
15	44328684	44380976	+	FUSIONJUNC_3283	1	noRR	is1
15	44328684	44339481	+	FUSIONJUNC_3080	1	noRR	is1
15	44534866	44534913	+	FUSIONJUNC_1973	1	noRR	is1
15	44557590	44561180	+	FUSIONJUNC_1419	1	noRR	is1
15	44626330	44633637	+	FUSIONJUNC_3274	1	noRR	is1
15	44628882	44629232	+	FUSIONJUNC_2485	1	noRR	is1
15	44717953	44718059	+	FUSIONJUNC_1694	1	noRR	is1
15	44759489	44759535	+	FUSIONJUNC_2546	1	noRR	is1
15	45361465	45361618	+	FUSIONJUNC_882	1	noRR	is1
15	47211129	47212202	+	FUSIONJUNC_1741	1	noRR	is1
15	48162238	48162399	+	FUSIONJUNC_2194	1	noRR	is1
15	48168629	48168838	+	FUSIONJUNC_1712	1	noRR	is1
15	50503390	50503841	+	FUSIONJUNC_1298	1	noRR	is1
15	50586391	50592626	+	FUSIONJUNC_516	1	noRR	is1
15	50648686	50663046	+	FUSIONJUNC_2981	1	noRR	is1
15	51451644	51455228	+	FUSIONJUNC_2892	1	noRR	is1
15	51535662	51547408	+	FUSIONJUNC_1463	1	noRR	is1
15	51965922	51966252	+	FUSIONJUNC_587	1	noRR	is1
15	52021403	52021939	+	FUSIONJUNC_2616	1	noRR	is1
15	55223888	55234956	+	FUSIONJUNC_1622	1	noRR	is1
15	56623906	56632122	+	FUSIONJUNC_1795	1	noRR	is1
15	57136471	57139536	+	FUSIONJUNC_2016	1	noRR	is1
15	57451499	57461892	+	FUSIONJUNC_372	1	noRR	is1
15	58912562	58916999	+	FUSIONJUNC_1188	3	noRR	is1
15	59059133	59059192	+	FUSIONJUNC_2583	1	noRR	is1
15	59067197	59067264	+	FUSIONJUNC_586	1	noRR	is1
15	59137149	59137233	+	FUSIONJUNC_382	1	noRR	is1
15	60372989	60373124	+	FUSIONJUNC_2638	1	noRR	is1
15	60442415	60445791	+	FUSIONJUNC_1090	1	noRR	is1
15	61185018	61186456	+	FUSIONJUNC_2672	1	noRR	is1
15	61990999	62035052	+	FUSIONJUNC_2816	1	noRR	is1
15	62007307	62013992	+	FUSIONJUNC_1310	1	noRR	is1
15	62033440	62044255	+	FUSIONJUNC_863	1	noRR	is1
15	62046136	62046208	+	FUSIONJUNC_2282	1	noRR	is1
15	63127523	63127598	+	FUSIONJUNC_1214	1	noRR	is1
15	63240224	63240304	+	FUSIONJUNC_3187	1	noRR	is1
15	63532646	63563008	+	FUSIONJUNC_652	1	noRR	is1
15	63669537	63672694	+	FUSIONJUNC_77	1	noRR	is1
15	64203081	64204949	+	FUSIONJUNC_2998	1	noRR	is1
15	64394006	64425631	+	FUSIONJUNC_298	1	noRR	is1
15	64499292	64500166	+	FUSIONJUNC_454	4	noRR	is1
15	65478879	65481615	+	FUSIONJUNC_685	1	noRR	is1
15	65729071	65738875	+	FUSIONJUNC_2427	1	noRR	is1
15	65752378	65761438	+	FUSIONJUNC_1150	2	noRR	is1
15	65781358	65781943	+	FUSIONJUNC_1846	1	noRR	is1
15	65877331	65887887	+	FUSIONJUNC_2800	1	noRR	is1
15	65884680	65884783	+	FUSIONJUNC_3236	1	noRR	is1
15	67231813	67236820	+	FUSIONJUNC_1796	1	noRR	is1
15	68086512	68086556	+	FUSIONJUNC_2853	1	noRR	is1
15	68117363	68118050	+	FUSIONJUNC_2374	1	noRR	is1
15	70668871	70668934	+	FUSIONJUNC_3315	1	noRR	is1
15	72007825	72046634	+	FUSIONJUNC_2432	1	noRR	is1
15	72771782	72775097	+	FUSIONJUNC_2310	1	noRR	is1
15	73102313	73103418	+	FUSIONJUNC_562	1	noRR	is1
15	73627784	73630636	+	FUSIONJUNC_279	1	noRR	is1
15	74600500	74601413	+	FUSIONJUNC_3293	1	noRR	is1
15	75859877	75873568	+	FUSIONJUNC_2086	1	noRR	is1
15	75876186	75883424	+	FUSIONJUNC_808	1	noRR	is1
15	76283756	76292700	+	FUSIONJUNC_2255	1	noRR	is1
15	76287845	76292700	+	FUSIONJUNC_2121	1	noRR	is1
15	76292430	76295737	+	FUSIONJUNC_1365	1	noRR	is1
15	77178789	77182040	+	FUSIONJUNC_3262	1	noRR	is1
15	77467094	77471814	+	FUSIONJUNC_3189	1	noRR	is1
15	78044899	78054187	+	FUSIONJUNC_199	1	noRR	is1
15	78280368	78280586	+	FUSIONJUNC_2078	1	noRR	is1
15	79456097	79469145	+	FUSIONJUNC_3007	1	noRR	is1
15	79849302	79849379	+	FUSIONJUNC_2842	1	noRR	is1
15	80098415	80122800	+	FUSIONJUNC_1194	1	noRR	is1
15	80120327	80122800	+	FUSIONJUNC_2023	1	noRR	is1
15	81915346	81926025	+	FUSIONJUNC_1277	1	noRR	is1
15	82241269	82252775	+	FUSIONJUNC_3114	1	noRR	is1
15	82688735	82689453	+	FUSIONJUNC_2444	1	noRR	is1
15	82813102	82819488	+	FUSIONJUNC_3163	1	noRR	is1
15	84840429	84857283	+	FUSIONJUNC_941	1	noRR	is1
15	85113872	85121014	+	FUSIONJUNC_878	3	noRR	is1
15	85113872	85117839	+	FUSIONJUNC_1478	1	noRR	is1
15	85203445	85203525	+	FUSIONJUNC_2930	1	noRR	is1
15	89101248	89101297	+	FUSIONJUNC_555	1	noRR	is1
15	89113724	89116521	+	FUSIONJUNC_2577	1	noRR	is1
15	90275583	90275834	+	FUSIONJUNC_3078	1	noRR	is1
15	92937517	92956649	+	FUSIONJUNC_1447	1	noRR	is1
15	92945820	92967513	+	FUSIONJUNC_1491	1	noRR	is1
15	92996956	93002317	+	FUSIONJUNC_1282	1	noRR	is1
15	94298200	94298730	+	FUSIONJUNC_2085	1	noRR	is1
15	94356136	94402019	+	FUSIONJUNC_535	3	noRR	is1
15	94384021	94402019	+	FUSIONJUNC_98	1	noRR	is1
15	97636732	97637719	+	FUSIONJUNC_1377	1	noRR	is1
15	98935434	98935524	+	FUSIONJUNC_3265	1	noRR	is1
16	79576	79662	+	FUSIONJUNC_1179	1	noRR	is1
16	503003	505627	+	FUSIONJUNC_2771	1	noRR	is1
16	954356	954666	+	FUSIONJUNC_161	1	noRR	is1
16	1157177	1157230	+	FUSIONJUNC_800	1	noRR	is1
16	1191063	1191899	+	FUSIONJUNC_2542	1	noRR	is1
16	1344086	1344276	+	FUSIONJUNC_1770	1	noRR	is1
16	1349377	1349483	+	FUSIONJUNC_1749	1	noRR	is1
16	1809237	1809833	+	FUSIONJUNC_1061	1	noRR	is1
16	2038187	2038228	+	FUSIONJUNC_505	1	noRR	is1
16	3022107	3022314	+	FUSIONJUNC_2568	1	noRR	is1
16	3506330	3512478	+	FUSIONJUNC_1236	1	noRR	is1
16	3850296	3851009	+	FUSIONJUNC_1765	1	noRR	is1
16	4332214	4333519	+	FUSIONJUNC_1079	2	noRR	is1
16	4571560	4594803	+	FUSIONJUNC_2323	1	noRR	is1
16	7698513	7700537	+	FUSIONJUNC_1438	1	noRR	is1
16	7770645	7810435	+	FUSIONJUNC_3258	1	noRR	is1
16	8945342	8947421	+	FUSIONJUNC_1554	1	noRR	is1
16	11020192	11061022	+	FUSIONJUNC_259	2	noRR	is1
16	11846500	11847806	+	FUSIONJUNC_318	1	noRR	is1
16	11904494	11905581	+	FUSIONJUNC_2139	1	noRR	is1
16	12132073	12132440	+	FUSIONJUNC_2117	1	noRR	is1
16	14644273	14644609	+	FUSIONJUNC_642	1	noRR	is1
16	15010332	15013607	+	FUSIONJUNC_795	1	noRR	is1
16	15581216	15583238	+	FUSIONJUNC_1149	1	noRR	is1
16	15632259	15632388	+	FUSIONJUNC_2069	1	noRR	is1
16	17134472	17141369	+	FUSIONJUNC_2637	1	noRR	is1
16	18529500	18538676	+	FUSIONJUNC_1560	1	noRR	is1
16	19119152	19119229	+	FUSIONJUNC_1413	1	noRR	is1
16	19616113	19652090	+	FUSIONJUNC_159	1	noRR	is1
16	19702248	19702749	+	FUSIONJUNC_2366	1	noRR	is1
16	21434000	21871698	+	FUSIONJUNC_1117	1	noRR	is1
16	21647145	21648495	+	FUSIONJUNC_3105	1	noRR	is1
16	23178659	23178875	+	FUSIONJUNC_2375	1	noRR	is1
16	24570309	24570356	+	FUSIONJUNC_3246	1	noRR	is1
16	24572339	24572408	+	FUSIONJUNC_2815	1	noRR	is1
16	29461381	30201293	+	FUSIONJUNC_2140	1	noRR	is1
16	29807188	29810174	+	FUSIONJUNC_2544	1	noRR	is1
16	29833732	29834066	+	FUSIONJUNC_528	1	noRR	is1
16	29905787	29906127	+	FUSIONJUNC_495	2	noRR	is1
16	30720977	30721187	+	FUSIONJUNC_2953	1	noRR	is1
16	30728965	30729572	+	FUSIONJUNC_1687	2	noRR	is1
16	30918791	30918869	+	FUSIONJUNC_1308	1	noRR	is1
16	31489792	31490064	+	FUSIONJUNC_559	1	noRR	is1
16	31915552	31915720	+	FUSIONJUNC_3278	1	noRR	is1
16	34267849	34267987	+	FUSIONJUNC_2512	1	noRR	is1
16	46389784	46389849	+	FUSIONJUNC_1935	1	noRR	is1
16	47497398	47610920	+	FUSIONJUNC_2826	1	noRR	is1
16	47497398	47515601	+	FUSIONJUNC_2072	1	noRR	is1
16	48553538	48562444	+	FUSIONJUNC_1799	1	noRR	is1
16	50183378	50183447	+	FUSIONJUNC_1868	1	noRR	is1
16	50749575	50754424	+	FUSIONJUNC_1925	1	noRR	is1
16	53155925	53157541	+	FUSIONJUNC_2438	1	noRR	is1
16	53235184	53238586	+	FUSIONJUNC_2033	1	noRR	is1
16	53247292	53255779	+	FUSIONJUNC_1705	1	noRR	is1
16	53439015	53447106	+	FUSIONJUNC_249	1	noRR	is1
16	53873785	53888951	+	FUSIONJUNC_712	1	noRR	is1
16	56351383	56355081	+	FUSIONJUNC_136	1	noRR	is1
16	56609072	56609125	+	FUSIONJUNC_3297	1	noRR	is1
16	57459632	57459693	+	FUSIONJUNC_1088	1	noRR	is1
16	66374990	66375628	+	FUSIONJUNC_1181	1	noRR	is1
16	66615318	66615889	+	FUSIONJUNC_2377	1	noRR	is1
16	67363589	67371242	+	FUSIONJUNC_2912	1	noRR	is1
16	67621492	67621585	+	FUSIONJUNC_325	1	noRR	is1
16	67683908	67683962	+	FUSIONJUNC_821	1	noRR	is1
16	68121986	68123121	+	FUSIONJUNC_2408	1	noRR	is1
16	69987718	69988305	+	FUSIONJUNC_1017	1	noRR	is1
16	70010750	70018097	+	FUSIONJUNC_3031	2	noRR	is1
16	70422863	70422986	+	FUSIONJUNC_3071	1	noRR	is1
16	70463168	70463774	+	FUSIONJUNC_649	1	noRR	is1
16	70519081	74288423	+	FUSIONJUNC_302	1	noRR	is1
16	70526586	70541834	+	FUSIONJUNC_2731	1	noRR	is1
16	71482081	71546333	+	FUSIONJUNC_3303	1	noRR	is1
16	71731286	71731512	+	FUSIONJUNC_2344	1	noRR	is1
16	74459681	74463479	+	FUSIONJUNC_2799	1	noRR	is1
16	75170045	75170254	+	FUSIONJUNC_2276	1	noRR	is1
16	75241498	75241764	+	FUSIONJUNC_3054	1	noRR	is1
16	75265292	75265436	+	FUSIONJUNC_1032	1	noRR	is1
16	75656759	75657324	+	FUSIONJUNC_3198	1	noRR	is1
16	81544628	81544721	+	FUSIONJUNC_1027	1	noRR	is1
16	83906986	83912367	+	FUSIONJUNC_881	1	noRR	is1
16	84074612	84099262	+	FUSIONJUNC_3199	1	noRR	is1
16	87748672	87762040	+	FUSIONJUNC_227	1	noRR	is1
16	88845248	88846057	+	FUSIONJUNC_840	1	noRR	is1
17	319419	333934	+	FUSIONJUNC_1923	1	noRR	is1
17	1072613	1100735	+	FUSIONJUNC_3092	1	noRR	is1
17	1364859	1364898	+	FUSIONJUNC_2486	1	noRR	is1
17	1382654	1383080	+	FUSIONJUNC_771	1	noRR	is1
17	2864707	2867566	+	FUSIONJUNC_1628	1	noRR	is1
17	2884116	2884350	+	FUSIONJUNC_1541	1	noRR	is1
17	2903615	2903671	+	FUSIONJUNC_3160	1	noRR	is1
17	2929020	49102249	+	FUSIONJUNC_690	1	noRR	is1
17	2963429	2981248	+	FUSIONJUNC_1959	1	noRR	is1
17	3026007	3027070	+	FUSIONJUNC_2000	1	noRR	is1
17	4085669	4086655	+	FUSIONJUNC_1320	1	noRR	is1
17	5110282	5111991	+	FUSIONJUNC_3085	1	noRR	is1
17	7014283	7014377	+	FUSIONJUNC_2173	1	noRR	is1
17	7206565	7206646	+	FUSIONJUNC_1637	1	noRR	is1
17	7580182	7580286	+	FUSIONJUNC_2972	1	noRR	is1
17	8059464	8061603	+	FUSIONJUNC_2652	1	noRR	is1
17	8238030	8238629	+	FUSIONJUNC_1736	1	noRR	is1
17	11574446	11575998	+	FUSIONJUNC_2056	1	noRR	is1
17	12054888	12113360	+	FUSIONJUNC_3330	1	noRR	is1
17	13602706	13602768	+	FUSIONJUNC_2928	1	noRR	is1
17	13967853	13967906	+	FUSIONJUNC_2851	1	noRR	is1
17	15540432	15547148	+	FUSIONJUNC_1916	2	noRR	is1
17	16029714	16030238	+	FUSIONJUNC_2796	1	noRR	is1
17	16101249	16101805	+	FUSIONJUNC_1525	1	noRR	is1
17	16777851	16777977	+	FUSIONJUNC_1125	1	noRR	is1
17	17254858	17260474	+	FUSIONJUNC_108	1	noRR	is1
17	17383354	17383426	+	FUSIONJUNC_1442	1	noRR	is1
17	17737113	17737211	+	FUSIONJUNC_2905	1	noRR	is1
17	17821701	17823034	+	FUSIONJUNC_1315	1	noRR	is1
17	17825225	17825307	+	FUSIONJUNC_86	1	noRR	is1
17	18794581	18794643	+	FUSIONJUNC_1083	1	noRR	is1
17	19190156	19190200	+	FUSIONJUNC_2146	1	noRR	is1
17	20204332	20205912	+	FUSIONJUNC_2046	1	noRR	is1
17	21006895	21011309	+	FUSIONJUNC_1659	1	noRR	is1
17	21292329	21292409	+	FUSIONJUNC_2045	1	noRR	is1
17	27550567	27577639	+	FUSIONJUNC_640	1	noRR	is1
17	28142609	28142662	+	FUSIONJUNC_1956	1	noRR	is1
17	29482196	29510992	+	FUSIONJUNC_1110	1	noRR	is1
17	29573571	29573756	+	FUSIONJUNC_94	1	noRR	is1
17	29676819	29684684	+	FUSIONJUNC_378	1	noRR	is1
17	30179157	30179260	+	FUSIONJUNC_664	1	noRR	is1
17	31155982	31219118	+	FUSIONJUNC_2971	1	noRR	is1
17	31155982	31169997	+	FUSIONJUNC_3251	1	noRR	is1
17	31940285	31973231	+	FUSIONJUNC_755	1	noRR	is1
17	31982561	31990463	+	FUSIONJUNC_47	1	noRR	is1
17	32367841	32367898	+	FUSIONJUNC_822	1	noRR	is1
17	32481566	32481626	+	FUSIONJUNC_625	1	noRR	is1
17	32493279	32493460	+	FUSIONJUNC_1521	1	noRR	is1
17	32760481	32772842	+	FUSIONJUNC_705	1	noRR	is1
17	32765002	32780713	+	FUSIONJUNC_1686	1	noRR	is1
17	35271689	35271780	+	FUSIONJUNC_1791	1	noRR	is1
17	35643630	50141366	+	FUSIONJUNC_139	1	noRR	is1
17	36567662	36581538	+	FUSIONJUNC_2198	1	noRR	is1
17	36571460	36573208	+	FUSIONJUNC_255	1	noRR	is1
17	37192950	37193087	+	FUSIONJUNC_2893	1	noRR	is1
17	38506705	38506743	+	FUSIONJUNC_2666	1	noRR	is1
17	39204099	39204159	+	FUSIONJUNC_479	1	noRR	is1
17	39254347	39255172	+	FUSIONJUNC_2091	1	noRR	is1
17	40040371	40050871	+	FUSIONJUNC_3014	1	noRR	is1
17	41781902	41782031	+	FUSIONJUNC_1969	1	noRR	is1
17	42479198	42511249	+	FUSIONJUNC_2751	1	noRR	is1
17	42498923	42501304	+	FUSIONJUNC_3201	1	noRR	is1
17	42810199	42810360	+	FUSIONJUNC_1967	1	noRR	is1
17	43047642	43057135	+	FUSIONJUNC_2206	1	noRR	is1
17	43876787	43876839	+	FUSIONJUNC_2263	1	noRR	is1
17	44035999	44036061	+	FUSIONJUNC_2920	1	noRR	is1
17	44424348	44436545	+	FUSIONJUNC_1614	1	noRR	is1
17	45139932	45141092	+	FUSIONJUNC_2010	1	noRR	is1
17	45475099	45475726	+	FUSIONJUNC_699	2	noRR	is1
17	46082440	46172232	+	FUSIONJUNC_3346	1	noRR	is1
17	46082440	46094701	+	FUSIONJUNC_2280	2	noRR	is1
17	46170854	46172232	+	FUSIONJUNC_3179	1	noRR	is1
17	47361377	47414919	+	FUSIONJUNC_2246	1	noRR	is1
17	47618349	47619784	+	FUSIONJUNC_2565	1	noRR	is1
17	47677097	47678141	+	FUSIONJUNC_1033	1	noRR	is1
17	48059636	48059690	+	FUSIONJUNC_1907	1	noRR	is1
17	50385117	50388132	+	FUSIONJUNC_1680	1	noRR	is1
17	54674242	54674801	+	FUSIONJUNC_3056	1	noRR	is1
17	54912665	54939020	+	FUSIONJUNC_168	1	noRR	is1
17	55031167	55047154	+	FUSIONJUNC_490	1	noRR	is1
17	56847921	56856625	+	FUSIONJUNC_1919	1	noRR	is1
17	56950684	56950761	+	FUSIONJUNC_3044	1	noRR	is1
17	57449970	57454495	+	FUSIONJUNC_1443	1	noRR	is1
17	58955648	58972925	+	FUSIONJUNC_51	1	noRR	is1
17	58998890	58999169	+	FUSIONJUNC_2434	1	noRR	is1
17	59070822	59084089	+	FUSIONJUNC_1109	1	noRR	is1
17	59605625	59607060	+	FUSIONJUNC_1977	1	noRR	is1
17	59731420	59738947	+	FUSIONJUNC_542	1	noRR	is1
17	59731420	59773885	+	FUSIONJUNC_1105	1	noRR	is1
17	60494465	60500487	+	FUSIONJUNC_403	1	noRR	is1
17	60623520	60656841	+	FUSIONJUNC_2560	1	noRR	is1
17	60679452	60689761	+	FUSIONJUNC_1091	1	noRR	is1
17	61921724	61925099	+	FUSIONJUNC_1755	1	noRR	is1
17	61942693	76088809	+	FUSIONJUNC_1772	1	noRR	is1
17	63051832	63051892	+	FUSIONJUNC_1430	1	noRR	is1
17	63747986	63751257	+	FUSIONJUNC_1192	1	noRR	is1
17	64352389	64482999	+	FUSIONJUNC_1153	1	noRR	is1
17	64499909	64500029	+	FUSIONJUNC_2548	1	noRR	is1
17	64500010	64503448	+	FUSIONJUNC_2933	1	noRR	is1
17	64780859	64780914	+	FUSIONJUNC_2735	1	noRR	is1
17	64901961	64902671	+	FUSIONJUNC_3111	1	noRR	is1
17	65033934	65034412	+	FUSIONJUNC_2421	1	noRR	is1
17	65743067	65750724	+	FUSIONJUNC_1356	1	noRR	is1
17	65902240	65902306	+	FUSIONJUNC_2001	1	noRR	is1
17	66027500	66070001	+	FUSIONJUNC_218	1	noRR	is1
17	67910876	67940656	+	FUSIONJUNC_883	1	noRR	is1
17	67945408	67975958	+	FUSIONJUNC_3272	1	noRR	is1
17	67947725	67975958	+	FUSIONJUNC_461	1	noRR	is1
17	68306942	68401450	+	FUSIONJUNC_1780	1	noRR	is1
17	68532443	68532739	+	FUSIONJUNC_1701	1	noRR	is1
17	68537935	68538463	+	FUSIONJUNC_2063	1	noRR	is1
17	72559594	72565547	+	FUSIONJUNC_384	1	noRR	is1
17	75850511	75853802	+	FUSIONJUNC_1113	1	noRR	is1
17	75878250	75878367	+	FUSIONJUNC_3151	1	noRR	is1
17	76169887	76172315	+	FUSIONJUNC_2044	1	noRR	is1
17	80263573	80273404	+	FUSIONJUNC_837	1	noRR	is1
17	81154032	81154391	+	FUSIONJUNC_826	1	noRR	is1
17	81596115	81608822	+	FUSIONJUNC_2561	1	noRR	is1
17	81863234	81863337	+	FUSIONJUNC_2885	1	noRR	is1
17	82255428	82265796	+	FUSIONJUNC_2694	1	noRR	is1
17	82756164	82781721	+	FUSIONJUNC_1810	1	noRR	is1
18	211214	211769	+	FUSIONJUNC_2975	1	noRR	is1
18	1296951	1297846	+	FUSIONJUNC_257	1	noRR	is1
18	2951054	2960849	+	FUSIONJUNC_1954	1	noRR	is1
18	6237963	6312056	+	FUSIONJUNC_861	1	noRR	is1
18	8076454	8143779	+	FUSIONJUNC_2187	1	noRR	is1
18	8714138	8720496	+	FUSIONJUNC_493	2	noRR	is1
18	8718423	8720496	+	FUSIONJUNC_1551	1	noRR	is1
18	9583116	9595153	+	FUSIONJUNC_1161	1	noRR	is1
18	9931894	9954265	+	FUSIONJUNC_1774	1	noRR	is1
18	9957986	9962469	+	FUSIONJUNC_1295	1	noRR	is1
18	11851597	11851659	+	FUSIONJUNC_1379	1	noRR	is1
18	12366964	12371691	+	FUSIONJUNC_375	3	noRR	is1
18	12370848	12371691	+	FUSIONJUNC_1026	1	noRR	is1
18	14131549	14132092	+	FUSIONJUNC_2457	1	noRR	is1
18	21064867	21068826	+	FUSIONJUNC_1089	1	noRR	is1
18	21765771	21779685	+	FUSIONJUNC_160	6	noRR	is1
18	26953102	26953300	+	FUSIONJUNC_1279	1	noRR	is1
18	31592976	31598802	+	FUSIONJUNC_467	1	noRR	is1
18	31598565	31598722	+	FUSIONJUNC_473	1	noRR	is1
18	31599545	31599589	+	FUSIONJUNC_638	1	noRR	is1
18	31630958	31658089	+	FUSIONJUNC_1837	1	noRR	is1
18	32111753	32113860	+	FUSIONJUNC_2943	1	noRR	is1
18	33943064	33958418	+	FUSIONJUNC_1771	1	noRR	is1
18	34086393	34105160	+	FUSIONJUNC_2807	1	noRR	is1
18	34093464	34112697	+	FUSIONJUNC_2649	1	noRR	is1
18	35244644	35244934	+	FUSIONJUNC_1265	1	noRR	is1
18	35333902	35333973	+	FUSIONJUNC_1264	1	noRR	is1
18	35334943	35335140	+	FUSIONJUNC_2967	1	noRR	is1
18	36004039	36005487	+	FUSIONJUNC_2970	1	noRR	is1
18	36005295	36018299	+	FUSIONJUNC_3161	1	noRR	is1
18	37197833	37197914	+	FUSIONJUNC_3255	1	noRR	is1
18	44832452	44833466	+	FUSIONJUNC_1070	1	noRR	is1
18	44949880	44953340	+	FUSIONJUNC_2232	2	noRR	is1
18	45494081	45566849	+	FUSIONJUNC_838	1	noRR	is1
18	45895228	45895319	+	FUSIONJUNC_1843	1	noRR	is1
18	46890579	46891054	+	FUSIONJUNC_3094	1	noRR	is1
18	47865058	47896809	+	FUSIONJUNC_1618	1	noRR	is1
18	50284731	50284785	+	FUSIONJUNC_3100	1	noRR	is1
18	51019363	51020325	+	FUSIONJUNC_147	1	noRR	is1
18	51046919	51067187	+	FUSIONJUNC_3017	1	noRR	is1
18	54271359	54277855	+	FUSIONJUNC_2395	1	noRR	is1
18	56717963	56816144	+	FUSIONJUNC_3190	1	noRR	is1
18	56758864	56781656	+	FUSIONJUNC_2083	1	noRR	is1
18	57615700	57615873	+	FUSIONJUNC_3177	1	noRR	is1
18	58165787	58252054	+	FUSIONJUNC_2336	1	noRR	is1
18	58259634	58260128	+	FUSIONJUNC_645	1	noRR	is1
18	59153967	59154816	+	FUSIONJUNC_790	1	noRR	is1
18	61814719	61814810	+	FUSIONJUNC_2258	1	noRR	is1
18	62282261	62287467	+	FUSIONJUNC_1369	1	noRR	is1
18	62348167	62349937	+	FUSIONJUNC_2763	1	noRR	is1
18	68715328	68715387	+	FUSIONJUNC_127	1	noRR	is1
18	74253631	74263399	+	FUSIONJUNC_646	1	noRR	is1
18	75285447	75288648	+	FUSIONJUNC_575	1	noRR	is1
18	79096475	79126375	+	FUSIONJUNC_2120	1	noRR	is1
18	79271123	79271198	+	FUSIONJUNC_355	1	noRR	is1
18	79968453	79969075	+	FUSIONJUNC_1538	1	noRR	is1
18	79973521	79977701	+	FUSIONJUNC_45	1	noRR	is1
18	80110062	80110911	+	FUSIONJUNC_1494	1	noRR	is1
19	2189731	2194577	+	FUSIONJUNC_2918	1	noRR	is1
19	4675582	4697638	+	FUSIONJUNC_177	1	noRR	is1
19	5047475	5082504	+	FUSIONJUNC_2020	2	noRR	is1
19	5119117	5138070	+	FUSIONJUNC_1595	1	noRR	is1
19	5604582	5604936	+	FUSIONJUNC_2607	2	noRR	is1
19	5653114	5654456	+	FUSIONJUNC_1031	1	noRR	is1
19	5910539	5911037	+	FUSIONJUNC_2658	1	noRR	is1
19	6034590	6038057	+	FUSIONJUNC_1025	1	noRR	is1
19	6380392	6381721	+	FUSIONJUNC_720	1	noRR	is1
19	6441010	6441337	+	FUSIONJUNC_361	1	noRR	is1
19	7172289	7174731	+	FUSIONJUNC_923	1	noRR	is1
19	8473597	8473928	+	FUSIONJUNC_132	1	noRR	is1
19	9652952	9653881	+	FUSIONJUNC_2143	1	noRR	is1
19	10163244	10170053	+	FUSIONJUNC_3129	1	noRR	is1
19	10163325	10173905	+	FUSIONJUNC_2773	1	noRR	is1
19	10359174	10362657	+	FUSIONJUNC_2785	1	noRR	is1
19	11415936	11417059	+	FUSIONJUNC_2715	1	noRR	is1
19	11722005	11722254	+	FUSIONJUNC_2537	1	noRR	is1
19	11805946	11807022	+	FUSIONJUNC_1601	1	noRR	is1
19	11888795	11890619	+	FUSIONJUNC_583	1	noRR	is1
19	12390862	12390946	+	FUSIONJUNC_1121	1	noRR	is1
19	12628009	12628093	+	FUSIONJUNC_8	1	noRR	is1
19	12717625	12718643	+	FUSIONJUNC_3271	1	noRR	is1
19	12769880	12771477	+	FUSIONJUNC_515	1	noRR	is1
19	12928341	12928847	+	FUSIONJUNC_1532	1	noRR	is1
19	12943774	12943882	+	FUSIONJUNC_441	1	noRR	is1
19	12954333	12954450	+	FUSIONJUNC_1474	1	noRR	is1
19	16552375	16553608	+	FUSIONJUNC_798	1	noRR	is1
19	16678026	16678088	+	FUSIONJUNC_2178	1	noRR	is1
19	16791349	16794553	+	FUSIONJUNC_570	1	noRR	is1
19	17101659	17102557	+	FUSIONJUNC_1445	1	noRR	is1
19	17342860	17346689	+	FUSIONJUNC_2883	1	noRR	is1
19	17679078	17681693	+	FUSIONJUNC_742	1	noRR	is1
19	18539370	18539720	+	FUSIONJUNC_689	2	noRR	is1
19	18732795	18733478	+	FUSIONJUNC_932	1	noRR	is1
19	19201754	19201830	+	FUSIONJUNC_459	1	noRR	is1
19	21078585	21079271	+	FUSIONJUNC_3231	1	noRR	is1
19	21294330	21294443	+	FUSIONJUNC_2756	1	noRR	is1
19	21974728	21988909	+	FUSIONJUNC_616	1	noRR	is1
19	22975397	22975483	+	FUSIONJUNC_3097	1	noRR	is1
19	23338726	23362725	+	FUSIONJUNC_288	2	noRR	is1
19	23358429	23374764	+	FUSIONJUNC_1793	1	noRR	is1
19	23358429	23362725	+	FUSIONJUNC_31	14	noRR	is1
19	23360672	23361680	+	FUSIONJUNC_3144	1	noRR	is1
19	23361336	23361420	+	FUSIONJUNC_565	1	noRR	is1
19	23744182	23744266	+	FUSIONJUNC_1721	1	noRR	is1
19	24179319	24179394	+	FUSIONJUNC_1815	1	noRR	is1
19	27758570	27758640	+	FUSIONJUNC_368	1	noRR	is1
19	29985222	29986417	+	FUSIONJUNC_448	1	noRR	is1
19	31228004	31232276	+	FUSIONJUNC_761	1	noRR	is1
19	33204744	33204816	+	FUSIONJUNC_93	1	noRR	is1
19	34346909	34354384	+	FUSIONJUNC_3269	1	noRR	is1
19	34430575	34434968	+	FUSIONJUNC_1697	2	noRR	is1
19	34431860	34438766	+	FUSIONJUNC_2587	1	noRR	is1
19	34451980	34467014	+	FUSIONJUNC_2447	1	noRR	is1
19	34944584	34944752	+	FUSIONJUNC_3174	1	noRR	is1
19	35013379	35013469	+	FUSIONJUNC_84	1	noRR	is1
19	35720441	35720534	+	FUSIONJUNC_1257	1	noRR	is1
19	36237279	36237387	+	FUSIONJUNC_2872	1	noRR	is1
19	36337115	36337237	+	FUSIONJUNC_2589	1	noRR	is1
19	36575253	36575915	+	FUSIONJUNC_1543	1	noRR	is1
19	36627403	36627487	+	FUSIONJUNC_3340	1	noRR	is1
19	37133547	37133603	+	FUSIONJUNC_1098	1	noRR	is1
19	37185809	37185977	+	FUSIONJUNC_1851	1	noRR	is1
19	37363411	37363573	+	FUSIONJUNC_3313	1	noRR	is1
19	38119305	38119882	+	FUSIONJUNC_2314	2	noRR	is1
19	38130619	38141382	+	FUSIONJUNC_1138	1	noRR	is1
19	38917723	38918813	+	FUSIONJUNC_3140	1	noRR	is1
19	39371147	39371217	+	FUSIONJUNC_1872	1	noRR	is1
19	39398379	39398489	+	FUSIONJUNC_2398	1	noRR	is1
19	39943401	39943452	+	FUSIONJUNC_2747	1	noRR	is1
19	40014084	40014336	+	FUSIONJUNC_2475	1	noRR	is1
19	40034949	40036626	+	FUSIONJUNC_526	1	noRR	is1
19	40074735	40074815	+	FUSIONJUNC_657	1	noRR	is1
19	40586743	40586944	+	FUSIONJUNC_1042	1	noRR	is1
19	40764432	40764473	+	FUSIONJUNC_2316	1	noRR	is1
19	41329886	41329991	+	FUSIONJUNC_2986	1	noRR	is1
19	42039007	42041348	+	FUSIONJUNC_1496	1	noRR	is1
19	42287594	42287926	+	FUSIONJUNC_3286	1	noRR	is1
19	44328390	44328565	+	FUSIONJUNC_2087	1	noRR	is1
19	46469954	46470089	+	FUSIONJUNC_1220	1	noRR	is1
19	47097272	47098654	+	FUSIONJUNC_3292	1	noRR	is1
19	48098138	48106666	+	FUSIONJUNC_2897	1	noRR	is1
19	49683941	49683995	+	FUSIONJUNC_3194	1	noRR	is1
19	49861295	49864390	+	FUSIONJUNC_2991	1	noRR	is1
19	50295857	50296969	+	FUSIONJUNC_1111	1	noRR	is1
19	52282110	52283413	+	FUSIONJUNC_2683	1	noRR	is1
19	52323152	52323199	+	FUSIONJUNC_666	1	noRR	is1
19	52417844	52418097	+	FUSIONJUNC_2363	1	noRR	is1
19	52613143	52613243	+	FUSIONJUNC_1303	1	noRR	is1
19	52881341	52881423	+	FUSIONJUNC_2994	1	noRR	is1
19	53559667	53559737	+	FUSIONJUNC_637	1	noRR	is1
19	53559916	53560185	+	FUSIONJUNC_134	1	noRR	is1
19	54173780	54173860	+	FUSIONJUNC_2439	1	noRR	is1
19	55098783	55112795	+	FUSIONJUNC_2545	1	noRR	is1
19	55181713	55182151	+	FUSIONJUNC_582	1	noRR	is1
19	55256513	55257017	+	FUSIONJUNC_1229	1	noRR	is1
19	55682929	55683567	+	FUSIONJUNC_1182	1	noRR	is1
19	56094325	56096454	+	FUSIONJUNC_1426	1	noRR	is1
19	56096494	56097938	+	FUSIONJUNC_79	1	noRR	is1
19	57212630	57212714	+	FUSIONJUNC_1852	1	noRR	is1
19	57701637	57701719	+	FUSIONJUNC_2700	1	noRR	is1
19	57782955	57783145	+	FUSIONJUNC_2429	1	noRR	is1
19	57912430	57912541	+	FUSIONJUNC_2915	1	noRR	is1
19	58354766	58354850	+	FUSIONJUNC_2026	1	noRR	is1
2	1839148	1892287	+	FUSIONJUNC_2223	1	noRR	is1
2	1886538	1892287	+	FUSIONJUNC_1019	1	noRR	is1
2	1922291	1923263	+	FUSIONJUNC_1576	1	noRR	is1
2	3575605	3575653	+	FUSIONJUNC_2474	1	noRR	is1
2	8888017	8958642	+	FUSIONJUNC_1502	1	noRR	is1
2	8890925	8891032	+	FUSIONJUNC_1812	1	noRR	is1
2	8908620	8958642	+	FUSIONJUNC_2189	1	noRR	is1
2	8939820	8958642	+	FUSIONJUNC_3090	1	noRR	is1
2	8943186	8987761	+	FUSIONJUNC_2948	1	noRR	is1
2	10675793	10684612	+	FUSIONJUNC_2601	1	noRR	is1
2	10788696	10789889	+	FUSIONJUNC_1342	1	noRR	is1
2	10790718	10793202	+	FUSIONJUNC_2378	1	noRR	is1
2	15167051	162143284	+	FUSIONJUNC_2055	1	noRR	is1
2	15461200	15478289	+	FUSIONJUNC_1116	1	noRR	is1
2	19202194	19202295	+	FUSIONJUNC_734	1	noRR	is1
2	20254862	20256170	+	FUSIONJUNC_464	1	noRR	is1
2	20254862	20263460	+	FUSIONJUNC_3200	1	noRR	is1
2	20297552	20333499	+	FUSIONJUNC_970	1	noRR	is1
2	23798137	23823569	+	FUSIONJUNC_2076	1	noRR	is1
2	23842157	23842233	+	FUSIONJUNC_85	1	noRR	is1
2	23880638	23885829	+	FUSIONJUNC_629	2	noRR	is1
2	23958300	23984831	+	FUSIONJUNC_600	3	noRR	is1
2	24135118	24147086	+	FUSIONJUNC_1313	1	noRR	is1
2	24680427	24680491	+	FUSIONJUNC_2610	1	noRR	is1
2	25234152	25234245	+	FUSIONJUNC_3341	1	noRR	is1
2	25274940	25282711	+	FUSIONJUNC_2445	1	noRR	is1
2	26233678	26234366	+	FUSIONJUNC_2495	1	noRR	is1
2	26290396	26290463	+	FUSIONJUNC_1311	1	noRR	is1
2	26429627	26432006	+	FUSIONJUNC_1874	1	noRR	is1
2	26778639	26778737	+	FUSIONJUNC_1612	1	noRR	is1
2	28317736	28318630	+	FUSIONJUNC_120	1	noRR	is1
2	28776850	28783978	+	FUSIONJUNC_5	1	noRR	is1
2	28783906	28788809	+	FUSIONJUNC_3169	1	noRR	is1
2	28832509	28840469	+	FUSIONJUNC_530	1	noRR	is1
2	28941460	28947161	+	FUSIONJUNC_2305	1	noRR	is1
2	29017155	29052073	+	FUSIONJUNC_7	1	noRR	is1
2	30602690	30603589	+	FUSIONJUNC_1666	1	noRR	is1
2	32012750	32013768	+	FUSIONJUNC_1409	1	noRR	is1
2	32414768	32416163	+	FUSIONJUNC_15	2	noRR	is1
2	32439507	32445668	+	FUSIONJUNC_222	1	noRR	is1
2	32439507	32448928	+	FUSIONJUNC_1312	1	noRR	is1
2	32478634	32505205	+	FUSIONJUNC_2390	1	noRR	is1
2	32478634	32500109	+	FUSIONJUNC_2870	2	noRR	is1
2	32595033	32611582	+	FUSIONJUNC_2391	1	noRR	is1
2	36387971	36396787	+	FUSIONJUNC_219	1	noRR	is1
2	36990647	37002572	+	FUSIONJUNC_1191	1	noRR	is1
2	37037854	37057480	+	FUSIONJUNC_2125	1	noRR	is1
2	37068894	37070306	+	FUSIONJUNC_1679	1	noRR	is1
2	37211879	37211957	+	FUSIONJUNC_2174	1	noRR	is1
2	40428472	40430301	+	FUSIONJUNC_2009	1	noRR	is1
2	40428472	40430304	+	FUSIONJUNC_595	2	noRR	is1
2	42682400	42697834	+	FUSIONJUNC_310	2	noRR	is1
2	43428099	43485325	+	FUSIONJUNC_2625	1	noRR	is1
2	44201185	44218537	+	FUSIONJUNC_2515	1	noRR	is1
2	44474564	44475031	+	FUSIONJUNC_801	1	noRR	is1
2	45546731	45553730	+	FUSIONJUNC_2684	1	noRR	is1
2	45861353	45861844	+	FUSIONJUNC_2513	1	noRR	is1
2	46588430	46588924	+	FUSIONJUNC_2359	1	noRR	is1
2	46974972	46978907	+	FUSIONJUNC_1244	1	noRR	is1
2	47161722	47161782	+	FUSIONJUNC_1281	1	noRR	is1
2	47161738	47161799	+	FUSIONJUNC_1720	1	noRR	is1
2	47378952	47379969	+	FUSIONJUNC_1777	1	noRR	is1
2	47822217	47834711	+	FUSIONJUNC_273	1	noRR	is1
2	48374090	48374193	+	FUSIONJUNC_1898	1	noRR	is1
2	50127530	50127636	+	FUSIONJUNC_2621	1	noRR	is1
2	50332186	50332509	+	FUSIONJUNC_2976	1	noRR	is1
2	50897696	50904623	+	FUSIONJUNC_1483	1	noRR	is1
2	53401659	53401740	+	FUSIONJUNC_2996	1	noRR	is1
2	53904024	53910130	+	FUSIONJUNC_2722	1	noRR	is1
2	54060795	54061337	+	FUSIONJUNC_1939	1	noRR	is1
2	54626064	54626166	+	FUSIONJUNC_1711	1	noRR	is1
2	54751621	54758793	+	FUSIONJUNC_617	1	noRR	is1
2	54760901	54760979	+	FUSIONJUNC_729	1	noRR	is1
2	54986531	54986625	+	FUSIONJUNC_1985	1	noRR	is1
2	55254040	55267635	+	FUSIONJUNC_952	1	noRR	is1
2	55332623	55334140	+	FUSIONJUNC_1262	1	noRR	is1
2	57658363	57658462	+	FUSIONJUNC_2836	1	noRR	is1
2	58158384	58158504	+	FUSIONJUNC_1650	1	noRR	is1
2	58221941	58232112	+	FUSIONJUNC_471	1	noRR	is1
2	61076919	61077158	+	FUSIONJUNC_2413	1	noRR	is1
2	61265396	61278443	+	FUSIONJUNC_2333	1	noRR	is1
2	61348243	61348333	+	FUSIONJUNC_852	1	noRR	is1
2	61370320	61395233	+	FUSIONJUNC_432	1	noRR	is1
2	61370320	61383336	+	FUSIONJUNC_589	1	noRR	is1
2	61427388	61429172	+	FUSIONJUNC_2553	1	noRR	is1
2	61482956	61490776	+	FUSIONJUNC_1639	2	noRR	is1
2	61520390	61526521	+	FUSIONJUNC_2419	1	noRR	is1
2	61522610	61533903	+	FUSIONJUNC_2804	1	noRR	is1
2	61522610	61526521	+	FUSIONJUNC_1840	1	noRR	is1
2	61876094	61880394	+	FUSIONJUNC_64	1	noRR	is1
2	62955013	62955156	+	FUSIONJUNC_2257	1	noRR	is1
2	63571374	63571626	+	FUSIONJUNC_2286	1	noRR	is1
2	68042212	68042272	+	FUSIONJUNC_2823	1	noRR	is1
2	68243528	68243617	+	FUSIONJUNC_2861	1	noRR	is1
2	69326170	69350183	+	FUSIONJUNC_2342	1	noRR	is1
2	69996685	95115203	+	FUSIONJUNC_3118	1	noRR	is1
2	70202330	70202943	+	FUSIONJUNC_2142	1	noRR	is1
2	70240350	70241273	+	FUSIONJUNC_2163	1	noRR	is1
2	71112737	71123219	+	FUSIONJUNC_1314	1	noRR	is1
2	71419257	71419365	+	FUSIONJUNC_3208	1	noRR	is1
2	71423505	71423549	+	FUSIONJUNC_567	1	noRR	is1
2	72718102	72741469	+	FUSIONJUNC_2821	1	noRR	is1
2	72718102	72733118	+	FUSIONJUNC_323	3	noRR	is1
2	73432197	73490158	+	FUSIONJUNC_2259	1	noRR	is1
2	73450372	73450657	+	FUSIONJUNC_1449	1	noRR	is1
2	73557219	73559142	+	FUSIONJUNC_857	1	noRR	is1
2	75687826	75702423	+	FUSIONJUNC_1358	1	noRR	is1
2	85362185	85371562	+	FUSIONJUNC_1709	1	noRR	is1
2	85545196	85545898	+	FUSIONJUNC_2508	1	noRR	is1
2	86251956	86282242	+	FUSIONJUNC_2225	1	noRR	is1
2	86499933	208562435	+	FUSIONJUNC_2538	1	noRR	is1
2	95149687	95149771	+	FUSIONJUNC_420	1	noRR	is1
2	96775289	96775714	+	FUSIONJUNC_708	1	noRR	is1
2	98707687	98719362	+	FUSIONJUNC_3333	1	noRR	is1
2	99104018	99104071	+	FUSIONJUNC_3068	1	noRR	is1
2	99194750	99216114	+	FUSIONJUNC_3224	1	noRR	is1
2	99246912	99246955	+	FUSIONJUNC_593	1	noRR	is1
2	100949757	100950270	+	FUSIONJUNC_12	1	noRR	is1
2	101702095	101702334	+	FUSIONJUNC_3142	1	noRR	is1
2	108672324	108673029	+	FUSIONJUNC_1691	1	noRR	is1
2	108684416	108684453	+	FUSIONJUNC_3320	1	noRR	is1
2	109574580	109593119	+	FUSIONJUNC_3310	1	noRR	is1
2	109811322	109812054	+	FUSIONJUNC_2650	1	noRR	is1
2	110545068	110545631	+	FUSIONJUNC_2555	1	noRR	is1
2	112272715	112272781	+	FUSIONJUNC_588	1	noRR	is1
2	112299848	112325197	+	FUSIONJUNC_1932	1	noRR	is1
2	112299848	112332282	+	FUSIONJUNC_1757	1	noRR	is1
2	112399631	112400194	+	FUSIONJUNC_1619	1	noRR	is1
2	113922850	113922904	+	FUSIONJUNC_2443	1	noRR	is1
2	117919262	117919363	+	FUSIONJUNC_2469	1	noRR	is1
2	120076533	120076568	+	FUSIONJUNC_3230	1	noRR	is1
2	120127687	120175000	+	FUSIONJUNC_924	1	noRR	is1
2	120127687	120175004	+	FUSIONJUNC_111	4	noRR	is1
2	120127687	120146289	+	FUSIONJUNC_962	1	noRR	is1
2	121457686	121458975	+	FUSIONJUNC_594	1	noRR	is1
2	121765812	121766079	+	FUSIONJUNC_2576	1	noRR	is1
2	124066327	124066536	+	FUSIONJUNC_2599	1	noRR	is1
2	130732892	130734601	+	FUSIONJUNC_2636	1	noRR	is1
2	131513619	131513700	+	FUSIONJUNC_2995	1	noRR	is1
2	132980911	132981651	+	FUSIONJUNC_2418	1	noRR	is1
2	134145629	134146052	+	FUSIONJUNC_540	1	noRR	is1
2	134942793	168911995	+	FUSIONJUNC_1987	1	noRR	is1
2	134945261	134945318	+	FUSIONJUNC_2829	1	noRR	is1
2	135068697	135070566	+	FUSIONJUNC_2068	1	noRR	is1
2	135761112	135761389	+	FUSIONJUNC_107	1	noRR	is1
2	135943448	135979315	+	FUSIONJUNC_987	1	noRR	is1
2	147896300	147899567	+	FUSIONJUNC_202	1	noRR	is1
2	148922136	148950462	+	FUSIONJUNC_898	1	noRR	is1
2	155906359	155966001	+	FUSIONJUNC_2882	1	noRR	is1
2	155986353	155987231	+	FUSIONJUNC_1371	1	noRR	is1
2	156098963	156099401	+	FUSIONJUNC_1850	1	noRR	is1
2	159453721	159616308	+	FUSIONJUNC_547	1	noRR	is1
2	159743060	159762993	+	FUSIONJUNC_841	1	noRR	is1
2	162141024	162141541	+	FUSIONJUNC_2270	1	noRR	is1
2	162142971	162143259	+	FUSIONJUNC_2714	1	noRR	is1
2	162143109	162147512	+	FUSIONJUNC_2371	1	noRR	is1
2	162143292	162147470	+	FUSIONJUNC_2997	1	noRR	is1
2	162143301	162147503	+	FUSIONJUNC_2236	1	noRR	is1
2	162144117	162145630	+	FUSIONJUNC_2709	1	noRR	is1
2	162145576	162145673	+	FUSIONJUNC_2845	1	noRR	is1
2	162145615	162147376	+	FUSIONJUNC_3339	1	noRR	is1
2	162504505	162504610	+	FUSIONJUNC_2931	1	noRR	is1
2	162737037	162737321	+	FUSIONJUNC_3104	1	noRR	is1
2	163591578	163592188	+	FUSIONJUNC_278	1	noRR	is1
2	164695169	164695242	+	FUSIONJUNC_2358	1	noRR	is1
2	164784489	164785423	+	FUSIONJUNC_647	1	noRR	is1
2	165094581	165095332	+	FUSIONJUNC_1866	1	noRR	is1
2	165350751	165366455	+	FUSIONJUNC_354	1	noRR	is1
2	165929649	165933057	+	FUSIONJUNC_3131	1	noRR	is1
2	168012633	168017095	+	FUSIONJUNC_3145	1	noRR	is1
2	168063499	168075231	+	FUSIONJUNC_2138	1	noRR	is1
2	168908113	168908185	+	FUSIONJUNC_2073	2	noRR	is1
2	169555123	169557297	+	FUSIONJUNC_1678	1	noRR	is1
2	169555123	169563350	+	FUSIONJUNC_1982	1	noRR	is1
2	169636575	169636655	+	FUSIONJUNC_2081	1	noRR	is1
2	169925618	169933008	+	FUSIONJUNC_2435	1	noRR	is1
2	170932869	170933449	+	FUSIONJUNC_964	1	noRR	is1
2	171082780	171117857	+	FUSIONJUNC_1624	1	noRR	is1
2	171700353	191678611	+	FUSIONJUNC_1335	1	noRR	is1
2	171954662	171962401	+	FUSIONJUNC_1037	1	noRR	is1
2	173954872	173956232	+	FUSIONJUNC_1875	1	noRR	is1
2	174951742	174952202	+	FUSIONJUNC_2619	1	noRR	is1
2	176201073	176201208	+	FUSIONJUNC_3347	1	noRR	is1
2	178430378	178430655	+	FUSIONJUNC_1439	1	noRR	is1
2	178443266	178447586	+	FUSIONJUNC_3037	1	noRR	is1
2	181539091	181549708	+	FUSIONJUNC_2632	1	noRR	is1
2	182952404	182964808	+	FUSIONJUNC_1135	1	noRR	is1
2	183141151	183141293	+	FUSIONJUNC_1693	1	noRR	is1
2	185544414	185544518	+	FUSIONJUNC_725	1	noRR	is1
2	185987382	185987621	+	FUSIONJUNC_510	1	noRR	is1
2	186005863	186005956	+	FUSIONJUNC_1322	1	noRR	is1
2	186022811	186022894	+	FUSIONJUNC_24	1	noRR	is1
2	188329535	188329580	+	FUSIONJUNC_2832	1	noRR	is1
2	188369391	188451255	+	FUSIONJUNC_1735	1	noRR	is1
2	189667025	189667080	+	FUSIONJUNC_234	1	noRR	is1
2	189719571	189755320	+	FUSIONJUNC_2124	1	noRR	is1
2	190893328	190893901	+	FUSIONJUNC_2504	1	noRR	is1
2	190934681	190935240	+	FUSIONJUNC_3035	1	noRR	is1
2	190963430	190963728	+	FUSIONJUNC_3166	1	noRR	is1
2	191424272	191425006	+	FUSIONJUNC_2966	1	noRR	is1
2	196253919	196308085	+	FUSIONJUNC_1689	1	noRR	is1
2	196912881	196920150	+	FUSIONJUNC_183	1	noRR	is1
2	197400723	197400843	+	FUSIONJUNC_1763	1	noRR	is1
2	200925835	200933974	+	FUSIONJUNC_2003	1	noRR	is1
2	201545542	201575326	+	FUSIONJUNC_1073	1	noRR	is1
2	201636227	201636558	+	FUSIONJUNC_285	1	noRR	is1
2	202223805	202223893	+	FUSIONJUNC_142	1	noRR	is1
2	202464808	202467689	+	FUSIONJUNC_1133	2	noRR	is1
2	202785917	202819899	+	FUSIONJUNC_3013	1	noRR	is1
2	202917876	202981685	+	FUSIONJUNC_1951	1	noRR	is1
2	203193794	203211106	+	FUSIONJUNC_386	1	noRR	is1
2	203380294	203427540	+	FUSIONJUNC_1302	1	noRR	is1
2	203391045	203427269	+	FUSIONJUNC_2801	1	noRR	is1
2	203435508	203437587	+	FUSIONJUNC_743	1	noRR	is1
2	206279539	206297373	+	FUSIONJUNC_979	2	noRR	is1
2	206304695	206307629	+	FUSIONJUNC_985	1	noRR	is1
2	206866696	206881891	+	FUSIONJUNC_946	1	noRR	is1
2	207733946	207742342	+	FUSIONJUNC_500	1	noRR	is1
2	207976650	207977586	+	FUSIONJUNC_2514	1	noRR	is1
2	208108230	208108456	+	FUSIONJUNC_1970	1	noRR	is1
2	209138455	209139612	+	FUSIONJUNC_436	1	noRR	is1
2	209538210	209538294	+	FUSIONJUNC_507	1	noRR	is1
2	209571266	209571376	+	FUSIONJUNC_947	1	noRR	is1
2	209702768	209702985	+	FUSIONJUNC_2609	1	noRR	is1
2	211428407	211630594	+	FUSIONJUNC_998	1	noRR	is1
2	211722392	211725194	+	FUSIONJUNC_1873	1	noRR	is1
2	212336190	212336268	+	FUSIONJUNC_1891	1	noRR	is1
2	213310058	213364145	+	FUSIONJUNC_2711	1	noRR	is1
2	213310058	213375119	+	FUSIONJUNC_2202	1	noRR	is1
2	213310058	213317356	+	FUSIONJUNC_2889	1	noRR	is1
2	214341186	214341316	+	FUSIONJUNC_2491	1	noRR	is1
2	214341213	214341310	+	FUSIONJUNC_2353	1	noRR	is1
2	214410139	214436758	+	FUSIONJUNC_44	1	noRR	is1
2	216538175	216552561	+	FUSIONJUNC_21	1	noRR	is1
2	217024627	217024943	+	FUSIONJUNC_2058	1	noRR	is1
2	218238689	218238767	+	FUSIONJUNC_981	1	noRR	is1
2	218266846	218266908	+	FUSIONJUNC_1584	1	noRR	is1
2	218487719	218487919	+	FUSIONJUNC_2423	1	noRR	is1
2	222558660	222558986	+	FUSIONJUNC_986	1	noRR	is1
2	222900673	222909150	+	FUSIONJUNC_1719	2	noRR	is1
2	222908732	222919202	+	FUSIONJUNC_2535	1	noRR	is1
2	223598315	223598490	+	FUSIONJUNC_603	1	noRR	is1
2	223777377	223778174	+	FUSIONJUNC_2080	1	noRR	is1
2	223998114	224001922	+	FUSIONJUNC_1920	1	noRR	is1
2	226864603	226914351	+	FUSIONJUNC_2039	1	noRR	is1
2	226906792	226924163	+	FUSIONJUNC_1751	1	noRR	is1
2	227536624	227552117	+	FUSIONJUNC_449	1	noRR	is1
2	229777314	229787661	+	FUSIONJUNC_894	1	noRR	is1
2	229858771	229880128	+	FUSIONJUNC_1453	1	noRR	is1
2	231278381	231291443	+	FUSIONJUNC_197	1	noRR	is1
2	231460709	231460763	+	FUSIONJUNC_1389	1	noRR	is1
2	231460723	231460777	+	FUSIONJUNC_2759	1	noRR	is1
2	231461568	231461673	+	FUSIONJUNC_650	1	noRR	is1
2	232564246	232567214	+	FUSIONJUNC_1534	1	noRR	is1
2	232747614	232761436	+	FUSIONJUNC_887	1	noRR	is1
2	237358544	237365819	+	FUSIONJUNC_1663	1	noRR	is1
2	237766717	237767872	+	FUSIONJUNC_470	1	noRR	is1
2	238060185	238060252	+	FUSIONJUNC_3049	1	noRR	is1
2	241076086	241078281	+	FUSIONJUNC_418	1	noRR	is1
2	241140520	241140753	+	FUSIONJUNC_1635	1	noRR	is1
2	241462522	241484331	+	FUSIONJUNC_927	1	noRR	is1
20	1369873	1369934	+	FUSIONJUNC_2857	1	noRR	is1
20	3784877	3784932	+	FUSIONJUNC_244	1	noRR	is1
20	3784896	3784956	+	FUSIONJUNC_928	1	noRR	is1
20	3871141	3877445	+	FUSIONJUNC_577	1	noRR	is1
20	3907925	3918796	+	FUSIONJUNC_1583	1	noRR	is1
20	5599437	5599666	+	FUSIONJUNC_1403	1	noRR	is1
20	5922658	5922724	+	FUSIONJUNC_3240	1	noRR	is1
20	5923158	5923251	+	FUSIONJUNC_548	1	noRR	is1
20	5923212	5923267	+	FUSIONJUNC_2707	1	noRR	is1
20	5923288	5923357	+	FUSIONJUNC_2643	1	noRR	is1
20	7982503	7982560	+	FUSIONJUNC_2818	1	noRR	is1
20	8449470	8449516	+	FUSIONJUNC_2292	1	noRR	is1
20	8684931	8790261	+	FUSIONJUNC_2612	1	noRR	is1
20	8740343	8765358	+	FUSIONJUNC_2084	1	noRR	is1
20	8806429	8806465	+	FUSIONJUNC_289	1	noRR	is1
20	8882591	8882672	+	FUSIONJUNC_1522	1	noRR	is1
20	9362895	9380162	+	FUSIONJUNC_529	1	noRR	is1
20	10176891	10177829	+	FUSIONJUNC_3060	1	noRR	is1
20	10285335	10286206	+	FUSIONJUNC_2862	1	noRR	is1
20	13775954	13776044	+	FUSIONJUNC_1324	1	noRR	is1
20	14776786	14778057	+	FUSIONJUNC_157	1	noRR	is1
20	17358347	17358431	+	FUSIONJUNC_2213	1	noRR	is1
20	17607256	17607619	+	FUSIONJUNC_831	1	noRR	is1
20	18297984	18298464	+	FUSIONJUNC_1563	1	noRR	is1
20	20460203	20460266	+	FUSIONJUNC_2520	1	noRR	is1
20	20531686	20546832	+	FUSIONJUNC_1085	1	noRR	is1
20	20543506	20544692	+	FUSIONJUNC_2301	1	noRR	is1
20	21512173	21514114	+	FUSIONJUNC_425	2	noRR	is1
20	23887116	23887176	+	FUSIONJUNC_2175	1	noRR	is1
20	25300797	25390553	+	FUSIONJUNC_1645	1	noRR	is1
20	25346928	25348829	+	FUSIONJUNC_191	1	noRR	is1
20	31527483	31528050	+	FUSIONJUNC_2705	1	noRR	is1
20	32207895	32210184	+	FUSIONJUNC_1518	1	noRR	is1
20	32366383	32369123	+	FUSIONJUNC_353	1	noRR	is1
20	32930397	32931336	+	FUSIONJUNC_893	1	noRR	is1
20	33619516	33623296	+	FUSIONJUNC_697	2	noRR	is1
20	33628349	33629914	+	FUSIONJUNC_2875	1	noRR	is1
20	34092640	34095369	+	FUSIONJUNC_3312	1	noRR	is1
20	34413808	34440240	+	FUSIONJUNC_3295	1	noRR	is1
20	34423851	34461465	+	FUSIONJUNC_3130	1	noRR	is1
20	34470047	34492597	+	FUSIONJUNC_3316	1	noRR	is1
20	34489265	34492597	+	FUSIONJUNC_968	1	noRR	is1
20	34514733	34514864	+	FUSIONJUNC_943	1	noRR	is1
20	34673739	34674492	+	FUSIONJUNC_1006	1	noRR	is1
20	34810513	34812465	+	FUSIONJUNC_911	1	noRR	is1
20	35066235	35066372	+	FUSIONJUNC_2604	1	noRR	is1
20	35700884	35702194	+	FUSIONJUNC_224	1	noRR	is1
20	35714184	35725155	+	FUSIONJUNC_1190	3	noRR	is1
20	35719659	35720984	+	FUSIONJUNC_2179	1	noRR	is1
20	35732050	35732134	+	FUSIONJUNC_770	1	noRR	is1
20	35801490	35847434	+	FUSIONJUNC_2105	1	noRR	is1
20	35847349	35863400	+	FUSIONJUNC_2211	1	noRR	is1
20	36829053	36839441	+	FUSIONJUNC_2102	1	noRR	is1
20	37241327	37241393	+	FUSIONJUNC_478	1	noRR	is1
20	41267462	41269083	+	FUSIONJUNC_26	1	noRR	is1
20	41512845	41514952	+	FUSIONJUNC_537	1	noRR	is1
20	43587218	43587384	+	FUSIONJUNC_2834	1	noRR	is1
20	43640367	43641889	+	FUSIONJUNC_1489	1	noRR	is1
20	44503814	44514040	+	FUSIONJUNC_2478	1	noRR	is1
20	46240962	46241257	+	FUSIONJUNC_776	1	noRR	is1
20	46716407	46716775	+	FUSIONJUNC_573	1	noRR	is1
20	47276313	47287284	+	FUSIONJUNC_3241	1	noRR	is1
20	47294665	47298872	+	FUSIONJUNC_450	1	noRR	is1
20	48951322	48953790	+	FUSIONJUNC_715	1	noRR	is1
20	50082157	63196113	+	FUSIONJUNC_1819	1	noRR	is1
20	51674152	51690819	+	FUSIONJUNC_886	2	noRR	is1
20	51676131	51690819	+	FUSIONJUNC_424	1	noRR	is1
20	58408358	58408561	+	FUSIONJUNC_2819	1	noRR	is1
20	58909377	58909764	+	FUSIONJUNC_2925	1	noRR	is1
20	58910343	58911106	+	FUSIONJUNC_188	1	noRR	is1
20	58911099	58911189	+	FUSIONJUNC_3305	1	noRR	is1
20	58911108	58911173	+	FUSIONJUNC_2755	1	noRR	is1
20	58944988	58948853	+	FUSIONJUNC_2171	1	noRR	is1
20	62139074	62140944	+	FUSIONJUNC_684	3	noRR	is1
20	62297321	62297655	+	FUSIONJUNC_3149	1	noRR	is1
20	62854015	62860308	+	FUSIONJUNC_2697	1	noRR	is1
20	63775677	63790790	+	FUSIONJUNC_545	2	noRR	is1
21	7670442	7671091	+	FUSIONJUNC_3211	1	noRR	is1
21	8207904	8987383	+	FUSIONJUNC_1884	1	noRR	is1
21	8209683	8392843	+	FUSIONJUNC_1528	1	noRR	is1
21	8209760	8254122	+	FUSIONJUNC_2183	1	noRR	is1
21	8209769	8254146	+	FUSIONJUNC_2149	1	noRR	is1
21	8209858	8254688	+	FUSIONJUNC_499	1	noRR	is1
21	8213918	8214058	+	FUSIONJUNC_2639	1	noRR	is1
21	8214022	8215580	+	FUSIONJUNC_2516	1	noRR	is1
21	8214074	8443241	+	FUSIONJUNC_364	1	noRR	is1
21	8214078	8258521	+	FUSIONJUNC_674	1	noRR	is1
21	8214789	8442272	+	FUSIONJUNC_2368	1	noRR	is1
21	8214815	8442385	+	FUSIONJUNC_2449	1	noRR	is1
21	8214815	8215579	+	FUSIONJUNC_2654	1	noRR	is1
21	8214835	8442328	+	FUSIONJUNC_3128	1	noRR	is1
21	8214854	8442441	+	FUSIONJUNC_3039	1	noRR	is1
21	8214990	8442455	+	FUSIONJUNC_544	1	noRR	is1
21	8215184	8443075	+	FUSIONJUNC_602	1	noRR	is1
21	8215292	8215581	+	FUSIONJUNC_2669	1	noRR	is1
21	8215292	8442863	+	FUSIONJUNC_1675	1	noRR	is1
21	8218604	8446209	+	FUSIONJUNC_3203	1	noRR	is1
21	8254146	8988673	+	FUSIONJUNC_1100	1	noRR	is1
21	8257123	8440404	+	FUSIONJUNC_665	1	noRR	is1
21	8257134	8440803	+	FUSIONJUNC_1823	1	noRR	is1
21	8258241	8442843	+	FUSIONJUNC_3309	1	noRR	is1
21	8258242	8441964	+	FUSIONJUNC_3059	1	noRR	is1
21	8258266	8442108	+	FUSIONJUNC_1351	1	noRR	is1
21	8258266	8442844	+	FUSIONJUNC_1009	1	noRR	is1
21	8258294	8441882	+	FUSIONJUNC_506	1	noRR	is1
21	8258326	8442840	+	FUSIONJUNC_1319	1	noRR	is1
21	8258327	8442845	+	FUSIONJUNC_1827	1	noRR	is1
21	8258340	8442416	+	FUSIONJUNC_2944	1	noRR	is1
21	8396070	8440805	+	FUSIONJUNC_2779	1	noRR	is1
21	8399306	8443972	+	FUSIONJUNC_1785	1	noRR	is1
21	8437497	8988371	+	FUSIONJUNC_2340	1	noRR	is1
21	8441850	8442110	+	FUSIONJUNC_3256	1	noRR	is1
21	8442364	8443473	+	FUSIONJUNC_2949	1	noRR	is1
21	8442447	8442844	+	FUSIONJUNC_1653	1	noRR	is1
21	14966202	14968526	+	FUSIONJUNC_145	1	noRR	is1
21	14988133	14988187	+	FUSIONJUNC_1657	1	noRR	is1
21	15014343	15043574	+	FUSIONJUNC_1336	1	noRR	is1
21	15762890	15766141	+	FUSIONJUNC_1183	1	noRR	is1
21	15777903	15805258	+	FUSIONJUNC_109	1	noRR	is1
21	15796862	15796950	+	FUSIONJUNC_2153	1	noRR	is1
21	25580469	25580727	+	FUSIONJUNC_2766	1	noRR	is1
21	26021909	26021978	+	FUSIONJUNC_3077	1	noRR	is1
21	26021934	26021982	+	FUSIONJUNC_1247	1	noRR	is1
21	28904718	28909286	+	FUSIONJUNC_1170	1	noRR	is1
21	32766891	32766970	+	FUSIONJUNC_2111	1	noRR	is1
21	33273506	33273572	+	FUSIONJUNC_3004	1	noRR	is1
21	36247516	36248568	+	FUSIONJUNC_539	4	noRR	is1
21	36338771	36344707	+	FUSIONJUNC_1045	2	noRR	is1
21	36338781	36344692	+	FUSIONJUNC_3284	1	noRR	is1
21	36754179	36767285	+	FUSIONJUNC_2291	1	noRR	is1
21	36896859	36938994	+	FUSIONJUNC_763	1	noRR	is1
21	37108391	37147603	+	FUSIONJUNC_2838	1	noRR	is1
21	37108391	37132766	+	FUSIONJUNC_673	1	noRR	is1
21	37108391	37148647	+	FUSIONJUNC_1129	1	noRR	is1
21	37138633	37198025	+	FUSIONJUNC_3264	1	noRR	is1
21	37420298	37472880	+	FUSIONJUNC_410	1	noRR	is1
21	39206107	39212707	+	FUSIONJUNC_1690	1	noRR	is1
21	39303397	39304790	+	FUSIONJUNC_1570	1	noRR	is1
21	40782276	40783709	+	FUSIONJUNC_106	1	noRR	is1
21	41226265	41257326	+	FUSIONJUNC_2320	1	noRR	is1
21	43049782	43054788	+	FUSIONJUNC_2982	1	noRR	is1
21	44855209	44861271	+	FUSIONJUNC_11	1	noRR	is1
21	45175730	45204737	+	FUSIONJUNC_3300	1	noRR	is1
21	46431973	46432057	+	FUSIONJUNC_2334	1	noRR	is1
22	15786287	15786356	+	FUSIONJUNC_2761	1	noRR	is1
22	17503081	17505016	+	FUSIONJUNC_63	1	noRR	is1
22	18987756	18988195	+	FUSIONJUNC_2741	1	noRR	is1
22	20154433	20154584	+	FUSIONJUNC_339	1	noRR	is1
22	20356453	20360436	+	FUSIONJUNC_277	1	noRR	is1
22	20554935	20566817	+	FUSIONJUNC_2013	1	noRR	is1
22	20587077	20587189	+	FUSIONJUNC_455	1	noRR	is1
22	20933778	20934244	+	FUSIONJUNC_2670	1	noRR	is1
22	25661575	25674528	+	FUSIONJUNC_1957	1	noRR	is1
22	25663629	25687667	+	FUSIONJUNC_1753	1	noRR	is1
22	25663629	25674528	+	FUSIONJUNC_2234	1	noRR	is1
22	29636750	29642285	+	FUSIONJUNC_683	1	noRR	is1
22	30332526	30333681	+	FUSIONJUNC_1608	1	noRR	is1
22	31708823	31709019	+	FUSIONJUNC_1514	1	noRR	is1
22	32478980	32479275	+	FUSIONJUNC_1366	1	noRR	is1
22	35462357	35462863	+	FUSIONJUNC_3103	1	noRR	is1
22	36294147	36294240	+	FUSIONJUNC_2505	1	noRR	is1
22	36518868	36519446	+	FUSIONJUNC_2725	1	noRR	is1
22	37662077	37662847	+	FUSIONJUNC_1500	1	noRR	is1
22	37663619	37664154	+	FUSIONJUNC_2909	1	noRR	is1
22	37725364	37725406	+	FUSIONJUNC_62	1	noRR	is1
22	38245934	38248019	+	FUSIONJUNC_2042	2	noRR	is1
22	38485859	38485963	+	FUSIONJUNC_2814	1	noRR	is1
22	38521607	38568289	+	FUSIONJUNC_1127	1	noRR	is1
22	38863750	38864432	+	FUSIONJUNC_568	1	noRR	is1
22	40260442	40260519	+	FUSIONJUNC_3338	1	noRR	is1
22	40773936	40779125	+	FUSIONJUNC_2387	1	noRR	is1
22	41125863	41127748	+	FUSIONJUNC_2218	1	noRR	is1
22	41517526	41520276	+	FUSIONJUNC_990	1	noRR	is1
22	41732121	41732603	+	FUSIONJUNC_1740	1	noRR	is1
22	43829059	43841932	+	FUSIONJUNC_158	1	noRR	is1
22	46974289	46997709	+	FUSIONJUNC_721	1	noRR	is1
22	49794033	49804360	+	FUSIONJUNC_2783	1	noRR	is1
22	50288736	50289690	+	FUSIONJUNC_1393	1	noRR	is1
3	349358	366115	+	FUSIONJUNC_2148	1	noRR	is1
3	626379	627140	+	FUSIONJUNC_253	1	noRR	is1
3	704767	750250	+	FUSIONJUNC_2490	1	noRR	is1
3	2736214	2745697	+	FUSIONJUNC_1471	1	noRR	is1
3	3137259	3144710	+	FUSIONJUNC_1536	2	noRR	is1
3	3150249	3150503	+	FUSIONJUNC_2811	1	noRR	is1
3	3156218	3174261	+	FUSIONJUNC_267	1	noRR	is1
3	3777724	3789074	+	FUSIONJUNC_659	3	noRR	is1
3	4280655	4280786	+	FUSIONJUNC_181	1	noRR	is1
3	4370087	4370153	+	FUSIONJUNC_3197	1	noRR	is1
3	5218432	5218684	+	FUSIONJUNC_1055	1	noRR	is1
3	8573045	8573424	+	FUSIONJUNC_1092	1	noRR	is1
3	9453738	9454101	+	FUSIONJUNC_1649	1	noRR	is1
3	10185841	10196147	+	FUSIONJUNC_2662	1	noRR	is1
3	10243095	29231202	+	FUSIONJUNC_630	1	noRR	is1
3	11281763	58087759	+	FUSIONJUNC_1441	1	noRR	is1
3	14943469	14943524	+	FUSIONJUNC_2177	1	noRR	is1
[truncated: 134,421 more rows]
