# Supplementary material for: High-throughput analysis of ANRIL circRNA isoforms in human pancreatic islets
Source: Sci Rep. 2022 May 11;12:7745. doi: 10.1038/s41598-022-11668-w (PMC9095874; doi:10.1038/s41598-022-11668-w)
Supplement: Supplementary file 10 — Supplementary Information 10. Table S9. Quantification of gene-specific circRNA abundance. CircRNA abundance (in junctions per million) and linear RNA abundance (in transcript per million) for all genes with circRNAs expressed in human islet cells. [file 41598_2022_11668_MOESM10_ESM.xlsx]

## Sheet: circlinratio_avgbyENSG_global
gene_id	circ_lin_avg	bsj	tpm	ind	JPM	circ_lin
ENSG00000000419	0.0144378	3.719	3.16589	is1	0.114254	0.0360892
ENSG00000000419	0.0144378	4.162	3.2651	is4	0.0562103	0.0172155
ENSG00000000419	0.0144378	1	15.4746	is6	0.0108517	0.000701257
ENSG00000000419	0.0144378	3.796	3.44668	is3	0.06459	0.0187398
ENSG00000000419	0.0144378	1.208	5.09547	is2	0.0167246	0.00328225
ENSG00000000419	0.0144378	3.386	6.11992	is5	0.064866	0.0105992
ENSG00000000457	0.011925	0.29	1.2253	is2	0.00401502	0.00327677
ENSG00000000457	0.011925	0.633	0.891587	is1	0.0194469	0.0218115
ENSG00000000457	0.011925	0.748	1.8647	is5	0.0143295	0.00768461
ENSG00000000457	0.011925	0.667	0.760309	is3	0.0113492	0.0149271
ENSG00000000460	0.0323135	2	1.79706	is6	0.0217033	0.0120771
ENSG00000000460	0.0323135	1	0.471622	is1	0.0307217	0.0651406
ENSG00000000460	0.0323135	1.25	0.642877	is2	0.0173061	0.0269198
ENSG00000000460	0.0323135	0.708	0.274302	is3	0.0120468	0.043918
ENSG00000000460	0.0323135	0.778	0.606326	is4	0.0105073	0.0173295
ENSG00000000460	0.0323135	1.431	0.962029	is5	0.0274139	0.0284959
ENSG00000000971	0.035905	3.027	1.1386	is4	0.0408814	0.035905
ENSG00000001036	0.00116243	1	25.0058	is6	0.0108517	0.000433966
ENSG00000001036	0.00116243	0.815	7.33381	is3	0.0138674	0.00189089
ENSG00000001084	0.00320836	0.722	7.35914	is2	0.00999602	0.00135831
ENSG00000001084	0.00320836	1	2.75851	is1	0.0307217	0.0111371
ENSG00000001084	0.00320836	0.864	4.29645	is3	0.0147012	0.00342171
ENSG00000001084	0.00320836	1	13.0716	is5	0.0191571	0.00146555
ENSG00000001084	0.00320836	0.197	9.31928	is4	0.0026606	0.000285494
ENSG00000001084	0.00320836	2	13.7184	is6	0.0217033	0.00158206
ENSG00000001167	0.0120268	1.678	4.31919	is2	0.0232317	0.00537873
ENSG00000001167	0.0120268	5.334	2.51237	is3	0.0907595	0.036125
ENSG00000001167	0.0120268	1	4.60019	is4	0.0135056	0.00293588
ENSG00000001167	0.0120268	1.993	8.53424	is6	0.0216273	0.00253418
ENSG00000001167	0.0120268	1	1.42589	is1	0.0307217	0.0215456
ENSG00000001167	0.0120268	1.343	7.06504	is5	0.025728	0.0036416
ENSG00000001460	0.00493063	0.318	1.79498	is2	0.00440268	0.00245277
ENSG00000001460	0.00493063	0.717	1.64675	is3	0.0121999	0.00740849
ENSG00000001461	0.00446702	2.559	4.09147	is4	0.0345608	0.00844704
ENSG00000001461	0.00446702	0.253	1.30248	is1	0.0077726	0.00596753
ENSG00000001461	0.00446702	0.995	3.59289	is2	0.0137757	0.00383415
ENSG00000001461	0.00446702	0.205	5.65521	is5	0.00392721	0.000694441
ENSG00000001461	0.00446702	0.43	2.82099	is3	0.00731657	0.00259361
ENSG00000001461	0.00446702	4.904	10.1069	is6	0.0532165	0.00526535
ENSG00000001497	0.00947707	1	2.31468	is3	0.0170153	0.00735103
ENSG00000001497	0.00947707	1	2.89124	is4	0.0135056	0.00467121
ENSG00000001497	0.00947707	0.58	1.08591	is1	0.0178186	0.016409
ENSG00000001617	0.0355913	1	0.437462	is1	0.0307217	0.0702272
ENSG00000001617	0.0355913	0.162	2.2902	is4	0.00218791	0.000955333
ENSG00000001626	0.0153232	18.143	49.4854	is6	0.196882	0.00397858
ENSG00000001626	0.0153232	6.865	4.94199	is3	0.11681	0.0236362
ENSG00000001626	0.0153232	9.433	34.1557	is5	0.180709	0.00529074
ENSG00000001626	0.0153232	8.456	8.14596	is1	0.259783	0.031891
ENSG00000001626	0.0153232	12.379	17.1087	is4	0.167186	0.00977196
ENSG00000001626	0.0153232	21.123	16.8357	is2	0.292446	0.0173705
ENSG00000001629	0.0479487	15.649	5.85464	is1	0.480764	0.0821168
ENSG00000001629	0.0479487	40.734	19.5414	is6	0.442031	0.0226202
ENSG00000001629	0.0479487	27.4	15.3878	is5	0.524905	0.0341119
ENSG00000001629	0.0479487	28.396	6.69326	is3	0.483166	0.0721869
ENSG00000001629	0.0479487	20.051	9.33734	is4	0.270801	0.0290019
ENSG00000001629	0.0479487	29.57	8.59088	is2	0.409394	0.0476545
ENSG00000001630	0.00647144	4	21.8077	is5	0.0766285	0.00351382
ENSG00000001630	0.00647144	5	12.8027	is4	0.0675279	0.00527451
ENSG00000001630	0.00647144	6.16	9.74484	is1	0.189246	0.0194201
ENSG00000001630	0.00647144	3.628	14.4463	is2	0.0502293	0.00347697
ENSG00000001630	0.00647144	9	52.6437	is6	0.0976649	0.00185521
ENSG00000001630	0.00647144	3.576	11.5065	is3	0.0608466	0.00528804
ENSG00000001631	0.0270011	7.311	7.48971	is4	0.0987394	0.0131833
ENSG00000001631	0.0270011	9.406	5.76949	is2	0.130225	0.0225713
ENSG00000001631	0.0270011	14.143	14.7636	is6	0.153475	0.0103955
ENSG00000001631	0.0270011	7.327	8.44484	is5	0.140364	0.0166213
ENSG00000001631	0.0270011	4.465	3.09126	is1	0.137173	0.0443743
ENSG00000001631	0.0270011	12.839	3.98208	is3	0.218459	0.0548606
ENSG00000002016	0.0128211	0.59	3.53743	is2	0.00816849	0.00230916
ENSG00000002016	0.0128211	1.952	5.73598	is6	0.0211824	0.0036929
ENSG00000002016	0.0128211	1.792	1.05725	is3	0.0304914	0.0288403
ENSG00000002016	0.0128211	1.624	4.75858	is5	0.0311112	0.00653791
ENSG00000002016	0.0128211	1.296	1.19633	is1	0.0398154	0.0332814
ENSG00000002016	0.0128211	0.717	4.27507	is4	0.00968351	0.00226511
ENSG00000002549	0.00578932	2.097	4.89198	is4	0.0283212	0.00578932
ENSG00000002586	0.00173282	18.351	218.373	is6	0.199139	0.00091192
ENSG00000002586	0.00173282	8.783	72.8097	is1	0.269829	0.00370595
ENSG00000002586	0.00173282	6.531	137.547	is5	0.125115	0.000909616
ENSG00000002586	0.00173282	10.549	149.579	is4	0.14247	0.000952477
ENSG00000002586	0.00173282	29.58	127.45	is2	0.409532	0.00321328
ENSG00000002586	0.00173282	4.444	107.457	is3	0.0756159	0.000703684
ENSG00000002822	0.066323	8.725	3.06821	is4	0.117836	0.0384056
ENSG00000002822	0.066323	6.615	2.92961	is2	0.091584	0.0312615
ENSG00000002822	0.066323	5.277	1.5448	is3	0.0897896	0.0581237
ENSG00000002822	0.066323	6.751	0.860552	is1	0.207402	0.241011
ENSG00000002822	0.066323	9.014	4.58211	is6	0.0978168	0.0213475
ENSG00000002822	0.066323	1.598	3.93059	is5	0.0306131	0.00778843
ENSG00000002834	0.000779944	1	11.3588	is4	0.0135056	0.001189
ENSG00000002834	0.000779944	0.297	11.0867	is2	0.00411194	0.000370888
ENSG00000002919	0.0522201	2.308	2.67727	is5	0.0442147	0.0165148
ENSG00000002919	0.0522201	4.15	1.79747	is4	0.0560482	0.0311817
ENSG00000002919	0.0522201	9	6.80216	is6	0.0976649	0.0143579
ENSG00000002919	0.0522201	6.549	2.5402	is2	0.0906703	0.0356942
ENSG00000002919	0.0522201	8.195	1.39772	is1	0.251765	0.180126
ENSG00000002919	0.0522201	4.083	1.95997	is3	0.0694734	0.0354461
ENSG00000003056	0.00129365	1.824	19.8867	is2	0.0252531	0.00126985
ENSG00000003056	0.00129365	1	14.6332	is1	0.0307217	0.00209946
ENSG00000003056	0.00129365	0.953	25.1554	is4	0.0128708	0.000511653
ENSG00000003096	0.0229814	1	0.602439	is2	0.0138449	0.0229814
ENSG00000003147	0.0283675	26.389	8.33004	is3	0.449016	0.0539032
ENSG00000003147	0.0283675	7	6.28593	is1	0.215052	0.0342117
ENSG00000003147	0.0283675	33	27.2605	is6	0.358105	0.0131364
ENSG00000003147	0.0283675	16.817	12.1163	is2	0.23283	0.0192162
ENSG00000003147	0.0283675	22.006	11.991	is4	0.297204	0.0247855
ENSG00000003147	0.0283675	18.799	14.4332	is5	0.360135	0.0249518
ENSG00000003393	0.0423694	13.24	2.22891	is3	0.225282	0.101073
ENSG00000003393	0.0423694	5.698	2.86519	is1	0.175052	0.0610963
ENSG00000003393	0.0423694	11.714	10.986	is6	0.127116	0.0115707
ENSG00000003393	0.0423694	6.677	4.94593	is2	0.0924424	0.0186906
ENSG00000003393	0.0423694	9.047	3.88811	is4	0.122185	0.0314253
ENSG00000003393	0.0423694	9.898	6.24551	is5	0.189617	0.0303606
ENSG00000003400	0.0337012	1	0.276382	is3	0.0170153	0.0615643
ENSG00000003400	0.0337012	1	1.85875	is6	0.0108517	0.00583814
ENSG00000003402	0.0320724	11.896	8.35554	is4	0.160662	0.0192283
ENSG00000003402	0.0320724	10.649	14.6502	is5	0.204004	0.013925
ENSG00000003402	0.0320724	20.314	5.01675	is3	0.345648	0.0688988
ENSG00000003402	0.0320724	6.293	3.53477	is1	0.193332	0.0546943
ENSG00000003402	0.0320724	12	22.2465	is6	0.13022	0.0058535
ENSG00000003402	0.0320724	22.658	10.5146	is2	0.313698	0.0298344
ENSG00000003436	0.0135176	7.726	12.0729	is5	0.148008	0.0122595
ENSG00000003436	0.0135176	8.563	4.44433	is4	0.115648	0.0260216
ENSG00000003436	0.0135176	2.107	3.50853	is1	0.0647307	0.0184495
ENSG00000003436	0.0135176	1	19.4481	is6	0.0108517	0.00055798
ENSG00000003436	0.0135176	6.552	8.83282	is2	0.0907118	0.0102699
ENSG00000003436	0.0135176	2	2.51195	is3	0.0340305	0.0135474
ENSG00000003509	0.022571	2.258	4.58035	is5	0.0432568	0.009444
ENSG00000003509	0.022571	2.563	1.2983	is1	0.0787398	0.0606486
ENSG00000003509	0.022571	1	6.16468	is6	0.0108517	0.00176029
ENSG00000003509	0.022571	5.052	2.93696	is2	0.0699444	0.0238152
ENSG00000003509	0.022571	4.043	2.26026	is3	0.0687927	0.0304358
ENSG00000003509	0.022571	2.048	2.96716	is4	0.0276594	0.00932186
ENSG00000003756	0.0266716	17.425	10.1283	is1	0.535326	0.0528546
ENSG00000003756	0.0266716	24.399	41.2305	is6	0.264769	0.00642168
ENSG00000003756	0.0266716	26.593	21.7076	is2	0.368177	0.0169607
ENSG00000003756	0.0266716	13.068	34.0831	is5	0.250345	0.00734514
ENSG00000003756	0.0266716	39.731	32.3726	is4	0.536591	0.0165755
ENSG00000003756	0.0266716	51.144	14.5349	is3	0.870229	0.0598718
ENSG00000003987	0.0149984	7.23	6.19027	is1	0.222118	0.0358818
ENSG00000003987	0.0149984	7	26.8195	is6	0.0759616	0.00283233
ENSG00000003987	0.0149984	8.426	13.285	is2	0.116657	0.00878113
ENSG00000003987	0.0149984	8.28	14.8013	is4	0.111826	0.00755516
ENSG00000003987	0.0149984	8.718	19.9996	is5	0.167012	0.00835076
ENSG00000003987	0.0149984	15.286	9.78206	is3	0.260095	0.026589
ENSG00000003989	0.00288445	4.186	31.7524	is4	0.0565344	0.00178048
ENSG00000003989	0.00288445	6.327	27.6213	is1	0.194376	0.0070372
ENSG00000003989	0.00288445	11.071	147.098	is6	0.120139	0.000816725
ENSG00000003989	0.00288445	6.888	40.1271	is2	0.0953637	0.00237654
ENSG00000003989	0.00288445	9.628	40.9875	is3	0.163823	0.0039969
ENSG00000003989	0.00288445	4.582	67.5801	is5	0.087778	0.00129887
ENSG00000004139	0.0015298	0.313	3.88659	is2	0.00433345	0.00111497
ENSG00000004139	0.0015298	0.103	1.06211	is1	0.00316434	0.00297929
ENSG00000004139	0.0015298	0.174	4.74628	is4	0.00234997	0.000495119
ENSG00000004142	0.00372546	2.251	19.4761	is6	0.0244271	0.00125421
ENSG00000004142	0.00372546	1.207	6.74478	is4	0.0163012	0.00241687
ENSG00000004142	0.00372546	3.044	5.27432	is3	0.0517945	0.00982012
ENSG00000004142	0.00372546	1.192	6.45439	is2	0.0165031	0.00255688
ENSG00000004142	0.00372546	0.277	3.2994	is1	0.00850992	0.00257923
ENSG00000004399	0.001776	0.632	19.2605	is6	0.00685824	0.000356078
ENSG00000004399	0.001776	0.352	12.6155	is4	0.00475397	0.000376836
ENSG00000004399	0.001776	0.27	8.58542	is5	0.00517243	0.000602466
ENSG00000004399	0.001776	1.276	3.90669	is3	0.0217115	0.00555751
ENSG00000004399	0.001776	0.104	9.01165	is2	0.00143987	0.000159779
ENSG00000004399	0.001776	0.193	1.6455	is1	0.0059293	0.00360335
ENSG00000004455	0.00128107	2.261	26.3536	is4	0.0305361	0.00115871
ENSG00000004455	0.00128107	1.201	15.9792	is1	0.0368968	0.00230905
ENSG00000004455	0.00128107	1	22.2448	is2	0.0138449	0.000622389
ENSG00000004455	0.00128107	2	18.52	is3	0.0340305	0.0018375
ENSG00000004455	0.00128107	1	40.1035	is5	0.0191571	0.000477692
ENSG00000004478	0.000388326	1	27.9447	is6	0.0108517	0.000388326
ENSG00000004487	0.0609967	20.687	10.1277	is5	0.396304	0.0391306
ENSG00000004487	0.0609967	18.076	6.53965	is4	0.244127	0.0373303
ENSG00000004487	0.0609967	35.277	21.2783	is6	0.382814	0.0179908
ENSG00000004487	0.0609967	29.874	7.15509	is2	0.413603	0.0578054
ENSG00000004487	0.0609967	31.78	5.29974	is3	0.540745	0.102032
ENSG00000004487	0.0609967	14.807	4.07283	is1	0.454897	0.11169
ENSG00000004534	0.0436517	13.557	19.321	is5	0.259713	0.013442
ENSG00000004534	0.0436517	40.022	15.3279	is4	0.540521	0.0352639
ENSG00000004534	0.0436517	48.992	11.6863	is2	0.678289	0.0580415
ENSG00000004534	0.0436517	35.471	25.3108	is6	0.384919	0.0152077
ENSG00000004534	0.0436517	28.337	6.56839	is3	0.482162	0.0734064
ENSG00000004534	0.0436517	8.633	3.98537	is1	0.265221	0.0665486
ENSG00000004660	0.00233756	0.101	5.04274	is4	0.00136406	0.000270501
ENSG00000004660	0.00233756	0.338	3.74638	is5	0.00647511	0.00172836
ENSG00000004660	0.00233756	0.238	3.65045	is2	0.00329509	0.000902652
ENSG00000004660	0.00233756	0.436	2.94762	is3	0.00741866	0.00251683
ENSG00000004660	0.00233756	0.322	1.57788	is1	0.0098924	0.00626944
ENSG00000004766	0.0330938	11.144	2.81518	is3	0.189618	0.0673556
ENSG00000004766	0.0330938	13.524	10.8478	is6	0.146758	0.0135288
ENSG00000004766	0.0330938	8.113	4.52222	is4	0.109571	0.0242294
ENSG00000004766	0.0330938	3.41	3.00327	is1	0.104761	0.0348824
ENSG00000004766	0.0330938	12.398	4.0428	is2	0.171649	0.042458
ENSG00000004766	0.0330938	5.766	6.85717	is5	0.11046	0.0161087
ENSG00000004779	0.0183405	8.669	12.8304	is3	0.147505	0.0114965
ENSG00000004779	0.0183405	13.288	8.20337	is1	0.40823	0.0497637
ENSG00000004779	0.0183405	3.592	18.5198	is5	0.0688124	0.00371562
ENSG00000004779	0.0183405	8.407	13.539	is4	0.113541	0.00838624
ENSG00000004799	0.00247421	5.099	105.551	is5	0.0976822	0.000925453
ENSG00000004799	0.00247421	1.569	21.8821	is1	0.0482024	0.00220283
ENSG00000004799	0.00247421	5.701	29.8256	is4	0.0769954	0.00258152
ENSG00000004799	0.00247421	8.377	26.5537	is3	0.142537	0.00536788
ENSG00000004799	0.00247421	4.069	43.5559	is2	0.0563349	0.00129339
ENSG00000004864	0.0330403	6.237	6.077	is5	0.119483	0.0196615
ENSG00000004864	0.0330403	9.505	4.63404	is2	0.131596	0.0283976
ENSG00000004864	0.0330403	11.769	4.55127	is4	0.158947	0.0349238
ENSG00000004864	0.0330403	7.484	2.61336	is3	0.127342	0.0487274
ENSG00000004864	0.0330403	17.301	10.4346	is6	0.187744	0.0179924
ENSG00000004864	0.0330403	3.915	2.47791	is1	0.120276	0.0485392
ENSG00000004866	0.019396	12.359	11.3831	is5	0.236763	0.0207995
ENSG00000004866	0.019396	2.133	5.84746	is2	0.0295312	0.00505026
ENSG00000004866	0.019396	5.876	4.40001	is3	0.0999817	0.0227231
ENSG00000004866	0.019396	3.978	4.67943	is4	0.0537252	0.0114812
ENSG00000004866	0.019396	3.199	1.83202	is1	0.0982788	0.0536452
ENSG00000004866	0.019396	3	12.1626	is6	0.032555	0.00267665
ENSG00000004897	0.0212708	6.966	15.3045	is5	0.133449	0.00871955
ENSG00000004897	0.0212708	6.305	6.82438	is3	0.107281	0.0157203
ENSG00000004897	0.0212708	11.936	7.40817	is2	0.165253	0.0223068
ENSG00000004897	0.0212708	10.097	10.5832	is4	0.136366	0.0128852
ENSG00000004897	0.0212708	12.733	6.16424	is1	0.39118	0.0634595
ENSG00000004897	0.0212708	9	21.5446	is6	0.0976649	0.00453315
ENSG00000004975	0.000704161	0.228	5.19862	is3	0.00387948	0.000746253
ENSG00000004975	0.000704161	0.369	7.52726	is4	0.00498356	0.000662068
ENSG00000005007	0.00123585	0.187	8.43871	is5	0.00358238	0.000424518
ENSG00000005007	0.00123585	0.765	3.55762	is3	0.0130167	0.00365881
ENSG00000005007	0.00123585	1	14.6861	is6	0.0108517	0.000738907
ENSG00000005007	0.00123585	0.07	7.80201	is4	0.000945391	0.000121173
ENSG00000005020	0.030319	1.919	2.17919	is2	0.0265684	0.0121919
ENSG00000005020	0.030319	10.113	1.60151	is3	0.172075	0.107446
ENSG00000005020	0.030319	1	4.43559	is6	0.0108517	0.0024465
ENSG00000005020	0.030319	3.162	2.64655	is4	0.0427047	0.016136
ENSG00000005020	0.030319	2.32	3.323	is5	0.0444445	0.0133748
ENSG00000005059	0.0110388	2	7.39558	is6	0.0217033	0.00293463
ENSG00000005059	0.0110388	1.201	3.53621	is4	0.0162202	0.00458689
ENSG00000005059	0.0110388	3.157	3.99887	is2	0.0437084	0.0109302
ENSG00000005059	0.0110388	1.119	3.13878	is1	0.0343776	0.0109526
ENSG00000005059	0.0110388	1.692	4.28543	is5	0.0324139	0.00756374
ENSG00000005059	0.0110388	6.557	3.81243	is3	0.111569	0.0292646
ENSG00000005100	0.0331672	3.932	0.630071	is3	0.066904	0.106185
ENSG00000005100	0.0331672	5.409	3.29764	is6	0.0586966	0.0177996
ENSG00000005100	0.0331672	0.126	1.55959	is5	0.0024138	0.00154772
ENSG00000005100	0.0331672	1.565	1.24827	is4	0.0211362	0.0169325
ENSG00000005100	0.0331672	0.338	0.295457	is1	0.0103839	0.0351454
ENSG00000005100	0.0331672	1.868	1.20889	is2	0.0258623	0.0213934
ENSG00000005108	0.0487514	2.333	1.12048	is6	0.0253169	0.0225946
ENSG00000005108	0.0487514	1.188	0.429264	is1	0.0364974	0.0850233
ENSG00000005108	0.0487514	0.555	0.892696	is2	0.00768392	0.00860754
ENSG00000005108	0.0487514	1.4	0.269068	is3	0.0238214	0.0885329
ENSG00000005108	0.0487514	3.372	1.16776	is4	0.0455408	0.0389985
ENSG00000005156	0.00809915	1.559	9.71032	is6	0.0169177	0.00174224
ENSG00000005156	0.00809915	2.23	2.5822	is1	0.0685095	0.0265314
ENSG00000005156	0.00809915	3	11.0864	is5	0.0574714	0.00518397
ENSG00000005156	0.00809915	1.108	3.58486	is3	0.0188529	0.00525904
ENSG00000005156	0.00809915	1	7.29876	is2	0.0138449	0.00189688
ENSG00000005156	0.00809915	4	6.76861	is4	0.0540224	0.00798131
ENSG00000005175	0.0231522	1	6.22459	is5	0.0191571	0.00307766
ENSG00000005175	0.0231522	1.793	1.42833	is1	0.0550841	0.0385654
ENSG00000005175	0.0231522	9.595	3.30481	is2	0.132842	0.0401964
ENSG00000005175	0.0231522	3.307	1.85439	is3	0.0562695	0.030344
ENSG00000005175	0.0231522	3	9.10044	is6	0.032555	0.0035773
ENSG00000005187	0.00700457	1	2.34204	is3	0.0170153	0.00726514
ENSG00000005187	0.00700457	0.896	2.51356	is1	0.0275267	0.0109513
ENSG00000005187	0.00700457	1	6.84844	is5	0.0191571	0.0027973
ENSG00000005189	0.0317849	0.562	0.242876	is1	0.0172656	0.071088
ENSG00000005189	0.0317849	1.707	0.586548	is3	0.0290451	0.0495187
ENSG00000005189	0.0317849	0.262	1.16982	is5	0.00501917	0.00429056
ENSG00000005189	0.0317849	0.196	1.18044	is4	0.0026471	0.00224246
ENSG00000005194	0.000891364	0.288	4.36366	is4	0.00388961	0.000891364
ENSG00000005243	0.0173202	0.381	0.875185	is4	0.00514563	0.00587948
ENSG00000005243	0.0173202	10.353	2.95582	is6	0.112347	0.0380088
ENSG00000005243	0.0173202	0.25	0.428778	is2	0.00346123	0.0080723
ENSG00000005249	0.0236553	0.8	1.3853	is4	0.0108045	0.00779936
ENSG00000005249	0.0236553	1.525	0.656733	is3	0.0259483	0.0395112
ENSG00000005302	0.00589606	0.389	1.21745	is4	0.00525367	0.00431531
ENSG00000005302	0.00589606	1	1.99485	is5	0.0191571	0.00960329
ENSG00000005302	0.00589606	0.2	0.902765	is3	0.00340305	0.00376959
ENSG00000005339	0.0425546	22.19	16.8374	is6	0.240798	0.0143014
ENSG00000005339	0.0425546	37.912	19.7921	is2	0.524888	0.0265201
ENSG00000005339	0.0425546	7.579	1.73595	is1	0.23284	0.134129
ENSG00000005339	0.0425546	19.197	20.4571	is4	0.259267	0.0126737
ENSG00000005339	0.0425546	11.496	29.1937	is5	0.22023	0.00754377
ENSG00000005339	0.0425546	25.871	7.31718	is3	0.440202	0.06016
ENSG00000005421	0.0555469	3.46	0.841259	is4	0.0467293	0.0555469
ENSG00000005436	0.0318098	7.024	2.97366	is2	0.0972466	0.0327027
ENSG00000005436	0.0318098	5.677	2.22466	is1	0.174407	0.0783974
ENSG00000005436	0.0318098	2.807	5.37944	is5	0.0537741	0.00999622
ENSG00000005436	0.0318098	2	9.74739	is6	0.0217033	0.00222658
ENSG00000005436	0.0318098	3.95	3.03171	is4	0.0533471	0.0175964
ENSG00000005436	0.0318098	5.824	1.98433	is3	0.0990969	0.0499397
ENSG00000005448	0.00790154	1.866	3.26956	is2	0.0258346	0.00790154
ENSG00000005469	0.0136861	0.141	0.590572	is1	0.00433177	0.00733486
ENSG00000005469	0.0136861	1.6	1.69228	is5	0.0306514	0.0181125
ENSG00000005469	0.0136861	1.058	0.873881	is4	0.0142889	0.0163511
ENSG00000005469	0.0136861	0.438	0.575673	is3	0.00745269	0.012946
ENSG00000005471	0.0313746	2	0.471052	is2	0.0276898	0.0587829
ENSG00000005471	0.0313746	0.231	0.621287	is4	0.00311979	0.0050215
ENSG00000005471	0.0313746	0.316	0.33794	is1	0.00970807	0.0287272
ENSG00000005471	0.0313746	1	0.783663	is6	0.0108517	0.0138474
ENSG00000005471	0.0313746	0.625	0.21061	is3	0.0106345	0.050494
ENSG00000005483	0.0450992	16.08	18.029	is5	0.308047	0.0170862
ENSG00000005483	0.0450992	26.359	11.4942	is4	0.355994	0.0309715
ENSG00000005483	0.0450992	36.803	11.3246	is2	0.509534	0.0449937
ENSG00000005483	0.0450992	23.574	6.38879	is3	0.401118	0.0627846
ENSG00000005483	0.0450992	28.667	29.8763	is6	0.311084	0.0104124
ENSG00000005483	0.0450992	16.432	4.83789	is1	0.50482	0.104347
ENSG00000005486	0.000887062	0.506	16.4862	is2	0.00700552	0.000424931
ENSG00000005486	0.000887062	2.629	23.7022	is4	0.0355062	0.00149801
ENSG00000005486	0.000887062	1	23.0484	is3	0.0170153	0.000738242
ENSG00000005700	0.138585	51.29	3.97379	is4	0.692702	0.174317
ENSG00000005700	0.138585	57.854	6.1371	is5	1.10832	0.180593
ENSG00000005700	0.138585	25.911	2.90204	is3	0.440883	0.151922
ENSG00000005700	0.138585	14.882	2.79769	is1	0.457201	0.163421
ENSG00000005700	0.138585	51.236	12.7426	is6	0.555995	0.0436328
ENSG00000005700	0.138585	30.68	3.61115	is2	0.424762	0.117625
ENSG00000005810	0.0610825	37.166	6.37616	is3	0.63239	0.0991802
ENSG00000005810	0.0610825	17.01	11.2491	is5	0.325863	0.0289679
ENSG00000005810	0.0610825	23.9	8.72781	is2	0.330893	0.0379125
ENSG00000005810	0.0610825	12.982	2.68326	is1	0.39883	0.148636
ENSG00000005810	0.0610825	27.323	9.45302	is4	0.369013	0.0390366
ENSG00000005810	0.0610825	22.621	19.2353	is6	0.245475	0.0127617
ENSG00000005812	0.0226283	3.538	4.24116	is2	0.0489833	0.0115495
ENSG00000005812	0.0226283	1	3.44026	is3	0.0170153	0.00494592
ENSG00000005812	0.0226283	1.74	3.07925	is1	0.0534558	0.01736
ENSG00000005812	0.0226283	3.131	5.71987	is5	0.059981	0.0104864
ENSG00000005812	0.0226283	1	15.6519	is6	0.0108517	0.000693311
ENSG00000005812	0.0226283	31.638	4.70922	is4	0.42729	0.0907348
ENSG00000005844	0.139765	0.25	0.1778	is2	0.00346123	0.019467
ENSG00000005844	0.139765	1.2	0.0525479	is3	0.0204183	0.388566
ENSG00000005844	0.139765	0.15	0.179889	is4	0.00202584	0.0112616
ENSG00000005882	0.00391108	1	3.3043	is3	0.0170153	0.00514944
ENSG00000005882	0.00391108	1	5.05313	is4	0.0135056	0.00267272
ENSG00000005884	0.000592108	0.214	12.5929	is2	0.00296281	0.000235277
ENSG00000005884	0.000592108	0.121	3.25947	is1	0.00371733	0.00114047
ENSG00000005884	0.000592108	0.285	7.76288	is4	0.00384909	0.000495833
ENSG00000005884	0.000592108	0.172	5.36686	is3	0.00292663	0.000545314
ENSG00000005884	0.000592108	1	19.961	is6	0.0108517	0.000543643
ENSG00000005889	0.0452835	17.526	4.81557	is2	0.242646	0.0503877
ENSG00000005889	0.0452835	8.258	2.5883	is1	0.2537	0.0980182
ENSG00000005889	0.0452835	4.9	4.90977	is4	0.0661774	0.0134787
ENSG00000005889	0.0452835	13	3.18252	is3	0.221199	0.0695042
ENSG00000005889	0.0452835	16.167	12.7399	is6	0.175439	0.0137708
ENSG00000005889	0.0452835	11.428	8.24852	is5	0.218928	0.0265414
ENSG00000005893	0.00186661	1.899	46.6696	is5	0.0363794	0.00077951
ENSG00000005893	0.00186661	2.903	15.4072	is1	0.0891852	0.00578854
ENSG00000005893	0.00186661	0.705	31.3807	is4	0.00952144	0.000303417
ENSG00000005893	0.00186661	0.951	27.1977	is3	0.0161815	0.000594959
ENSG00000005981	0.0271316	1	0.627137	is3	0.0170153	0.0271316
ENSG00000006016	0.00321706	2.205	5.65844	is3	0.0375187	0.00663056
ENSG00000006016	0.00321706	1	5.13427	is2	0.0138449	0.00269656
ENSG00000006016	0.00321706	0.794	6.85598	is5	0.0152108	0.00221861
ENSG00000006016	0.00321706	1.261	10.3469	is6	0.0136839	0.00132252
ENSG00000006062	0.020771	2.303	0.556397	is3	0.0391862	0.0704284
ENSG00000006062	0.020771	0.042	0.482525	is1	0.00129031	0.00267408
ENSG00000006062	0.020771	1	1.41499	is2	0.0138449	0.00978443
ENSG00000006062	0.020771	0.023	1.57567	is4	0.000310629	0.000197141
ENSG00000006071	0.00163355	2.079	136.081	is5	0.0398277	0.000292676
ENSG00000006071	0.00163355	3.882	26.2378	is1	0.119262	0.00454541
ENSG00000006071	0.00163355	12.358	160.864	is2	0.171095	0.0010636
ENSG00000006071	0.00163355	13.009	109.566	is3	0.221352	0.00202026
ENSG00000006071	0.00163355	22.322	172.207	is6	0.242231	0.00140662
ENSG00000006071	0.00163355	7.668	219.055	is4	0.103561	0.000472762
ENSG00000006125	0.00572145	4.032	17.0871	is2	0.0558226	0.00326695
ENSG00000006125	0.00572145	2.436	27.2824	is5	0.0466668	0.00171051
ENSG00000006125	0.00572145	2.632	5.46626	is1	0.0808596	0.0147925
ENSG00000006125	0.00572145	3.087	16.7107	is4	0.0416918	0.00249492
ENSG00000006125	0.00572145	8.879	13.3664	is3	0.151079	0.0113029
ENSG00000006125	0.00572145	3	42.7817	is6	0.032555	0.000760955
ENSG00000006194	0.000977412	0.2	3.16317	is3	0.00340305	0.00107584
ENSG00000006194	0.000977412	1	12.3456	is6	0.0108517	0.000878986
ENSG00000006432	0.0104792	0.611	3.32	is5	0.011705	0.00352561
ENSG00000006432	0.0104792	0.368	1.5779	is3	0.00626162	0.00396831
ENSG00000006432	0.0104792	0.286	0.855584	is1	0.00878642	0.0102695
ENSG00000006432	0.0104792	2.358	2.11544	is2	0.0326463	0.0154324
ENSG00000006432	0.0104792	3.295	2.65907	is4	0.0445009	0.0167355
ENSG00000006432	0.0104792	6	5.03013	is6	0.0651099	0.012944
ENSG00000006451	0.00289388	2	3.97435	is3	0.0340305	0.00856253
ENSG00000006451	0.00289388	0.066	5.75577	is4	0.000891369	0.000154865
ENSG00000006451	0.00289388	0.144	2.96501	is1	0.00442393	0.00149204
ENSG00000006451	0.00289388	2	12.5869	is6	0.0217033	0.00172428
ENSG00000006451	0.00289388	1	5.46002	is2	0.0138449	0.00253569
ENSG00000006453	0.00942129	0.916	2.64055	is4	0.0123711	0.00468505
ENSG00000006453	0.00942129	3.664	1.81102	is3	0.062344	0.0344247
ENSG00000006453	0.00942129	0.381	6.86478	is6	0.00413448	0.000602275
ENSG00000006453	0.00942129	1.679	3.90469	is2	0.0232456	0.00595324
ENSG00000006453	0.00942129	0.413	5.48985	is5	0.00791189	0.00144118
ENSG00000006459	0.0475534	12.355	8.60397	is6	0.134072	0.0155826
ENSG00000006459	0.0475534	7.502	2.49958	is3	0.127649	0.0510681
ENSG00000006459	0.0475534	5.675	4.428	is5	0.108717	0.0245521
ENSG00000006459	0.0475534	10.439	3.05376	is2	0.144527	0.0473276
ENSG00000006459	0.0475534	6.873	1.68762	is1	0.211151	0.125117
ENSG00000006459	0.0475534	6.09	3.79509	is4	0.082249	0.0216725
ENSG00000006468	0.00748306	4	16.7811	is6	0.0434066	0.00258664
ENSG00000006468	0.00748306	4.324	6.13633	is3	0.073574	0.0119899
ENSG00000006468	0.00748306	8.288	9.46246	is2	0.114747	0.0121265
ENSG00000006468	0.00748306	1.207	14.2926	is5	0.0231227	0.00161781
ENSG00000006468	0.00748306	2.062	5.62687	is1	0.0633482	0.0112582
ENSG00000006468	0.00748306	3.12	7.92152	is4	0.0421374	0.00531937
ENSG00000006530	0.0271521	1.459	8.79881	is5	0.0279503	0.00317659
ENSG00000006530	0.0271521	8.17	2.77859	is3	0.139015	0.0500308
ENSG00000006530	0.0271521	3.949	2.36322	is1	0.12132	0.0513367
ENSG00000006530	0.0271521	12.2	5.09559	is2	0.168908	0.0331478
ENSG00000006530	0.0271521	17	14.0447	is6	0.184478	0.013135
ENSG00000006530	0.0271521	4.636	5.18077	is4	0.0626119	0.0120854
ENSG00000006534	0.00190308	0.144	1.44956	is5	0.00275863	0.00190308
ENSG00000006555	0.00674861	2	4.77189	is6	0.0217033	0.00454816
ENSG00000006555	0.00674861	0.733	1.96776	is2	0.0101483	0.00515729
ENSG00000006555	0.00674861	0.214	3.30966	is5	0.00409963	0.00123868
ENSG00000006555	0.00674861	2.027	3.28271	is4	0.0273758	0.00833939
ENSG00000006555	0.00674861	1.942	2.28525	is3	0.0330437	0.0144595
ENSG00000006576	0.0438136	5	13.9672	is5	0.0957857	0.0068579
ENSG00000006576	0.0438136	6.568	4.77732	is1	0.20178	0.0422371
ENSG00000006576	0.0438136	25.998	5.09259	is3	0.442363	0.086864
ENSG00000006576	0.0438136	27.86	8.99404	is4	0.376266	0.041835
ENSG00000006576	0.0438136	49.893	8.62906	is2	0.690764	0.0800509
ENSG00000006576	0.0438136	9.849	21.2187	is6	0.106878	0.00503697
ENSG00000006607	0.053491	22.491	5.01606	is3	0.38269	0.0762931
ENSG00000006607	0.053491	12	17.6062	is6	0.13022	0.00739626
ENSG00000006607	0.053491	8.777	7.67727	is5	0.168142	0.0219013
ENSG00000006607	0.053491	17.576	8.36528	is4	0.237374	0.0283761
ENSG00000006607	0.053491	10.053	2.81441	is1	0.308846	0.109737
ENSG00000006607	0.053491	34.458	6.1763	is2	0.477068	0.0772416
ENSG00000006611	0.0013425	0.329	9.63467	is4	0.00444334	0.000461182
ENSG00000006611	0.0013425	1	17.2039	is6	0.0108517	0.000630766
ENSG00000006611	0.0013425	0.653	6.91872	is3	0.011111	0.00160593
ENSG00000006611	0.0013425	1.276	6.61124	is2	0.0176661	0.00267213
ENSG00000006634	0.0053972	0.337	1.19617	is5	0.00645595	0.0053972
ENSG00000006652	0.00743861	7.907	8.45139	is4	0.106789	0.0126356
ENSG00000006652	0.00743861	1.793	7.92709	is5	0.0343487	0.00433308
ENSG00000006652	0.00743861	1.449	8.30865	is2	0.0200613	0.0024145
ENSG00000006652	0.00743861	1.269	5.27623	is1	0.0389859	0.00738897
ENSG00000006652	0.00743861	5.064	5.08884	is3	0.0861653	0.0169322
ENSG00000006652	0.00743861	2	23.4062	is6	0.0217033	0.000927245
ENSG00000006695	0.0111222	1	3.6127	is5	0.0191571	0.00530272
ENSG00000006695	0.0111222	1	1.48544	is3	0.0170153	0.0114547
ENSG00000006695	0.0111222	2.859	1.70068	is2	0.0395826	0.0232745
ENSG00000006695	0.0111222	1.831	1.87579	is4	0.0247287	0.0131831
ENSG00000006695	0.0111222	1	4.52868	is6	0.0108517	0.00239621
ENSG00000006704	0.0211527	0.508	5.04132	is5	0.00973182	0.00193041
ENSG00000006704	0.0211527	3.547	3.20085	is3	0.0603532	0.0188553
ENSG00000006704	0.0211527	1.738	0.804131	is1	0.0533944	0.0664001
ENSG00000006704	0.0211527	3.818	3.56744	is4	0.0515643	0.0144542
ENSG00000006704	0.0211527	3.629	2.49188	is2	0.0502431	0.0201628
ENSG00000006704	0.0211527	3.472	7.36839	is6	0.0376769	0.00511332
ENSG00000006712	0.00192173	1.137	5.77807	is3	0.0193464	0.00334824
ENSG00000006712	0.00192173	0.241	6.57253	is4	0.00325485	0.00049522
ENSG00000006715	0.00626659	12.346	15.768	is3	0.210071	0.0133226
ENSG00000006715	0.00626659	5.473	31.2743	is5	0.104847	0.00335249
ENSG00000006715	0.00626659	4.934	20.5488	is4	0.0666366	0.00324284
ENSG00000006715	0.00626659	3.283	19.3561	is2	0.0454528	0.00234824
ENSG00000006715	0.00626659	3.334	9.63689	is1	0.102426	0.0106286
ENSG00000006715	0.00626659	18.745	43.2356	is6	0.203414	0.00470478
ENSG00000006740	0.0303616	6.622	3.05877	is3	0.112675	0.0368367
ENSG00000006740	0.0303616	2.634	0.893789	is1	0.0809211	0.0905371
ENSG00000006740	0.0303616	4.309	4.73379	is4	0.0581956	0.0122937
ENSG00000006740	0.0303616	7.469	3.9665	is2	0.103408	0.0260702
ENSG00000006740	0.0303616	1.513	5.35035	is5	0.0289847	0.00541735
ENSG00000006740	0.0303616	10.303	10.1509	is6	0.111805	0.0110143
ENSG00000006744	0.00102803	0.495	6.6664	is2	0.00685323	0.00102803
ENSG00000006747	0.0226299	2.629	2.49324	is4	0.0355062	0.014241
ENSG00000006747	0.0226299	0.128	3.53821	is5	0.00245211	0.000693038
ENSG00000006747	0.0226299	0.88	1.30794	is1	0.0270351	0.0206701
ENSG00000006747	0.0226299	6.37	1.42233	is3	0.108387	0.0762042
ENSG00000006747	0.0226299	3.289	2.49468	is2	0.0455359	0.0182532
ENSG00000006747	0.0226299	3	5.69333	is6	0.032555	0.00571809
ENSG00000006757	0.0632248	9.92	2.66971	is3	0.168791	0.0632248
ENSG00000006831	0.0102366	0.405	1.45652	is3	0.00689118	0.00473125
ENSG00000006831	0.0102366	0.313	3.75397	is5	0.00599618	0.00159729
ENSG00000006831	0.0102366	1.151	1.04881	is1	0.0353607	0.0337152
ENSG00000006831	0.0102366	1.233	7.18208	is6	0.0133801	0.00186298
ENSG00000006831	0.0102366	1.295	2.38987	is2	0.0179291	0.00750214
ENSG00000006831	0.0102366	2.145	2.41193	is4	0.0289695	0.0120109
ENSG00000006837	0.0194118	1.157	2.47193	is5	0.0221648	0.0089666
ENSG00000006837	0.0194118	0.751	0.57967	is1	0.023072	0.039802
ENSG00000006837	0.0194118	1	3.95917	is6	0.0108517	0.00274089
ENSG00000006837	0.0194118	2.182	0.785287	is3	0.0371273	0.0472787
ENSG00000006837	0.0194118	1.271	1.63293	is4	0.0171656	0.0105121
ENSG00000006837	0.0194118	0.701	1.35347	is2	0.00970528	0.00717067
ENSG00000007001	0.0457205	0.308	0.129053	is5	0.0059004	0.0457205
ENSG00000007047	0.0669693	8.044	1.21953	is1	0.247126	0.20264
ENSG00000007047	0.0669693	19.005	3.9704	is3	0.323375	0.0814465
ENSG00000007047	0.0669693	10.009	3.8	is2	0.138574	0.0364667
ENSG00000007047	0.0669693	14.5	7.91229	is6	0.157349	0.0198866
ENSG00000007047	0.0669693	11.259	6.30353	is5	0.21569	0.0342173
ENSG00000007047	0.0669693	11.761	5.84868	is4	0.158839	0.0271581
ENSG00000007062	0.00510785	0.367	1.50937	is4	0.00495655	0.00328385
ENSG00000007062	0.00510785	0.248	4.88015	is5	0.00475097	0.00097353
ENSG00000007062	0.00510785	2	2.5022	is2	0.0276898	0.0110662
ENSG00000007080	0.000987011	0.502	10.7045	is2	0.00695014	0.00064927
ENSG00000007080	0.000987011	0.921	9.38942	is4	0.0124386	0.00132475
ENSG00000007168	0.00359798	4.291	16.7009	is4	0.0579525	0.00347001
ENSG00000007168	0.00359798	3	55.5727	is6	0.032555	0.000585808
ENSG00000007168	0.00359798	4.624	28.3577	is5	0.0885826	0.00312376
ENSG00000007168	0.00359798	3.913	13.3274	is3	0.0665808	0.00499577
ENSG00000007168	0.00359798	9.837	18.7533	is2	0.136192	0.0072623
ENSG00000007168	0.00359798	0.913	13.0446	is1	0.0280489	0.00215023
ENSG00000007171	0.220921	0.45	0.0275099	is4	0.00607752	0.220921
ENSG00000007174	0.158594	2.25	0.161398	is2	0.031151	0.193008
ENSG00000007174	0.158594	1.308	0.360535	is5	0.0250575	0.069501
ENSG00000007174	0.158594	1.45	0.351274	is4	0.0195831	0.0557489
ENSG00000007174	0.158594	1.6	0.117497	is3	0.0272244	0.231703
ENSG00000007174	0.158594	1	0.0844686	is1	0.0307217	0.363706
ENSG00000007174	0.158594	2	0.57273	is6	0.0217033	0.0378945
ENSG00000007202	0.000559477	0.18	15.2861	is4	0.00243101	0.000159034
ENSG00000007202	0.000559477	1.177	16.3259	is5	0.0225479	0.00138112
ENSG00000007202	0.000559477	1	30.7268	is6	0.0108517	0.000353166
ENSG00000007202	0.000559477	0.21	11.9555	is2	0.00290743	0.000243189
ENSG00000007202	0.000559477	0.331	8.52205	is3	0.00563205	0.00066088
ENSG00000007237	0.00592654	0.563	0.936954	is2	0.00779468	0.00831917
ENSG00000007237	0.00592654	0.353	1.26048	is5	0.00676247	0.00536498
ENSG00000007237	0.00592654	0.281	1.18491	is4	0.00379507	0.00320283
ENSG00000007237	0.00592654	0.298	0.743572	is3	0.00507055	0.00681918
ENSG00000007341	0.0673983	12.648	7.25997	is5	0.242299	0.0333747
ENSG00000007341	0.0673983	7.454	1.97238	is1	0.229	0.116103
ENSG00000007341	0.0673983	22.824	2.49483	is3	0.388357	0.155664
ENSG00000007341	0.0673983	7.905	10.7228	is6	0.0857823	0.00799999
ENSG00000007341	0.0673983	15.362	4.92835	is4	0.207473	0.0420979
ENSG00000007341	0.0673983	13.302	3.74701	is2	0.184165	0.0491498
ENSG00000007372	0.00329476	7.798	23.0466	is3	0.132685	0.00575725
ENSG00000007372	0.00329476	4	75.9045	is6	0.0434066	0.000571858
ENSG00000007372	0.00329476	2.244	19.2362	is1	0.0689396	0.00358384
ENSG00000007372	0.00329476	16.686	36.0046	is2	0.231016	0.00641629
ENSG00000007372	0.00329476	2.509	43.1834	is4	0.0338855	0.000784689
ENSG00000007372	0.00329476	7.506	54.1675	is5	0.143793	0.0026546
ENSG00000007392	0.0151579	6.194	20.2093	is6	0.0672151	0.00332595
ENSG00000007392	0.0151579	3.068	2.98223	is1	0.0942543	0.0316053
ENSG00000007392	0.0151579	3.009	8.54766	is5	0.0576438	0.00674381
ENSG00000007392	0.0151579	5.293	6.09079	is2	0.0732811	0.0120314
ENSG00000007392	0.0151579	4.673	2.64762	is3	0.0795124	0.0300317
ENSG00000007392	0.0151579	4.497	8.42472	is4	0.0607346	0.0072091
ENSG00000007402	0.00223653	0.653	5.59426	is4	0.00881915	0.00157646
ENSG00000007402	0.00223653	4.761	10.9215	is6	0.0516647	0.00473054
ENSG00000007402	0.00223653	0.146	5.02078	is2	0.00202136	0.000402598
ENSG00000007516	0.000564149	0.287	12.9152	is2	0.00397349	0.000307661
ENSG00000007516	0.000564149	0.4	24.7662	is6	0.00434066	0.000175266
ENSG00000007516	0.000564149	1	11.1661	is4	0.0135056	0.00120952
ENSG00000007545	0.0310954	0.374	1.8763	is5	0.00716477	0.00381856
ENSG00000007545	0.0310954	1.211	0.326686	is1	0.037204	0.113883
ENSG00000007545	0.0310954	4.105	3.62807	is6	0.044546	0.0122782
ENSG00000007545	0.0310954	2.168	0.952968	is3	0.0368891	0.0387097
ENSG00000007545	0.0310954	1.151	1.39682	is2	0.0159355	0.0114084
ENSG00000007545	0.0310954	0.727	1.51648	is4	0.00981856	0.00647457
ENSG00000007923	0.00455257	0.492	1.25267	is1	0.0151151	0.0120663
ENSG00000007923	0.00455257	1.272	2.89607	is3	0.0216434	0.00747338
ENSG00000007923	0.00455257	2	9.13574	is5	0.0383143	0.00419389
ENSG00000007923	0.00455257	0.5	4.61522	is2	0.00692245	0.00149992
ENSG00000007923	0.00455257	2	12.1721	is6	0.0217033	0.00178304
ENSG00000007923	0.00455257	0.138	6.23495	is4	0.00186377	0.000298923
ENSG00000007944	0.00459115	1	2.47225	is5	0.0191571	0.00774886
ENSG00000007944	0.00459115	1	7.57041	is6	0.0108517	0.00143343
ENSG00000008018	0.00818253	4.01	26.6919	is5	0.0768201	0.00287803
ENSG00000008018	0.00818253	6.893	21.8955	is3	0.117286	0.00535663
ENSG00000008018	0.00818253	20.446	16.9873	is1	0.628137	0.0369769
ENSG00000008018	0.00818253	4	21.2301	is4	0.0540224	0.00254461
ENSG00000008018	0.00818253	2	25.7064	is2	0.0276898	0.00107716
ENSG00000008018	0.00818253	2	82.8661	is6	0.0217033	0.000261908
ENSG00000008056	0.0149559	1	3.013	is4	0.0135056	0.00448243
ENSG00000008056	0.0149559	1	2.89671	is2	0.0138449	0.00477953
ENSG00000008056	0.0149559	0.256	2.27432	is3	0.00435591	0.00191526
ENSG00000008056	0.0149559	0.844	0.417445	is1	0.0259291	0.0621139
ENSG00000008056	0.0149559	0.435	5.59835	is5	0.00833335	0.00148854
ENSG00000008083	0.0282632	4.135	2.09822	is2	0.0572487	0.0272845
ENSG00000008083	0.0282632	2.188	0.671795	is1	0.0672192	0.100059
ENSG00000008083	0.0282632	1.323	2.16389	is4	0.0178679	0.0082573
ENSG00000008083	0.0282632	0.415	2.67863	is5	0.00795021	0.00296801
ENSG00000008083	0.0282632	2.23	1.4902	is3	0.0379441	0.0254623
ENSG00000008083	0.0282632	2.143	4.19169	is6	0.0232551	0.00554791
ENSG00000008086	0.0303117	2.261	1.19294	is1	0.0694618	0.0582274
ENSG00000008086	0.0303117	2.436	6.12204	is5	0.0466668	0.00762275
ENSG00000008086	0.0303117	4.003	3.67118	is2	0.0554211	0.0150963
ENSG00000008086	0.0303117	4.129	3.97438	is4	0.0557646	0.014031
ENSG00000008086	0.0303117	6.669	1.45171	is3	0.113475	0.0781665
ENSG00000008086	0.0303117	5	6.21766	is6	0.0542583	0.00872648
ENSG00000008128	0.0280013	1.631	4.4878	is5	0.0312453	0.00696227
ENSG00000008128	0.0280013	4.223	3.7798	is4	0.0570341	0.0150892
ENSG00000008128	0.0280013	6.2	2.0828	is3	0.105495	0.0506504
ENSG00000008128	0.0280013	3.559	1.55785	is1	0.109339	0.0701855
ENSG00000008128	0.0280013	5.991	3.78459	is2	0.0829448	0.0219164
ENSG00000008128	0.0280013	2	6.77315	is6	0.0217033	0.00320432
ENSG00000008130	0.00290797	1.188	5.51748	is4	0.0160446	0.00290797
ENSG00000008226	0.0315969	0.2	0.107702	is3	0.00340305	0.0315969
ENSG00000008256	0.00214807	0.25	1.61132	is2	0.00346123	0.00214807
ENSG00000008277	0.049314	3.189	0.930557	is1	0.0979716	0.105283
ENSG00000008277	0.049314	4.839	1.29172	is3	0.0823369	0.063742
ENSG00000008277	0.049314	5.272	2.41751	is4	0.0712015	0.0294524
ENSG00000008277	0.049314	3.078	2.39842	is5	0.0589656	0.0245852
ENSG00000008277	0.049314	6.303	4.31883	is6	0.068398	0.0158371
ENSG00000008277	0.049314	5.765	1.40066	is2	0.0798159	0.0569843
ENSG00000008282	0.00905514	2.763	3.02199	is1	0.0848842	0.0280888
ENSG00000008282	0.00905514	2.817	6.69213	is2	0.0390011	0.00582791
ENSG00000008282	0.00905514	2.828	10.2457	is5	0.0541764	0.0052877
ENSG00000008282	0.00905514	1	6.02827	is3	0.0170153	0.00282258
ENSG00000008282	0.00905514	4	22.99	is6	0.0434066	0.00188806
ENSG00000008282	0.00905514	6.183	8.01718	is4	0.0835051	0.0104158
ENSG00000008283	0.00199866	1	6.75731	is4	0.0135056	0.00199866
ENSG00000008294	0.0306726	33.767	15.0934	is4	0.456043	0.0302148
ENSG00000008294	0.0306726	25.707	24.2597	is5	0.492472	0.0203
ENSG00000008294	0.0306726	26.038	15.5977	is2	0.360494	0.023112
ENSG00000008294	0.0306726	13.03	8.94229	is1	0.400304	0.0447653
ENSG00000008294	0.0306726	38.856	39.3052	is6	0.421652	0.0107276
ENSG00000008294	0.0306726	25.131	7.78663	is3	0.427611	0.054916
ENSG00000008300	0.000749047	1	6.58177	is6	0.0108517	0.00164874
ENSG00000008300	0.000749047	0.042	3.56786	is4	0.000567235	0.000158985
ENSG00000008300	0.000749047	0.077	2.4261	is2	0.00106606	0.000439412
ENSG00000008311	0.0741913	2.694	1.12049	is5	0.0516093	0.0460594
ENSG00000008311	0.0741913	5.183	0.738399	is4	0.0699995	0.0947989
ENSG00000008311	0.0741913	3	0.467299	is3	0.0510458	0.109236
ENSG00000008311	0.0741913	1	0.355919	is1	0.0307217	0.0863166
ENSG00000008311	0.0741913	4.505	0.737364	is2	0.0623713	0.0845868
ENSG00000008311	0.0741913	5	2.24668	is6	0.0542583	0.0241504
ENSG00000008382	0.00130565	0.112	1.68889	is4	0.00151263	0.000895631
ENSG00000008382	0.00130565	0.571	4.21623	is6	0.00619629	0.00146963
ENSG00000008382	0.00130565	0.023	0.947907	is1	0.0007066	0.000745432
ENSG00000008382	0.00130565	0.131	2.89292	is5	0.00250958	0.000867491
ENSG00000008382	0.00130565	0.431	2.34001	is2	0.00596715	0.00255006
ENSG00000008405	0.0329027	4.351	1.98324	is3	0.0740334	0.0373295
ENSG00000008405	0.0329027	5	10.1278	is6	0.0542583	0.00535734
ENSG00000008405	0.0329027	4.833	1.78136	is1	0.148478	0.0833512
ENSG00000008405	0.0329027	8.875	2.86162	is4	0.119862	0.0418862
ENSG00000008405	0.0329027	4.133	4.35359	is5	0.0791764	0.0181865
ENSG00000008405	0.0329027	2.32	2.84114	is2	0.0321202	0.0113054
ENSG00000008441	0.0800628	0.796	1.40832	is3	0.0135442	0.00961725
ENSG00000008441	0.0800628	1.153	1.72477	is4	0.0155719	0.00902843
ENSG00000008441	0.0800628	2.277	2.13301	is2	0.0315248	0.0147795
ENSG00000008441	0.0800628	1.19	2.09644	is5	0.022797	0.0108741
ENSG00000008441	0.0800628	3.452	3.48615	is6	0.0374599	0.0107454
ENSG00000008441	0.0800628	1.938	0.139982	is1	0.0595387	0.425332
ENSG00000008513	0.0026231	0.42	3.66998	is2	0.00581486	0.00158444
ENSG00000008513	0.0026231	0.188	1.76674	is1	0.00577569	0.00326913
ENSG00000008513	0.0026231	0.265	3.02393	is3	0.00450905	0.00149112
ENSG00000008513	0.0026231	1.175	5.42701	is5	0.0225096	0.0041477
ENSG00000008516	0.180986	1	0.0764971	is2	0.0138449	0.180986
ENSG00000008710	0.000227242	0.106	10.9999	is3	0.00180362	0.000163967
ENSG00000008710	0.000227242	0.24	11.4374	is2	0.00332278	0.000290518
ENSG00000008838	0.00692837	1.562	6.28127	is2	0.0216257	0.00344289
ENSG00000008838	0.00692837	1	15.1406	is6	0.0108517	0.000716723
ENSG00000008838	0.00692837	1.76	4.64543	is3	0.0299469	0.00644652
ENSG00000008838	0.00692837	1.562	1.73745	is1	0.0479874	0.0276194
ENSG00000008838	0.00692837	1.107	11.1508	is5	0.0212069	0.00190182
ENSG00000008838	0.00692837	0.976	9.13559	is4	0.0131815	0.00144287
ENSG00000008869	0.0814454	15.088	3.42926	is2	0.208892	0.0609146
ENSG00000008869	0.0814454	17.573	9.2093	is6	0.190696	0.0207069
ENSG00000008869	0.0814454	16.398	1.97912	is3	0.279016	0.14098
ENSG00000008869	0.0814454	10.892	1.76244	is1	0.334621	0.189862
ENSG00000008869	0.0814454	4.625	5.50975	is5	0.0886017	0.0160809
ENSG00000008869	0.0814454	15.162	3.40561	is4	0.204772	0.0601278
ENSG00000008952	0.00920981	5.355	9.61057	is1	0.164515	0.0171181
ENSG00000008952	0.00920981	12.98	16.1261	is3	0.220858	0.0136957
ENSG00000008952	0.00920981	7.538	20.4006	is4	0.101805	0.00499031
ENSG00000008952	0.00920981	7.599	30.6693	is5	0.145575	0.00474661
ENSG00000008952	0.00920981	19.452	20.5363	is2	0.269311	0.0131139
ENSG00000008952	0.00920981	7	47.6482	is6	0.0759616	0.00159422
ENSG00000009307	0.0043802	11.343	36.8093	is1	0.348477	0.00946707
ENSG00000009307	0.0043802	6	166.97	is6	0.0651099	0.00038995
ENSG00000009307	0.0043802	38.012	99.7625	is5	0.728201	0.00729934
ENSG00000009307	0.0043802	28.462	91.1047	is4	0.384396	0.00421928
ENSG00000009307	0.0043802	7.797	73.9416	is2	0.107949	0.00145992
ENSG00000009307	0.0043802	14.158	69.9152	is3	0.240902	0.00344563
ENSG00000009335	0.0288899	22.546	11.26	is4	0.304497	0.0270424
ENSG00000009335	0.0288899	12.122	10.9707	is2	0.167828	0.0152978
ENSG00000009335	0.0288899	10.42	5.83612	is1	0.320121	0.0548516
ENSG00000009335	0.0288899	22.109	7.17424	is3	0.376191	0.0524363
ENSG00000009335	0.0288899	20.725	29.5937	is6	0.2249	0.00759961
ENSG00000009335	0.0288899	15.013	17.8505	is5	0.287606	0.0161119
ENSG00000009413	0.0418454	31.179	15.1366	is4	0.421091	0.0278193
ENSG00000009413	0.0418454	14.852	5.89445	is1	0.456279	0.0774083
ENSG00000009413	0.0418454	21.802	7.25897	is3	0.370967	0.0511046
ENSG00000009413	0.0418454	19	21.9894	is6	0.206181	0.0093764
ENSG00000009413	0.0418454	61.436	14.689	is2	0.850575	0.0579055
ENSG00000009413	0.0418454	32.649	22.7787	is5	0.625461	0.0274581
ENSG00000009694	0.16709	1.906	0.133279	is3	0.0324311	0.243333
ENSG00000009694	0.16709	1.5	0.228594	is2	0.0207674	0.090848
ENSG00000009724	0.0987338	0.316	0.0983257	is1	0.00970807	0.0987338
ENSG00000009780	0.00868545	1.34	3.54704	is2	0.0185522	0.00523032
ENSG00000009780	0.00868545	1.86	4.89756	is4	0.0251204	0.00512916
ENSG00000009780	0.00868545	1.533	2.20824	is3	0.0260844	0.0118123
ENSG00000009780	0.00868545	0.468	4.79906	is5	0.00896554	0.00186819
ENSG00000009780	0.00868545	1.293	2.04893	is1	0.0397232	0.0193873
ENSG00000009830	0.0029409	3.658	7.48699	is2	0.0506446	0.00676435
ENSG00000009830	0.0029409	0.409	7.92899	is4	0.00552379	0.000696657
ENSG00000009830	0.0029409	0.376	10.5439	is5	0.00720308	0.000683153
ENSG00000009830	0.0029409	0.105	2.36853	is1	0.00322578	0.00136193
ENSG00000009830	0.0029409	1.936	6.33689	is3	0.0329416	0.00519838
ENSG00000009844	0.0154992	4	15.2701	is6	0.0434066	0.00284258
ENSG00000009844	0.0154992	3.9	3.23513	is1	0.119815	0.0370355
ENSG00000009844	0.0154992	9.917	5.30392	is4	0.133935	0.0252521
ENSG00000009844	0.0154992	2	4.71523	is3	0.0340305	0.00721716
ENSG00000009844	0.0154992	3.596	5.55978	is2	0.0497863	0.00895471
ENSG00000009844	0.0154992	6.014	9.85267	is5	0.115211	0.0116934
ENSG00000009950	0.000918956	0.699	12.2715	is2	0.00967759	0.000788622
ENSG00000009950	0.000918956	0.228	2.18183	is1	0.00700456	0.0032104
ENSG00000009950	0.000918956	0.213	23.1513	is5	0.00408047	0.000176252
ENSG00000009950	0.000918956	0.143	9.0396	is3	0.00243318	0.000269169
ENSG00000009950	0.000918956	0.31	27.8489	is4	0.00418673	0.000150338
ENSG00000009954	0.0399941	10.57	3.31274	is1	0.324729	0.0980243
ENSG00000009954	0.0399941	14.289	17.7346	is6	0.155059	0.00874329
ENSG00000009954	0.0399941	10.521	11.1179	is5	0.201552	0.0181286
ENSG00000009954	0.0399941	22.589	6.62489	is2	0.312742	0.0472072
ENSG00000009954	0.0399941	13.06	5.0592	is3	0.222219	0.0439239
ENSG00000009954	0.0399941	11.645	6.57012	is4	0.157273	0.0239375
ENSG00000010017	0.050815	24	15.0854	is6	0.26044	0.0172644
ENSG00000010017	0.050815	12.091	9.58445	is5	0.231629	0.0241672
ENSG00000010017	0.050815	17.838	6.22691	is4	0.240913	0.038689
ENSG00000010017	0.050815	16.737	3.93605	is3	0.284785	0.0723528
ENSG00000010017	0.050815	8.683	2.5152	is1	0.266757	0.106058
ENSG00000010017	0.050815	16.132	4.81773	is2	0.223346	0.0463592
ENSG00000010165	0.00772833	2	8.10455	is6	0.0217033	0.00267792
ENSG00000010165	0.00772833	1	1.55389	is1	0.0307217	0.0197708
ENSG00000010165	0.00772833	1.81	2.94606	is2	0.0250593	0.00850603
ENSG00000010165	0.00772833	0.896	2.26829	is3	0.0152457	0.00672122
ENSG00000010165	0.00772833	0.206	4.08676	is5	0.00394637	0.000965647
ENSG00000010219	0.000603181	0.2	4.59063	is2	0.00276898	0.000603181
ENSG00000010244	0.00403697	3.002	19.1815	is4	0.0405438	0.00211369
ENSG00000010244	0.00403697	1	45.1481	is6	0.0108517	0.000240357
ENSG00000010244	0.00403697	1.512	7.90045	is1	0.0464513	0.00587958
ENSG00000010244	0.00403697	1.99	29.2194	is5	0.0381227	0.0013047
ENSG00000010244	0.00403697	14.598	17.0495	is2	0.202108	0.0118542
ENSG00000010244	0.00403697	2	12.0278	is3	0.0340305	0.00282933
ENSG00000010256	0.000956308	0.589	19.4479	is4	0.00795479	0.000409032
ENSG00000010256	0.000956308	1.605	18.1629	is3	0.0273095	0.00150358
ENSG00000010270	0.00472235	2	5.69032	is3	0.0340305	0.00598042
ENSG00000010270	0.00472235	1.15	7.6975	is4	0.0155314	0.00201772
ENSG00000010270	0.00472235	1.674	9.86247	is5	0.032069	0.00325162
ENSG00000010270	0.00472235	1.511	5.29989	is1	0.0464205	0.00875878
ENSG00000010270	0.00472235	3.75	6.71193	is2	0.0519184	0.00773524
ENSG00000010270	0.00472235	1	18.3822	is6	0.0108517	0.000590334
ENSG00000010292	0.00888902	0.787	1.83689	is2	0.0108959	0.00593172
ENSG00000010292	0.00888902	1	5.99306	is6	0.0108517	0.0018107
ENSG00000010292	0.00888902	1.085	1.57465	is1	0.0333331	0.0211685
ENSG00000010292	0.00888902	0.725	2.39512	is4	0.00979155	0.00408813
ENSG00000010292	0.00888902	0.78	1.15952	is3	0.0132719	0.0114461
ENSG00000010295	0.0125713	0.211	0.536332	is1	0.00648229	0.0120863
ENSG00000010295	0.0125713	0.382	3.2188	is6	0.00414533	0.00128785
ENSG00000010295	0.0125713	0.584	1.92371	is4	0.00788726	0.00410002
ENSG00000010295	0.0125713	0.491	1.27928	is2	0.00679785	0.00531379
ENSG00000010295	0.0125713	2.322	0.98605	is3	0.0395095	0.0400684
ENSG00000010310	0.00443065	1.588	12.5605	is6	0.0172324	0.00137196
ENSG00000010310	0.00443065	0.288	10.1832	is4	0.00388961	0.000381964
ENSG00000010310	0.00443065	0.574	11.7127	is5	0.0109962	0.000938829
ENSG00000010310	0.00443065	0.527	2.0666	is1	0.0161904	0.0078343
ENSG00000010310	0.00443065	4	6.12223	is2	0.0553796	0.00904566
ENSG00000010310	0.00443065	1.546	3.75195	is3	0.0263056	0.00701118
ENSG00000010318	0.0131647	2.597	4.15503	is6	0.0281817	0.00678255
ENSG00000010318	0.0131647	1.509	2.78094	is5	0.0289081	0.0103951
ENSG00000010318	0.0131647	0.844	0.780647	is1	0.0259291	0.033215
ENSG00000010318	0.0131647	1.599	1.65694	is2	0.022138	0.0133608
ENSG00000010318	0.0131647	0.586	1.36193	is3	0.00997095	0.00732121
ENSG00000010318	0.0131647	1.305	2.22715	is4	0.0176248	0.00791362
ENSG00000010322	0.00125474	0.369	2.59715	is1	0.0113363	0.0043649
ENSG00000010322	0.00125474	0.405	14.507	is4	0.00546976	0.000377044
ENSG00000010322	0.00125474	0.436	15.2442	is5	0.00835251	0.000547913
ENSG00000010322	0.00125474	1.422	29.8694	is6	0.015431	0.000516618
ENSG00000010322	0.00125474	0.375	11.1125	is2	0.00519184	0.000467207
ENSG00000010327	0.0046102	1	2.35384	is6	0.0108517	0.0046102
ENSG00000010404	0.00153977	1.315	9.1901	is1	0.0403991	0.00439593
ENSG00000010404	0.00153977	1.317	58.6374	is5	0.0252299	0.000430271
ENSG00000010404	0.00153977	3.875	40.4715	is2	0.053649	0.0013256
ENSG00000010404	0.00153977	2.216	38.8264	is4	0.0299284	0.000770826
ENSG00000010404	0.00153977	3.564	107.476	is6	0.0386753	0.00035985
ENSG00000010404	0.00153977	3.576	31.1058	is3	0.0608466	0.00195612
ENSG00000010438	0.0022007	0.5	3.14556	is2	0.00692245	0.0022007
ENSG00000010610	0.00210089	0.133	0.876471	is2	0.00184137	0.00210089
ENSG00000010626	0.0147809	0.245	2.93502	is4	0.00330887	0.00112738
ENSG00000010626	0.0147809	3.938	2.35652	is3	0.0670061	0.0284344
ENSG00000010671	0.0169748	0.2	0.163123	is2	0.00276898	0.0169748
ENSG00000010803	0.0785871	15.903	11.9341	is5	0.304656	0.0255282
ENSG00000010803	0.0785871	11.429	2.10145	is1	0.351119	0.167084
ENSG00000010803	0.0785871	29.587	7.95752	is4	0.39959	0.0502154
ENSG00000010803	0.0785871	29.122	5.47148	is3	0.495519	0.0905639
ENSG00000010803	0.0785871	66.111	14.4489	is6	0.717414	0.0496518
ENSG00000010803	0.0785871	42.732	6.68658	is2	0.59162	0.0884788
ENSG00000010810	0.00149794	0.441	17.5784	is5	0.00844829	0.000480606
ENSG00000010810	0.00149794	0.915	16.6767	is6	0.00992926	0.000595398
ENSG00000010810	0.00149794	1	9.05266	is3	0.0170153	0.00187959
ENSG00000010810	0.00149794	0.492	4.63144	is1	0.0151151	0.00326358
ENSG00000010810	0.00149794	1.692	9.56732	is4	0.0228515	0.00238849
ENSG00000010810	0.00149794	0.297	10.8223	is2	0.00411194	0.000379949
ENSG00000010818	0.0152269	1.499	2.8493	is1	0.0460519	0.0161625
ENSG00000010818	0.0152269	6.12	5.40422	is2	0.0847308	0.0156786
ENSG00000010818	0.0152269	6.589	3.50222	is3	0.112114	0.0320122
ENSG00000010818	0.0152269	3.696	12.1165	is6	0.0401077	0.00331018
ENSG00000010818	0.0152269	5.123	7.09701	is5	0.098142	0.0138286
ENSG00000010818	0.0152269	3.789	4.93507	is4	0.0511727	0.0103692
ENSG00000011007	0.00958352	2.429	4.42662	is2	0.0336293	0.00759706
ENSG00000011007	0.00958352	1.525	2.08594	is1	0.0468507	0.0224602
ENSG00000011007	0.00958352	1.694	6.31796	is5	0.0324522	0.0051365
ENSG00000011007	0.00958352	2	11.8726	is6	0.0217033	0.00182802
ENSG00000011007	0.00958352	1	3.24287	is3	0.0170153	0.00524697
ENSG00000011007	0.00958352	4.743	4.20533	is4	0.064057	0.0152323
ENSG00000011021	0.00968274	1.178	2.78713	is2	0.0163093	0.00585164
ENSG00000011021	0.00968274	1	8.00503	is6	0.0108517	0.0013556
ENSG00000011021	0.00968274	1	1.00751	is1	0.0307217	0.0304927
ENSG00000011021	0.00968274	0.769	3.8201	is4	0.0103858	0.00271873
ENSG00000011021	0.00968274	1.188	2.52833	is3	0.0202141	0.00799507
ENSG00000011052	0.0461299	2.801	0.396283	is3	0.0476598	0.120267
ENSG00000011052	0.0461299	1.019	1.87316	is2	0.014108	0.00753163
ENSG00000011052	0.0461299	1	1.80878	is5	0.0191571	0.0105912
ENSG00000011105	0.00429537	1	1.76914	is3	0.0170153	0.00961781
ENSG00000011105	0.00429537	0.516	3.67919	is4	0.00696888	0.00189414
ENSG00000011105	0.00429537	0.294	2.96208	is2	0.0040704	0.00137417
ENSG00000011114	0.1143	8.582	1.77337	is4	0.115905	0.0653585
ENSG00000011114	0.1143	12.744	1.12703	is3	0.216843	0.192403
ENSG00000011114	0.1143	5.432	3.11518	is5	0.104062	0.0334047
ENSG00000011114	0.1143	12.991	1.4186	is2	0.179859	0.126786
ENSG00000011114	0.1143	5.07	0.707703	is1	0.155759	0.220091
ENSG00000011114	0.1143	17	3.86262	is6	0.184478	0.0477599
ENSG00000011132	0.00225103	1	4.82075	is6	0.0108517	0.00225103
ENSG00000011143	0.00575524	0.406	2.27216	is4	0.00548327	0.00241324
ENSG00000011143	0.00575524	1	1.37405	is3	0.0170153	0.0123833
ENSG00000011143	0.00575524	0.077	0.688991	is1	0.00236557	0.00343339
ENSG00000011143	0.00575524	1	4.48081	is6	0.0108517	0.0024218
ENSG00000011143	0.00575524	0.748	2.79011	is5	0.0143295	0.00513583
ENSG00000011143	0.00575524	1	1.58337	is2	0.0138449	0.00874394
ENSG00000011198	0.0186154	1.297	4.67965	is4	0.0175167	0.00374318
ENSG00000011198	0.0186154	1.898	2.70645	is1	0.0583099	0.0215447
ENSG00000011198	0.0186154	0.793	4.45714	is2	0.010979	0.00246324
ENSG00000011198	0.0186154	8.502	3.09704	is3	0.144664	0.0467104
ENSG00000011243	0.00118203	0.32	4.53788	is1	0.00983096	0.00216642
ENSG00000011243	0.00118203	1	29.9435	is6	0.0108517	0.000362405
ENSG00000011243	0.00118203	1.218	17.2626	is5	0.0233334	0.00135167
ENSG00000011243	0.00118203	1.228	16.8755	is4	0.0165849	0.000982776
ENSG00000011243	0.00118203	0.533	9.39228	is3	0.00906914	0.000965595
ENSG00000011243	0.00118203	1	10.9595	is2	0.0138449	0.00126328
ENSG00000011258	0.0476844	3.364	0.927753	is1	0.103348	0.111396
ENSG00000011258	0.0476844	12.264	4.83099	is6	0.133085	0.0275481
ENSG00000011258	0.0476844	4	2.98089	is5	0.0766285	0.0257066
ENSG00000011258	0.0476844	3.37	1.6945	is2	0.0466573	0.0275345
ENSG00000011258	0.0476844	4.908	1.8727	is4	0.0662854	0.0353956
ENSG00000011258	0.0476844	3.314	0.963485	is3	0.0563886	0.0585256
ENSG00000011260	0.0329656	3.811	8.09952	is5	0.0730078	0.00901385
ENSG00000011260	0.0329656	12.816	14.8223	is6	0.139075	0.00938283
ENSG00000011260	0.0329656	9.519	4.44316	is4	0.12856	0.0289343
ENSG00000011260	0.0329656	7.212	4.16635	is3	0.122714	0.0294537
ENSG00000011260	0.0329656	5.112	4.78115	is2	0.0707751	0.014803
ENSG00000011260	0.0329656	12.234	3.53888	is1	0.37585	0.106206
ENSG00000011275	0.0310821	11.309	13.4652	is6	0.122721	0.00911397
ENSG00000011275	0.0310821	8.243	8.37279	is5	0.157912	0.0188602
ENSG00000011275	0.0310821	10.035	4.86709	is2	0.138934	0.0285455
ENSG00000011275	0.0310821	6.441	4.10793	is3	0.109595	0.026679
ENSG00000011275	0.0310821	6.483	6.45167	is4	0.0875567	0.0135712
ENSG00000011275	0.0310821	5.851	2.00343	is1	0.179753	0.0897226
ENSG00000011295	0.0132712	1.42	7.43958	is4	0.0191779	0.00257782
ENSG00000011295	0.0132712	2.701	8.92016	is5	0.0517434	0.00580073
ENSG00000011295	0.0132712	4.675	3.11582	is1	0.143624	0.0460952
ENSG00000011295	0.0132712	1.147	4.8897	is3	0.0195165	0.00399135
ENSG00000011295	0.0132712	3.728	6.54086	is2	0.0516138	0.00789098
ENSG00000011304	0.000640676	0.181	25.1501	is4	0.00244451	9.71968e-05
ENSG00000011304	0.000640676	1	31.2046	is6	0.0108517	0.000347758
ENSG00000011304	0.000640676	2.443	19.5608	is2	0.0338231	0.00172913
ENSG00000011304	0.000640676	0.462	20.2281	is3	0.00786106	0.000388621
ENSG00000011332	0.113242	0.188	0.0510029	is1	0.00577569	0.113242
ENSG00000011347	0.000515053	1.209	29.9136	is2	0.0167385	0.00055956
ENSG00000011347	0.000515053	3.861	65.3193	is6	0.0418982	0.000641437
ENSG00000011347	0.000515053	0.131	7.76892	is1	0.00402455	0.000518032
ENSG00000011347	0.000515053	0.538	30.8878	is3	0.00915422	0.00029637
ENSG00000011347	0.000515053	1.694	40.8644	is4	0.0228785	0.000559864
ENSG00000011376	0.0117562	0.158	2.01955	is2	0.00218749	0.00108316
ENSG00000011376	0.0117562	0.856	0.600941	is1	0.0262978	0.0437611
ENSG00000011376	0.0117562	1.259	3.22368	is5	0.0241188	0.00748177
ENSG00000011376	0.0117562	0.818	1.03404	is3	0.0139185	0.0134603
ENSG00000011376	0.0117562	0.495	2.30269	is4	0.00668527	0.00290325
ENSG00000011376	0.0117562	1	5.8728	is6	0.0108517	0.00184778
ENSG00000011405	0.0445324	20.792	7.89799	is2	0.287863	0.0364477
ENSG00000011405	0.0445324	23.058	8.28368	is4	0.311412	0.0375934
ENSG00000011405	0.0445324	20.388	4.57553	is3	0.346907	0.0758179
ENSG00000011405	0.0445324	12.431	10.3928	is5	0.238142	0.0229141
ENSG00000011405	0.0445324	31.333	19.511	is6	0.340015	0.0174268
ENSG00000011405	0.0445324	13.122	5.23583	is1	0.403131	0.0769946
ENSG00000011422	0.0104017	1	4.46993	is2	0.0138449	0.00309734
ENSG00000011422	0.0104017	0.821	1.42452	is1	0.0252225	0.017706
ENSG00000011451	0.00584226	0.173	2.29035	is4	0.00233647	0.00102014
ENSG00000011451	0.00584226	0.188	0.370578	is1	0.00577569	0.0155856
ENSG00000011451	0.00584226	0.168	3.4944	is5	0.0032184	0.000921017
ENSG00000011454	0.065408	50.803	4.46723	is3	0.864427	0.193504
ENSG00000011454	0.065408	14.655	8.89141	is4	0.197924	0.0222602
ENSG00000011454	0.065408	12.11	3.40438	is1	0.37204	0.109283
ENSG00000011454	0.065408	12.953	15.519	is6	0.140561	0.00905738
ENSG00000011454	0.065408	10.321	6.42441	is2	0.142893	0.0222422
ENSG00000011454	0.065408	20.144	10.6893	is5	0.385901	0.0361015
ENSG00000011478	0.00158073	0.064	0.63618	is4	0.000864358	0.00135867
ENSG00000011478	0.00158073	0.104	0.798687	is2	0.00143987	0.0018028
ENSG00000011485	0.0049689	1.753	3.19979	is1	0.0538552	0.0168308
ENSG00000011485	0.0049689	1.114	9.27432	is4	0.0150452	0.00162225
ENSG00000011485	0.0049689	2.862	8.33396	is2	0.0396241	0.00475453
ENSG00000011485	0.0049689	1	12.7053	is5	0.0191571	0.00150781
ENSG00000011485	0.0049689	1	6.80524	is3	0.0170153	0.00250032
ENSG00000011485	0.0049689	4	16.7102	is6	0.0434066	0.00259761
ENSG00000011523	0.00691734	0.316	0.757224	is1	0.00970807	0.0128206
ENSG00000011523	0.00691734	0.2	2.66363	is4	0.00270112	0.00101407
ENSG00000011566	0.0641578	26.074	5.72849	is4	0.352145	0.0614725
ENSG00000011566	0.0641578	14.23	3.73657	is1	0.43717	0.116998
ENSG00000011566	0.0641578	30.858	6.99794	is2	0.427226	0.0610503
ENSG00000011566	0.0641578	18.058	3.36119	is3	0.307262	0.0914145
ENSG00000011566	0.0641578	18.588	10.4372	is5	0.356093	0.0341177
ENSG00000011566	0.0641578	26.445	14.4249	is6	0.286972	0.0198941
ENSG00000011677	0.0467244	0.1	0.029631	is2	0.00138449	0.0467244
ENSG00000012048	0.0508359	1.767	0.530316	is3	0.030066	0.0566944
ENSG00000012048	0.0508359	2.962	0.642728	is1	0.0909978	0.14158
ENSG00000012048	0.0508359	1.253	0.869996	is4	0.0169225	0.0194512
ENSG00000012048	0.0508359	3.783	0.974513	is2	0.0523753	0.053745
ENSG00000012048	0.0508359	2.571	2.944	is6	0.0278996	0.00947677
ENSG00000012048	0.0508359	3.321	2.6434	is5	0.0636208	0.0240678
ENSG00000012061	0.00909569	5.089	5.13021	is3	0.0865907	0.0168786
ENSG00000012061	0.00909569	1.105	3.41768	is1	0.0339475	0.00993291
ENSG00000012061	0.00909569	2.45	6.06753	is2	0.03392	0.00559041
ENSG00000012061	0.00909569	1.917	6.50369	is4	0.0258902	0.00398085
ENSG00000012174	0.0316934	3.986	2.5171	is2	0.0551858	0.0219243
ENSG00000012174	0.0316934	1	3.07778	is5	0.0191571	0.00622433
ENSG00000012174	0.0316934	3.809	1.88652	is3	0.0648112	0.0343549
ENSG00000012174	0.0316934	2.004	0.715161	is1	0.0615664	0.0860874
ENSG00000012174	0.0316934	2.667	7.72822	is6	0.0289414	0.00374489
ENSG00000012174	0.0316934	7.482	2.6715	is4	0.101049	0.0378248
ENSG00000012223	0.449251	0.4	0.0236832	is3	0.00680611	0.287381
ENSG00000012223	0.449251	0.188	0.00945097	is1	0.00577569	0.611121
ENSG00000012232	0.0258754	9	12.7078	is6	0.0976649	0.00768541
ENSG00000012232	0.0258754	10.113	3.52044	is3	0.172075	0.0488789
ENSG00000012232	0.0258754	3.591	2.18112	is1	0.110322	0.0505804
ENSG00000012232	0.0258754	2.549	7.69482	is5	0.0488315	0.00634603
ENSG00000012232	0.0258754	8.016	5.42762	is2	0.110981	0.0204474
ENSG00000012232	0.0258754	8.604	5.45187	is4	0.116202	0.0213142
ENSG00000012504	0.0463107	1.347	0.779457	is5	0.0258047	0.0331059
ENSG00000012504	0.0463107	2.998	0.335311	is2	0.041507	0.123786
ENSG00000012504	0.0463107	2	1.52905	is6	0.0217033	0.014194
ENSG00000012504	0.0463107	0.086	0.27702	is4	0.00116148	0.00419277
ENSG00000012504	0.0463107	0.4	0.120945	is3	0.00680611	0.0562743
ENSG00000012660	0.00454614	3.771	15.0821	is5	0.0722415	0.00478988
ENSG00000012660	0.00454614	2.552	9.61667	is2	0.0353322	0.00367406
ENSG00000012660	0.00454614	2.657	9.24373	is4	0.0358844	0.00388202
ENSG00000012660	0.00454614	4.294	7.62706	is3	0.0730636	0.00957951
ENSG00000012660	0.00454614	2	26.9536	is6	0.0217033	0.00080521
ENSG00000012817	0.00431734	1.019	5.9067	is2	0.014108	0.00238847
ENSG00000012817	0.00431734	0.744	8.82102	is4	0.0100482	0.00113912
ENSG00000012817	0.00431734	0.723	2.80881	is1	0.0222118	0.00790792
ENSG00000012817	0.00431734	3	9.31754	is6	0.032555	0.00349394
ENSG00000012817	0.00431734	1.72	4.39616	is3	0.0292663	0.00665724
ENSG00000012822	0.00376213	0.298	7.89395	is5	0.00570882	0.000723189
ENSG00000012822	0.00376213	1	5.16239	is2	0.0138449	0.00268188
ENSG00000012822	0.00376213	0.477	7.20981	is4	0.00644217	0.000893528
ENSG00000012822	0.00376213	1	2.34211	is1	0.0307217	0.0131171
ENSG00000012822	0.00376213	2	15.559	is6	0.0217033	0.0013949
ENSG00000012963	0.0237127	1.072	1.12525	is4	0.014478	0.0128665
ENSG00000012963	0.0237127	1.468	1.59158	is5	0.0281227	0.0176697
ENSG00000012963	0.0237127	1.339	1.07199	is3	0.0227834	0.0212535
ENSG00000012963	0.0237127	2.309	1.56423	is2	0.0319679	0.0204369
ENSG00000012963	0.0237127	1.556	0.722702	is1	0.047803	0.0661448
ENSG00000012963	0.0237127	1.571	4.36565	is6	0.0170479	0.00390502
ENSG00000012983	0.0361566	11.698	4.62039	is1	0.359383	0.0777819
ENSG00000012983	0.0361566	4.333	12.7305	is5	0.0830078	0.00652041
ENSG00000012983	0.0361566	21.652	6.03968	is2	0.29977	0.0496334
ENSG00000012983	0.0361566	10.462	3.90981	is3	0.178014	0.04553
ENSG00000012983	0.0361566	12.812	6.02795	is4	0.173034	0.0287052
ENSG00000012983	0.0361566	13.891	17.1907	is6	0.15074	0.00876872
ENSG00000013275	0.00727721	1	1.84591	is1	0.0307217	0.0166431
ENSG00000013275	0.00727721	0.787	3.99084	is3	0.013391	0.00335544
ENSG00000013275	0.00727721	0.682	5.02474	is4	0.00921081	0.00183309
ENSG00000013288	0.00695131	3.124	4.46566	is4	0.0421915	0.00944799
ENSG00000013288	0.00695131	1	8.12079	is6	0.0108517	0.00133628
ENSG00000013288	0.00695131	1.139	3.86294	is2	0.0157693	0.00408221
ENSG00000013288	0.00695131	0.316	0.682998	is1	0.00970807	0.0142139
ENSG00000013288	0.00695131	2.121	4.99888	is5	0.0406323	0.00812827
ENSG00000013288	0.00695131	1	3.78184	is3	0.0170153	0.0044992
ENSG00000013293	0.00832715	1.223	2.49901	is3	0.0208097	0.00832715
ENSG00000013364	0.00691347	4.498	5.75271	is1	0.138186	0.0240211
ENSG00000013364	0.00691347	3.513	16.3941	is4	0.0474451	0.00289404
ENSG00000013364	0.00691347	3.776	31.0854	is5	0.0723373	0.00232705
ENSG00000013364	0.00691347	2.985	21.8313	is2	0.041327	0.00189301
ENSG00000013364	0.00691347	5.799	43.864	is6	0.0629287	0.00143463
ENSG00000013364	0.00691347	6.272	11.9762	is3	0.10672	0.00891096
ENSG00000013374	0.00223902	0.152	9.25106	is4	0.00205285	0.000221904
ENSG00000013374	0.00223902	2	7.04403	is2	0.0276898	0.00393096
ENSG00000013374	0.00223902	1	6.63571	is3	0.0170153	0.0025642
ENSG00000013375	0.00523555	2.532	5.7943	is3	0.0430827	0.00743536
ENSG00000013375	0.00523555	2.301	7.51559	is1	0.0706907	0.00940587
ENSG00000013375	0.00523555	2.553	13.5583	is4	0.0344798	0.00254307
ENSG00000013375	0.00523555	6.947	14.8965	is2	0.0961805	0.0064566
ENSG00000013375	0.00523555	1	32.2153	is6	0.0108517	0.000336848
ENSG00000013441	0.0196913	10.817	12.9521	is5	0.207223	0.0159991
ENSG00000013441	0.0196913	15.442	9.92573	is1	0.474405	0.0477955
ENSG00000013441	0.0196913	4.093	7.83726	is3	0.0696435	0.00888621
ENSG00000013441	0.0196913	8	42.3827	is6	0.0868132	0.00204832
ENSG00000013441	0.0196913	24.434	12.2214	is4	0.329996	0.0270015
ENSG00000013441	0.0196913	15.452	13.0309	is2	0.213931	0.0164173
ENSG00000013503	0.0298625	2.319	2.65331	is5	0.0444254	0.0167434
ENSG00000013503	0.0298625	4	2.96096	is6	0.0434066	0.0146596
ENSG00000013503	0.0298625	4.045	0.780949	is3	0.0688268	0.0881322
ENSG00000013503	0.0298625	0.715	0.551845	is1	0.021966	0.0398048
ENSG00000013503	0.0298625	0.705	1.24316	is2	0.00976065	0.00785147
ENSG00000013503	0.0298625	1.15	1.29604	is4	0.0155314	0.0119837
ENSG00000013523	0.00471525	0.464	4.63614	is2	0.00642403	0.00138564
ENSG00000013523	0.00471525	1.495	6.07842	is4	0.0201909	0.00332173
ENSG00000013523	0.00471525	2.191	3.94988	is3	0.0372805	0.00943838
ENSG00000013561	0.00731738	1.906	8.88074	is2	0.0263884	0.00297142
ENSG00000013561	0.00731738	2	23.7795	is6	0.0217033	0.00091269
ENSG00000013561	0.00731738	2.793	5.69325	is1	0.0858058	0.0150715
ENSG00000013561	0.00731738	2.429	9.45032	is4	0.0328051	0.00347132
ENSG00000013561	0.00731738	5.039	6.05509	is3	0.0857399	0.01416
ENSG00000013563	0.000616545	0.192	4.20582	is4	0.00259307	0.000616545
ENSG00000013588	0.00199563	0.365	2.53222	is2	0.00505339	0.00199563
ENSG00000013619	0.0501727	4.347	2.30893	is5	0.083276	0.0360669
ENSG00000013619	0.0501727	3.408	0.899368	is3	0.057988	0.0644764
ENSG00000013619	0.0501727	5.328	1.35381	is4	0.0719578	0.053152
ENSG00000013619	0.0501727	1.466	1.31098	is2	0.0202966	0.0154821
ENSG00000013619	0.0501727	0.376	0.141412	is1	0.0115514	0.0816859
ENSG00000013810	0.0138117	0.211	0.469333	is1	0.00648229	0.0138117
ENSG00000014123	0.0141185	1.898	2.57627	is1	0.0583099	0.0226334
ENSG00000014123	0.0141185	1.866	4.49738	is4	0.0252014	0.00560358
ENSG00000014138	0.0069819	1	1.1144	is2	0.0138449	0.0124236
ENSG00000014138	0.0069819	0.042	0.572593	is1	0.00129031	0.00225345
ENSG00000014138	0.0069819	0.337	1.02988	is5	0.00645595	0.00626866
ENSG00000014164	0.00532616	0.533	2.41486	is2	0.00737933	0.0030558
ENSG00000014164	0.00532616	2	3.37582	is6	0.0217033	0.00642905
ENSG00000014164	0.00532616	1.264	3.35474	is5	0.0242146	0.00721804
ENSG00000014164	0.00532616	1.064	3.12272	is4	0.0143699	0.00460173
ENSG00000014216	0.000702031	0.085	3.7197	is1	0.00261135	0.000702031
ENSG00000014257	0.0235411	2.876	1.15325	is3	0.0489359	0.0424329
ENSG00000014257	0.0235411	1	6.73807	is6	0.0108517	0.0016105
ENSG00000014257	0.0235411	0.259	0.699509	is4	0.00349795	0.00500057
ENSG00000014257	0.0235411	0.851	2.29219	is2	0.011782	0.00514006
ENSG00000014257	0.0235411	3.164	1.53025	is1	0.0972036	0.0635216
ENSG00000014641	0.00137247	1	20.303	is4	0.0135056	0.000665202
ENSG00000014641	0.00137247	2.531	20.4009	is3	0.0430657	0.00211097
ENSG00000014641	0.00137247	1	29.7881	is5	0.0191571	0.000643113
ENSG00000014641	0.00137247	1.992	20.1909	is2	0.027579	0.00136592
ENSG00000014641	0.00137247	1	14.7904	is1	0.0307217	0.00207714
ENSG00000014824	0.0283538	9.777	9.80013	is4	0.132044	0.0134737
ENSG00000014824	0.0283538	18.563	7.4429	is3	0.315854	0.042437
ENSG00000014824	0.0283538	20.85	9.54678	is2	0.288666	0.030237
ENSG00000014824	0.0283538	13.219	14.5957	is5	0.253238	0.0173502
ENSG00000014824	0.0283538	13.933	6.60689	is1	0.428046	0.0647878
ENSG00000014824	0.0283538	5	29.5332	is6	0.0542583	0.00183719
ENSG00000014919	0.00343911	0.802	3.96795	is3	0.0136462	0.00343911
ENSG00000015133	0.0327393	1.106	3.08208	is4	0.0149372	0.00484646
ENSG00000015133	0.0327393	0.384	4.0438	is5	0.00735634	0.00181916
ENSG00000015133	0.0327393	0.8	3.17382	is2	0.0110759	0.00348978
ENSG00000015133	0.0327393	2.188	0.592295	is1	0.0672192	0.113489
ENSG00000015133	0.0327393	3.441	1.46184	is3	0.0585495	0.0400519
ENSG00000015153	0.0722121	17.188	3.79597	is1	0.528045	0.139107
ENSG00000015153	0.0722121	21	5.2977	is4	0.283617	0.053536
ENSG00000015153	0.0722121	11.235	6.75736	is5	0.21523	0.0318513
ENSG00000015153	0.0722121	28.215	4.03469	is3	0.480086	0.11899
ENSG00000015153	0.0722121	36	12.0015	is6	0.390659	0.0325508
ENSG00000015153	0.0722121	22.11	5.34801	is2	0.306111	0.0572383
ENSG00000015171	0.0104424	16	31.9788	is6	0.173626	0.00542942
ENSG00000015171	0.0104424	8.523	15.5318	is2	0.118	0.00759734
ENSG00000015171	0.0104424	3.432	6.66441	is1	0.105437	0.0158209
ENSG00000015171	0.0104424	8.674	22.3243	is5	0.166169	0.00744341
ENSG00000015171	0.0104424	11.13	11.6302	is3	0.18938	0.0162835
ENSG00000015171	0.0104424	12.445	16.6744	is4	0.168077	0.0100799
ENSG00000015413	0.00182027	0.15	1.11293	is4	0.00202584	0.00182027
ENSG00000015479	0.00448224	5.951	20.4184	is1	0.182825	0.00895395
ENSG00000015479	0.00448224	4.704	43.4094	is5	0.0901151	0.00207594
ENSG00000015479	0.00448224	11.258	24.7303	is3	0.191558	0.00774588
ENSG00000015479	0.00448224	4.247	30.3016	is4	0.0573582	0.00189291
ENSG00000015479	0.00448224	3.813	30.2958	is2	0.0527906	0.0017425
ENSG00000015520	0.0111086	0.214	1.1422	is3	0.00364127	0.00318794
ENSG00000015520	0.0111086	0.188	0.17941	is1	0.00577569	0.0321927
ENSG00000015520	0.0111086	1	2.37295	is5	0.0191571	0.00807313
ENSG00000015520	0.0111086	0.311	4.28385	is4	0.00420024	0.000980482
ENSG00000015532	0.00713369	1	1.94078	is2	0.0138449	0.00713369
ENSG00000015592	0.0659065	0.188	0.0876346	is1	0.00577569	0.0659065
ENSG00000015676	0.00344788	0.452	16.861	is5	0.00865902	0.000513553
ENSG00000015676	0.00344788	1.455	5.36254	is1	0.0447001	0.00833562
ENSG00000015676	0.00344788	2.123	11.2455	is2	0.0293927	0.00261372
ENSG00000015676	0.00344788	3.489	8.27045	is3	0.0593663	0.00717812
ENSG00000015676	0.00344788	2.34	27.278	is6	0.0253929	0.000930891
ENSG00000015676	0.00344788	1.06	12.8354	is4	0.0143159	0.00111535
ENSG00000016082	0.00109393	0.294	13.2359	is4	0.00397064	0.00029999
ENSG00000016082	0.00109393	0.797	5.92765	is3	0.0135612	0.00228778
ENSG00000016082	0.00109393	0.634	12.6478	is2	0.00877767	0.000694009
ENSG00000016391	0.00684214	1	1.97388	is4	0.0135056	0.00684214
ENSG00000016402	0.0221622	1.905	4.36434	is6	0.0206724	0.00473666
ENSG00000016402	0.0221622	0.465	2.73267	is4	0.0062801	0.00229816
ENSG00000016402	0.0221622	1.048	1.74377	is5	0.0200767	0.0115133
ENSG00000016402	0.0221622	3.126	1.02504	is3	0.0531897	0.0518906
ENSG00000016402	0.0221622	3.898	1.80527	is2	0.0539674	0.0298944
ENSG00000016402	0.0221622	1.188	1.11818	is1	0.0364974	0.0326401
ENSG00000016864	0.00910338	1	10.6766	is5	0.0191571	0.00179431
ENSG00000016864	0.00910338	3	8.42407	is2	0.0415347	0.00493048
ENSG00000016864	0.00910338	4.478	6.86103	is3	0.0761944	0.0111054
ENSG00000016864	0.00910338	2.223	5.1559	is1	0.0682944	0.0132459
ENSG00000016864	0.00910338	10.821	10.1202	is4	0.146144	0.0144409
ENSG00000017260	0.0161274	6.349	20.6311	is5	0.121629	0.00589542
ENSG00000017260	0.0161274	16.979	10.2083	is3	0.288902	0.0283007
ENSG00000017260	0.0161274	13.563	17.2376	is4	0.183176	0.0106266
ENSG00000017260	0.0161274	9.097	7.1076	is1	0.279476	0.0393207
ENSG00000017260	0.0161274	15	42.2208	is6	0.162775	0.00385532
ENSG00000017260	0.0161274	10.128	15.9961	is2	0.140221	0.00876597
ENSG00000017797	0.0219566	11.365	7.48414	is5	0.217721	0.029091
ENSG00000017797	0.0219566	2.834	5.20837	is4	0.0382748	0.00734871
ENSG00000017797	0.0219566	1.75	2.92003	is1	0.053763	0.0184118
ENSG00000017797	0.0219566	22	11.7051	is6	0.238736	0.0203959
ENSG00000017797	0.0219566	5.93	4.94995	is2	0.0821003	0.0165861
ENSG00000017797	0.0219566	8.983	3.83022	is3	0.152848	0.0399059
ENSG00000018189	0.00681871	4.756	21.8837	is4	0.0642326	0.00293518
ENSG00000018189	0.00681871	3.528	11.2523	is1	0.108386	0.00963233
ENSG00000018189	0.00681871	4.801	19.5828	is2	0.0664694	0.00339427
ENSG00000018189	0.00681871	4.78	30.7741	is5	0.0915711	0.00297559
ENSG00000018189	0.00681871	4	63.35	is6	0.0434066	0.000685188
ENSG00000018189	0.00681871	12.67	10.1262	is3	0.215583	0.0212897
ENSG00000018236	0.00785917	7.405	27.3111	is4	0.100009	0.00366184
ENSG00000018236	0.00785917	4.229	29.4743	is5	0.0810155	0.00274868
ENSG00000018236	0.00785917	12.219	23.2491	is3	0.20791	0.00894269
ENSG00000018236	0.00785917	15.751	25.5255	is2	0.218071	0.00854325
ENSG00000018236	0.00785917	5	54.8616	is6	0.0542583	0.000989002
ENSG00000018236	0.00785917	11.347	15.6536	is1	0.3486	0.0222696
ENSG00000018280	0.00653659	0.216	0.446289	is4	0.00291721	0.00653659
ENSG00000018408	0.0104346	0.616	6.46436	is5	0.0118008	0.00182552
ENSG00000018408	0.0104346	2.505	0.941087	is3	0.0426233	0.0452915
ENSG00000018408	0.0104346	2.653	5.33179	is2	0.0367305	0.00688897
ENSG00000018408	0.0104346	0.532	7.17218	is6	0.00577308	0.000804926
ENSG00000018408	0.0104346	0.623	3.07572	is4	0.00841398	0.00273562
ENSG00000018408	0.0104346	0.188	1.1412	is1	0.00577569	0.00506105
ENSG00000018510	0.0293854	5.664	5.68825	is2	0.0784175	0.0137859
ENSG00000018510	0.0293854	10.165	4.83908	is4	0.137284	0.0283699
ENSG00000018510	0.0293854	5.816	7.58684	is5	0.111418	0.0146857
ENSG00000018510	0.0293854	6.19	10.2972	is6	0.0671717	0.00652327
ENSG00000018510	0.0293854	6.548	3.41032	is3	0.111416	0.0326702
ENSG00000018510	0.0293854	7.105	2.71905	is1	0.218278	0.0802771
ENSG00000018610	0.00338533	0.277	4.90791	is5	0.00530653	0.00108122
ENSG00000018610	0.00338533	1.246	3.03206	is2	0.0172507	0.00568945
ENSG00000018699	0.0332534	3	5.31738	is6	0.032555	0.00612237
ENSG00000018699	0.0332534	1.333	1.04861	is1	0.0409521	0.0390536
ENSG00000018699	0.0332534	1.701	3.08926	is5	0.0325863	0.0105483
ENSG00000018699	0.0332534	3.115	1.2254	is3	0.0530026	0.0432534
ENSG00000018699	0.0332534	6.24	1.29425	is4	0.0842749	0.065115
ENSG00000018699	0.0332534	5.943	2.32249	is2	0.0822802	0.0354276
ENSG00000018869	0.0475061	2.599	0.757437	is2	0.0359829	0.0475061
ENSG00000019144	0.00248644	0.151	4.06446	is2	0.00209058	0.000514356
ENSG00000019144	0.00248644	1	4.14367	is4	0.0135056	0.00325933
ENSG00000019144	0.00248644	2.719	8.00558	is6	0.0295056	0.00368563
ENSG00000019186	0.146518	1	0.0740637	is6	0.0108517	0.146518
ENSG00000019485	0.00506703	0.105	0.689953	is1	0.00322578	0.00467537
ENSG00000019485	0.00506703	1.225	1.91717	is5	0.0234675	0.0122407
ENSG00000019485	0.00506703	0.5	1.26218	is2	0.00692245	0.00548453
ENSG00000019485	0.00506703	0.119	1.94374	is4	0.00160717	0.000826842
ENSG00000019485	0.00506703	0.195	1.57419	is3	0.00331798	0.00210774
ENSG00000019505	9.48407e-05	0.183	36.9647	is5	0.00350575	9.48407e-05
ENSG00000019995	0.101323	23.481	2.60822	is2	0.325092	0.124641
ENSG00000019995	0.101323	26	10.4691	is6	0.282143	0.0269501
ENSG00000019995	0.101323	21.327	2.33162	is3	0.362885	0.155637
ENSG00000019995	0.101323	8.605	3.13954	is4	0.116216	0.0370168
ENSG00000019995	0.101323	12.356	3.9564	is5	0.236706	0.0598285
ENSG00000019995	0.101323	10.232	1.54195	is1	0.314345	0.203862
ENSG00000020181	0.0303996	2	0.686859	is2	0.0276898	0.0403137
ENSG00000020181	0.0303996	0.547	2.23312	is6	0.00593585	0.0026581
ENSG00000020181	0.0303996	0.038	1.66977	is4	0.000513212	0.000307356
ENSG00000020181	0.0303996	2	0.900088	is3	0.0340305	0.037808
ENSG00000020181	0.0303996	0.504	0.218356	is1	0.0154838	0.0709106
ENSG00000020256	0.00493132	0.308	2.54894	is5	0.0059004	0.00231485
ENSG00000020256	0.00493132	1.2	1.85646	is2	0.0166139	0.00894921
ENSG00000020256	0.00493132	0.562	2.15024	is4	0.00759014	0.0035299
ENSG00000020426	0.0337003	15.913	7.7416	is5	0.304847	0.0393778
ENSG00000020426	0.0337003	9.042	3.0532	is3	0.153852	0.0503905
ENSG00000020426	0.0337003	7	13.7113	is6	0.0759616	0.00554008
ENSG00000020426	0.0337003	11.491	4.67202	is4	0.155193	0.0332175
ENSG00000020426	0.0337003	5.809	3.46499	is1	0.178463	0.0515044
ENSG00000020426	0.0337003	7.002	4.37235	is2	0.096942	0.0221716
ENSG00000020577	0.0873825	8.063	5.03949	is6	0.0874969	0.0173622
ENSG00000020577	0.0873825	14.04	5.06169	is5	0.268966	0.0531376
ENSG00000020577	0.0873825	13.843	1.69847	is3	0.235542	0.138679
ENSG00000020577	0.0873825	6.445	1.81157	is4	0.0870435	0.0480486
ENSG00000020577	0.0873825	3.991	0.579002	is1	0.12261	0.211762
ENSG00000020577	0.0873825	10.887	2.7254	is2	0.150729	0.0553053
ENSG00000020922	0.0644476	17.443	1.06378	is3	0.296797	0.279002
ENSG00000020922	0.0644476	1.031	1.48363	is1	0.0316741	0.021349
ENSG00000020922	0.0644476	1	2.92455	is5	0.0191571	0.00655045
ENSG00000020922	0.0644476	4.134	2.08396	is2	0.0572348	0.0274644
ENSG00000020922	0.0644476	6.672	1.91001	is4	0.0901093	0.0471773
ENSG00000020922	0.0644476	3	6.33046	is6	0.032555	0.00514259
ENSG00000021355	0.00507472	2	10.9259	is2	0.0276898	0.00253432
ENSG00000021355	0.00507472	2	17.8041	is5	0.0383143	0.002152
ENSG00000021355	0.00507472	2.72	7.91893	is4	0.0367352	0.00463891
ENSG00000021355	0.00507472	3.534	5.47966	is3	0.060132	0.0109737
ENSG00000021461	0.0533785	0.2	0.0637533	is3	0.00340305	0.0533785
ENSG00000021488	0.137624	0.375	0.0524364	is1	0.0115207	0.219707
ENSG00000021488	0.137624	0.3	0.0729499	is4	0.00405168	0.0555405
ENSG00000021574	0.0729946	17.394	3.5199	is2	0.240818	0.0684161
ENSG00000021574	0.0729946	10.71	3.95014	is4	0.144645	0.0366177
ENSG00000021574	0.0729946	10.186	2.25458	is1	0.312932	0.138798
ENSG00000021574	0.0729946	15.654	5.29359	is5	0.299886	0.0566507
ENSG00000021574	0.0729946	17.28	2.5307	is3	0.294024	0.116183
ENSG00000021574	0.0729946	20.54	10.4636	is6	0.222893	0.0213018
ENSG00000021645	0.0513795	0.317	0.26714	is4	0.00428127	0.0160263
ENSG00000021645	0.0513795	1.533	0.369925	is3	0.0260844	0.0705126
ENSG00000021645	0.0513795	2.14	0.341701	is2	0.0296281	0.0867077
ENSG00000021645	0.0513795	1.923	0.544287	is5	0.0368392	0.0676834
ENSG00000021645	0.0513795	1	0.679605	is6	0.0108517	0.0159676
ENSG00000021776	0.0700612	6.609	2.1521	is1	0.20304	0.094345
ENSG00000021776	0.0700612	7.882	6.98402	is5	0.150997	0.0216203
ENSG00000021776	0.0700612	16.135	3.89634	is2	0.223387	0.0573326
ENSG00000021776	0.0700612	24.79	9.85272	is6	0.269012	0.0273034
ENSG00000021776	0.0700612	19.263	4.10863	is4	0.260158	0.0633199
ENSG00000021776	0.0700612	23.865	2.59558	is3	0.406069	0.156446
ENSG00000021826	0.0681155	0.4	0.0999202	is3	0.00680611	0.0681155
ENSG00000022277	0.00514648	2.279	32.7043	is6	0.0247309	0.000756199
ENSG00000022277	0.00514648	5.343	6.74663	is1	0.164146	0.0243301
ENSG00000022277	0.00514648	0.2	10.9623	is2	0.00276898	0.000252591
ENSG00000022277	0.00514648	1.607	10.8294	is4	0.0217035	0.00200413
ENSG00000022277	0.00514648	0.793	8.67151	is3	0.0134931	0.00155603
ENSG00000022277	0.00514648	1.486	14.3787	is5	0.0284675	0.00197984
ENSG00000022556	0.00737669	0.079	0.310583	is1	0.00242702	0.00781439
ENSG00000022556	0.00737669	0.25	0.498809	is2	0.00346123	0.00693899
ENSG00000022567	0.129985	39.129	6.12005	is5	0.749599	0.122482
ENSG00000022567	0.129985	47.513	4.39546	is2	0.657813	0.149657
ENSG00000022567	0.129985	19.047	2.16223	is1	0.585157	0.270626
ENSG00000022567	0.129985	9.073	3.72798	is3	0.15438	0.0414111
ENSG00000022567	0.129985	44.029	4.29087	is4	0.594638	0.138582
ENSG00000022567	0.129985	57	10.8231	is6	0.618544	0.0571506
ENSG00000022840	0.0196448	3.058	4.16502	is1	0.0939471	0.0225562
ENSG00000022840	0.0196448	9.033	27.1628	is5	0.173046	0.00637071
ENSG00000022840	0.0196448	55.997	17.8143	is2	0.775273	0.0435196
ENSG00000022840	0.0196448	21.506	13.4439	is3	0.36593	0.0272191
ENSG00000022840	0.0196448	21.353	36.9487	is6	0.231715	0.00627127
ENSG00000022840	0.0196448	15.623	17.6835	is4	0.210998	0.0119319
ENSG00000022976	0.0326873	2.155	1.75581	is2	0.0298358	0.0169926
ENSG00000022976	0.0326873	0.886	0.671893	is1	0.0272195	0.0405116
ENSG00000022976	0.0326873	4.333	4.27056	is6	0.0470202	0.0110103
ENSG00000022976	0.0326873	0.73	2.40792	is5	0.0139847	0.0058078
ENSG00000022976	0.0326873	6.41	2.2248	is4	0.0865708	0.0389117
ENSG00000022976	0.0326873	7.438	1.52684	is3	0.12656	0.0828898
ENSG00000023171	0.0194552	1.786	2.0844	is5	0.0342146	0.0164146
ENSG00000023171	0.0194552	1.422	0.832159	is1	0.0436863	0.0524976
ENSG00000023171	0.0194552	1.25	1.53708	is3	0.0212691	0.0138373
ENSG00000023171	0.0194552	0.161	2.47165	is4	0.0021744	0.000879735
ENSG00000023171	0.0194552	2.364	2.39833	is2	0.0327293	0.0136467
ENSG00000023228	0.036624	29.31	20.1282	is6	0.318062	0.0158018
ENSG00000023228	0.036624	20.936	7.17708	is4	0.282753	0.0393966
ENSG00000023228	0.036624	8.352	4.08008	is1	0.256588	0.062888
ENSG00000023228	0.036624	15.181	5.55099	is3	0.258309	0.0465339
ENSG00000023228	0.036624	11.331	5.77946	is2	0.156877	0.0271438
ENSG00000023228	0.036624	15.596	10.6783	is5	0.298775	0.0279796
ENSG00000023287	0.0198041	4.48	2.85636	is1	0.137633	0.0481849
ENSG00000023287	0.0198041	3.619	4.47739	is4	0.0488767	0.0109164
ENSG00000023287	0.0198041	4.694	5.01089	is2	0.064988	0.0129694
ENSG00000023287	0.0198041	4.271	3.01094	is3	0.0726722	0.0241361
ENSG00000023287	0.0198041	3.316	7.80602	is5	0.063525	0.00813795
ENSG00000023287	0.0198041	19.822	14.8553	is6	0.215101	0.0144798
ENSG00000023318	0.022124	2.966	3.89069	is2	0.041064	0.0105544
ENSG00000023318	0.022124	5.149	6.03854	is5	0.0986401	0.0163351
ENSG00000023318	0.022124	3.375	1.78771	is1	0.103686	0.0579993
ENSG00000023318	0.022124	3	11.3367	is6	0.032555	0.00287164
ENSG00000023318	0.022124	3.097	2.82449	is3	0.0526963	0.0186569
ENSG00000023318	0.022124	7.857	4.03061	is4	0.106113	0.0263269
ENSG00000023330	0.0129663	2.305	9.93625	is5	0.0441572	0.00444405
ENSG00000023330	0.0129663	2	14.0233	is6	0.0217033	0.00154766
ENSG00000023330	0.0129663	2.476	2.87581	is1	0.076067	0.0264507
ENSG00000023330	0.0129663	7.905	4.78014	is2	0.109444	0.0228955
ENSG00000023330	0.0129663	1.931	5.40783	is4	0.0260793	0.0048225
ENSG00000023330	0.0129663	4.439	4.28236	is3	0.0755308	0.0176377
ENSG00000023445	0.0490321	1.563	0.542397	is3	0.0265949	0.0490321
ENSG00000023516	0.0113875	1.27	2.57826	is1	0.0390166	0.0151329
ENSG00000023516	0.0113875	4.542	4.25689	is3	0.0772834	0.0181549
ENSG00000023516	0.0113875	6.548	5.99391	is4	0.0884346	0.0147541
ENSG00000023516	0.0113875	2.746	7.47207	is5	0.0526055	0.00704028
ENSG00000023516	0.0113875	4.002	5.07485	is2	0.0554073	0.010918
ENSG00000023516	0.0113875	4	18.6723	is6	0.0434066	0.00232465
ENSG00000023572	0.0252013	1.213	1.52932	is1	0.0372655	0.0243673
ENSG00000023572	0.0252013	6.252	1.6515	is3	0.106379	0.0644138
ENSG00000023572	0.0252013	0.761	4.58464	is5	0.0145786	0.00317987
ENSG00000023572	0.0252013	1.674	2.6205	is2	0.0231764	0.00884426
ENSG00000023608	0.0349262	2	4.285	is6	0.0217033	0.00506495
ENSG00000023608	0.0349262	1.304	1.02936	is4	0.0176113	0.017109
ENSG00000023608	0.0349262	0.434	0.694148	is1	0.0133332	0.0192081
ENSG00000023608	0.0349262	3.662	0.619182	is3	0.0623099	0.100633
ENSG00000023608	0.0349262	3.499	1.08989	is2	0.0484433	0.0444479
ENSG00000023608	0.0349262	2.077	1.7229	is5	0.0397894	0.0230944
ENSG00000023697	0.00779968	1.936	6.50369	is5	0.0370882	0.00570264
ENSG00000023697	0.00779968	0.879	4.13287	is4	0.0118714	0.00287244
ENSG00000023697	0.00779968	3.072	3.52611	is3	0.0522709	0.014824
ENSG00000023839	0.0437371	0.8	0.143621	is3	0.0136122	0.0947789
ENSG00000023839	0.0437371	0.5	0.302925	is2	0.00692245	0.0228521
ENSG00000023839	0.0437371	0.3	0.298346	is4	0.00405168	0.0135805
ENSG00000023892	0.0940891	0.75	0.0620874	is1	0.0230413	0.371111
ENSG00000023892	0.0940891	0.05	0.19162	is2	0.000692245	0.00361259
ENSG00000023892	0.0940891	0.3	0.13479	is4	0.00405168	0.0300592
ENSG00000023892	0.0940891	0.208	0.057843	is3	0.00353918	0.0611859
ENSG00000023892	0.0940891	0.314	0.761069	is6	0.00340742	0.00447715
ENSG00000023909	0.0331235	5.357	5.83091	is3	0.0911508	0.0156324
ENSG00000023909	0.0331235	15.677	3.86061	is1	0.481625	0.124753
ENSG00000023909	0.0331235	2	13.4477	is5	0.0383143	0.00284912
ENSG00000023909	0.0331235	14	17.0546	is6	0.151923	0.00890806
ENSG00000023909	0.0331235	30.149	12.2972	is4	0.40718	0.0331116
ENSG00000023909	0.0331235	7.389	7.58546	is2	0.1023	0.0134863
ENSG00000024048	0.157431	44.001	2.13312	is3	0.748689	0.350983
ENSG00000024048	0.157431	29.923	10.4784	is6	0.324714	0.0309888
ENSG00000024048	0.157431	30.715	3.81961	is4	0.414824	0.108604
ENSG00000024048	0.157431	29.322	3.30936	is2	0.40596	0.12267
ENSG00000024048	0.157431	17.901	1.94401	is1	0.54995	0.282894
ENSG00000024048	0.157431	11.821	4.67434	is5	0.226456	0.0484468
ENSG00000024422	0.00159917	0.627	4.25706	is6	0.00680399	0.00159828
ENSG00000024422	0.00159917	0.383	3.74739	is5	0.00733718	0.00195794
ENSG00000024422	0.00159917	0.168	1.87383	is2	0.00232594	0.00124128
ENSG00000024862	0.00295105	0.761	3.48274	is4	0.0102778	0.00295105
ENSG00000025039	0.016198	11.764	40.9558	is6	0.127659	0.00311699
ENSG00000025039	0.016198	3	20.3956	is5	0.0574714	0.00281784
ENSG00000025039	0.016198	5.559	9.69382	is2	0.0769638	0.00793947
ENSG00000025039	0.016198	10.78	12.7143	is3	0.183425	0.0144266
ENSG00000025039	0.016198	19.155	12.366	is1	0.588475	0.047588
ENSG00000025039	0.016198	21.87	13.8676	is4	0.295367	0.0212991
ENSG00000025156	0.0154612	2.167	2.38482	is3	0.0368721	0.0154612
ENSG00000025293	0.0571028	26.34	4.13195	is3	0.448182	0.108467
ENSG00000025293	0.0571028	16.814	4.77855	is2	0.232788	0.0487152
ENSG00000025293	0.0571028	9	13.7537	is6	0.0976649	0.00710096
ENSG00000025293	0.0571028	12.259	7.88532	is5	0.234847	0.0297828
ENSG00000025293	0.0571028	15.132	5.55549	is4	0.204367	0.0367864
ENSG00000025293	0.0571028	8.01	2.20179	is1	0.246081	0.111764
ENSG00000025423	0.0417803	0.5	0.165687	is2	0.00692245	0.0417803
ENSG00000025434	0.00950241	0.527	2.76952	is4	0.00711745	0.00256992
ENSG00000025434	0.00950241	1	1.07077	is3	0.0170153	0.0158907
ENSG00000025434	0.00950241	0.982	1.87251	is5	0.0188123	0.0100466
ENSG00000025796	0.0206522	10.288	9.13782	is3	0.175053	0.019157
ENSG00000025796	0.0206522	14.529	14.1252	is2	0.201153	0.0142407
ENSG00000025796	0.0206522	9.667	31.0927	is6	0.104903	0.00337388
ENSG00000025796	0.0206522	11.587	25.7438	is5	0.221974	0.00862242
ENSG00000025796	0.0206522	8.047	3.73575	is1	0.247218	0.0661762
ENSG00000025796	0.0206522	10.988	12.0228	is4	0.148399	0.0123432
ENSG00000025800	0.00535944	1.083	27.046	is6	0.0117523	0.000434531
ENSG00000025800	0.00535944	0.736	10.8698	is5	0.0140996	0.00129714
ENSG00000025800	0.00535944	1.231	3.59631	is1	0.0378185	0.0105159
ENSG00000025800	0.00535944	3.456	5.52016	is3	0.0588048	0.0106527
ENSG00000025800	0.00535944	2.428	7.05345	is2	0.0336154	0.00476581
ENSG00000025800	0.00535944	2.722	8.18665	is4	0.0367622	0.00449051
ENSG00000026036	0.0473797	1.33	0.176753	is3	0.0226303	0.128034
ENSG00000026036	0.0473797	0.571	1.23621	is6	0.00619629	0.00501233
ENSG00000026036	0.0473797	0.297	0.441123	is4	0.00401116	0.00909306
ENSG00000026103	0.0334384	0.938	0.477305	is3	0.0159603	0.0334384
ENSG00000026297	0.00470325	0.422	1.20084	is1	0.0129646	0.0107962
ENSG00000026297	0.00470325	1.143	6.79368	is6	0.0124034	0.00182573
ENSG00000026297	0.00470325	0.426	3.86714	is4	0.00575338	0.00148776
ENSG00000026508	0.00094491	1.131	22.4121	is1	0.0347463	0.00155034
ENSG00000026508	0.00094491	48.976	248.644	is6	0.531471	0.00213748
ENSG00000026508	0.00094491	5.168	144.689	is5	0.0990041	0.000684256
ENSG00000026508	0.00094491	0.801	91.2551	is2	0.0110898	0.000121525
ENSG00000026508	0.00094491	0.78	23.3283	is3	0.0132719	0.000568918
ENSG00000026508	0.00094491	1.823	40.5649	is4	0.0246207	0.000606946
ENSG00000026559	0.0118516	0.161	1.17568	is4	0.0021744	0.00184948
ENSG00000026559	0.0118516	1	0.633526	is2	0.0138449	0.0218537
ENSG00000026652	0.00563542	1	3.58585	is6	0.0108517	0.00302624
ENSG00000026652	0.00563542	0.957	1.70101	is2	0.0132496	0.00778923
ENSG00000026652	0.00563542	0.393	1.92524	is4	0.0053077	0.00275691
ENSG00000026652	0.00563542	0.594	1.12685	is3	0.0101071	0.0089693
ENSG00000027001	0.0262258	2.125	1.03393	is1	0.0652837	0.0631414
ENSG00000027001	0.0262258	2.725	1.71228	is4	0.0368027	0.0214935
ENSG00000027001	0.0262258	2.339	1.47572	is3	0.0397987	0.026969
ENSG00000027001	0.0262258	1	4.03048	is6	0.0108517	0.0026924
ENSG00000027001	0.0262258	4.013	3.01859	is5	0.0768776	0.025468
ENSG00000027001	0.0262258	2.266	1.78352	is2	0.0313725	0.0175903
ENSG00000027075	0.0138177	3.934	2.93668	is1	0.120859	0.041155
ENSG00000027075	0.0138177	3.388	10.9214	is4	0.0457569	0.00418964
ENSG00000027075	0.0138177	3.25	10.5054	is2	0.0449959	0.00428313
ENSG00000027075	0.0138177	3.588	13.1905	is6	0.0389357	0.0029518
ENSG00000027075	0.0138177	7.791	5.24943	is3	0.132566	0.0252534
ENSG00000027075	0.0138177	4.162	15.7165	is5	0.079732	0.00507313
ENSG00000027644	0.00102089	0.019	0.251356	is4	0.000256606	0.00102089
ENSG00000027697	0.00863254	3.46	6.20176	is4	0.0467293	0.00753485
ENSG00000027697	0.00863254	1.16	3.66253	is1	0.0356372	0.00973023
ENSG00000027847	0.000231879	0.031	2.27478	is3	0.000527473	0.000231879
ENSG00000028116	0.020612	9	8.67263	is6	0.0976649	0.0112613
ENSG00000028116	0.020612	5.221	3.15924	is2	0.0722842	0.0228802
ENSG00000028116	0.020612	1	2.26957	is3	0.0170153	0.00749714
ENSG00000028116	0.020612	9.74	3.56231	is4	0.131544	0.0369267
ENSG00000028116	0.020612	1	5.10899	is5	0.0191571	0.00374969
ENSG00000028116	0.020612	2.492	1.85115	is1	0.0765586	0.0413572
ENSG00000028203	0.0181602	14	28.7066	is6	0.151923	0.00529228
ENSG00000028203	0.0181602	11.161	13.4064	is4	0.150736	0.0112435
ENSG00000028203	0.0181602	13.245	6.3742	is3	0.225367	0.0353561
ENSG00000028203	0.0181602	16.664	19.1496	is5	0.319234	0.0166706
ENSG00000028203	0.0181602	5.465	6.99708	is1	0.167894	0.0239949
ENSG00000028203	0.0181602	13.268	11.1981	is2	0.183694	0.016404
ENSG00000028277	0.0638906	0.308	0.279112	is5	0.0059004	0.0211399
ENSG00000028277	0.0638906	0.473	0.153362	is4	0.00638814	0.0416541
ENSG00000028277	0.0638906	0.4	0.0528106	is3	0.00680611	0.128878
ENSG00000028310	0.00166877	0.366	7.92037	is6	0.0039717	0.000501455
ENSG00000028310	0.00166877	0.394	2.36383	is3	0.00670402	0.00283609
ENSG00000028528	0.0154356	3.882	8.91909	is3	0.0660533	0.00740583
ENSG00000028528	0.0154356	7.951	4.81306	is1	0.244269	0.0507512
ENSG00000028528	0.0154356	11.509	14.6859	is4	0.155436	0.010584
ENSG00000028528	0.0154356	8.824	13.7716	is2	0.122167	0.00887098
ENSG00000028528	0.0154356	5.976	24.2958	is6	0.0648495	0.00266916
ENSG00000028528	0.0154356	12.235	19.0059	is5	0.234387	0.0123324
ENSG00000028839	0.0173685	1	3.53979	is1	0.0307217	0.00867896
ENSG00000028839	0.0173685	5	3.64294	is3	0.0850764	0.0233538
ENSG00000028839	0.0173685	7.572	5.04826	is2	0.104834	0.0207663
ENSG00000028839	0.0173685	0.571	17.1913	is6	0.00619629	0.000360432
ENSG00000028839	0.0173685	19.683	5.49416	is4	0.265831	0.0483842
ENSG00000028839	0.0173685	1	7.1828	is5	0.0191571	0.00266708
ENSG00000029153	0.0237351	0.891	0.776477	is1	0.0273731	0.0352529
ENSG00000029153	0.0237351	0.819	1.00672	is4	0.0110611	0.0109873
ENSG00000029153	0.0237351	2	3.52181	is6	0.0217033	0.00616255
ENSG00000029153	0.0237351	1.68	1.49698	is2	0.0232594	0.0155376
ENSG00000029153	0.0237351	1.15	3.20616	is5	0.0220307	0.00687137
ENSG00000029153	0.0237351	2.829	0.712088	is3	0.0481362	0.0675987
ENSG00000029363	0.00118303	1.933	16.9218	is3	0.0328905	0.00194368
ENSG00000029363	0.00118303	1.461	18.3651	is4	0.0197317	0.00107441
ENSG00000029363	0.00118303	0.92	23.9872	is2	0.0127373	0.000531005
ENSG00000029364	0.00435039	3	39.6056	is6	0.032555	0.000821978
ENSG00000029364	0.00435039	7.698	13.1781	is4	0.103966	0.00788932
ENSG00000029364	0.00435039	1.174	11.1308	is2	0.0162539	0.00146026
ENSG00000029364	0.00435039	0.907	7.73561	is1	0.0278646	0.00360212
ENSG00000029364	0.00435039	6.355	9.45719	is3	0.108132	0.0114338
ENSG00000029364	0.00435039	0.755	16.1637	is5	0.0144636	0.000894823
ENSG00000029534	0.0578283	1.25	0.476548	is2	0.0173061	0.0363156
ENSG00000029534	0.0578283	1.225	0.376577	is5	0.0234675	0.0623178
ENSG00000029534	0.0578283	1.227	0.517171	is4	0.0165714	0.0320423
ENSG00000029534	0.0578283	4	0.676299	is3	0.0680611	0.100638
ENSG00000029639	0.00660594	1.433	4.15568	is5	0.0274522	0.00660594
ENSG00000029725	0.052249	18.725	24.5379	is6	0.203197	0.00828096
ENSG00000029725	0.052249	76.32	14.1865	is5	1.46207	0.103061
ENSG00000029725	0.052249	33.538	8.69045	is2	0.46433	0.0534299
ENSG00000029725	0.052249	13.321	5.61073	is1	0.409244	0.0729396
ENSG00000029725	0.052249	17.343	6.40842	is3	0.295096	0.0460481
ENSG00000029725	0.052249	20.215	9.18174	is4	0.273015	0.0297346
ENSG00000030066	0.0956683	2.114	5.37012	is6	0.0229404	0.00427185
ENSG00000030066	0.0956683	3.819	2.86117	is5	0.0731611	0.0255703
ENSG00000030066	0.0956683	4.177	0.729373	is1	0.128325	0.175938
ENSG00000030066	0.0956683	9.017	1.68582	is4	0.12178	0.0722378
ENSG00000030066	0.0956683	14.941	0.968801	is3	0.254225	0.262412
ENSG00000030066	0.0956683	4.651	1.91762	is2	0.0643926	0.0335795
ENSG00000030110	0.0381635	1	0.805004	is1	0.0307217	0.0381635
ENSG00000030304	0.20695	1.25	0.0836246	is2	0.0173061	0.20695
ENSG00000030419	0.00106891	0.15	1.89524	is4	0.00202584	0.00106891
ENSG00000030582	1.52396e-05	0.052	46.0832	is4	0.000702291	1.52396e-05
ENSG00000031003	0.235818	33.325	2.1903	is1	1.0238	0.467426
ENSG00000031003	0.235818	82	12.6821	is6	0.889835	0.0701649
ENSG00000031003	0.235818	55.991	2.4704	is3	0.952702	0.385647
ENSG00000031003	0.235818	63.437	3.85376	is2	0.878279	0.227902
ENSG00000031003	0.235818	43.451	4.61612	is4	0.586831	0.127127
ENSG00000031003	0.235818	42.418	5.94709	is5	0.812607	0.136639
ENSG00000031081	0.0172452	0.219	0.21608	is3	0.00372634	0.0172452
ENSG00000031698	0.00329878	5.723	23.3255	is1	0.175821	0.0075377
ENSG00000031698	0.00329878	4.18	29.6381	is2	0.0578717	0.00195261
ENSG00000031698	0.00329878	2	89.8242	is6	0.0217033	0.00024162
ENSG00000031698	0.00329878	14.6	50.2177	is3	0.248423	0.00494692
ENSG00000031698	0.00329878	2.45	40.1414	is4	0.0330887	0.000824303
ENSG00000031698	0.00329878	13.309	59.438	is5	0.254962	0.00428955
ENSG00000031823	0.00554845	1.326	2.60498	is1	0.040737	0.0156381
ENSG00000031823	0.00554845	1	15.4229	is6	0.0108517	0.000703607
ENSG00000031823	0.00554845	5.55	8.76052	is2	0.0768392	0.00877108
ENSG00000031823	0.00554845	1	11.689	is5	0.0191571	0.0016389
ENSG00000031823	0.00554845	1	6.86162	is3	0.0170153	0.00247978
ENSG00000031823	0.00554845	2.658	8.84348	is4	0.0358979	0.00405925
ENSG00000032219	0.0147409	0.966	1.9136	is1	0.0296772	0.0155085
ENSG00000032219	0.0147409	6	6.12446	is6	0.0651099	0.0106311
ENSG00000032219	0.0147409	2.195	1.94343	is3	0.0373485	0.0192179
ENSG00000032219	0.0147409	4.499	3.94484	is4	0.0607616	0.0154028
ENSG00000032219	0.0147409	1.337	5.32063	is5	0.0256131	0.00481392
ENSG00000032219	0.0147409	7.313	4.42692	is2	0.101248	0.0228709
ENSG00000032389	0.00313899	1.364	4.84116	is4	0.0184216	0.00380521
ENSG00000032389	0.00313899	0.77	4.05819	is3	0.0131018	0.00322847
ENSG00000032389	0.00313899	0.866	5.03072	is2	0.0119897	0.00238329
ENSG00000032444	0.00204806	1.17	7.35582	is3	0.0199079	0.00270641
ENSG00000032444	0.00204806	0.385	11.2393	is4	0.00519965	0.000462633
ENSG00000032444	0.00204806	0.229	2.36469	is1	0.00703528	0.00297514
ENSG00000032742	0.0702533	12.047	2.70039	is4	0.162702	0.0602512
ENSG00000032742	0.0702533	11.707	4.12085	is5	0.224273	0.0544238
ENSG00000032742	0.0702533	5.151	1.51777	is1	0.158248	0.104263
ENSG00000032742	0.0702533	14.67	1.7861	is3	0.249614	0.139754
ENSG00000032742	0.0702533	9.617	2.9209	is2	0.133146	0.045584
ENSG00000032742	0.0702533	11.505	7.24027	is6	0.124848	0.0172436
ENSG00000033011	0.0241205	5.463	3.56576	is5	0.104655	0.0293501
ENSG00000033011	0.0241205	1.211	1.59309	is1	0.037204	0.0233534
ENSG00000033011	0.0241205	8.081	2.99546	is4	0.109139	0.0364347
ENSG00000033011	0.0241205	2	2.88857	is2	0.0276898	0.009586
ENSG00000033011	0.0241205	5	1.94651	is3	0.0850764	0.0437071
ENSG00000033011	0.0241205	2	9.47173	is6	0.0217033	0.00229138
ENSG00000033030	0.0181914	2.146	3.25308	is4	0.028983	0.00890939
ENSG00000033030	0.0181914	5.42	2.24178	is3	0.0922228	0.0411381
ENSG00000033030	0.0181914	2.403	1.94041	is1	0.0738243	0.0380457
ENSG00000033030	0.0181914	1	7.23511	is6	0.0108517	0.00149986
ENSG00000033030	0.0181914	2.201	4.89866	is5	0.0421648	0.00860742
ENSG00000033030	0.0181914	2.06	2.60511	is2	0.0285205	0.0109479
ENSG00000033050	0.00208612	0.458	3.0396	is2	0.00634096	0.00208612
ENSG00000033122	0.0514677	0.8	0.264481	is3	0.0136122	0.0514677
ENSG00000033170	0.0620709	8.044	3.10285	is1	0.247126	0.0796448
ENSG00000033170	0.0620709	39.333	12.1672	is6	0.426828	0.0350801
ENSG00000033170	0.0620709	19.829	4.85198	is4	0.267802	0.0551945
ENSG00000033170	0.0620709	19.387	3.26909	is3	0.329875	0.100907
ENSG00000033170	0.0620709	16.698	7.40885	is5	0.319886	0.0431761
ENSG00000033170	0.0620709	25.5	6.04298	is2	0.353045	0.0584223
ENSG00000033178	0.00659881	3.101	5.97604	is3	0.0527644	0.00882932
ENSG00000033178	0.00659881	2.991	5.81775	is1	0.0918887	0.0157945
ENSG00000033178	0.00659881	2	12.8629	is5	0.0383143	0.00297867
ENSG00000033178	0.00659881	3.059	8.63867	is2	0.0423516	0.00490256
ENSG00000033178	0.00659881	3.714	18.5396	is6	0.040303	0.00217389
ENSG00000033178	0.00659881	3.824	10.5101	is4	0.0516454	0.00491389
ENSG00000033327	0.00356912	0.068	3.19653	is4	0.00091838	0.000287305
ENSG00000033327	0.00356912	0.051	2.4823	is3	0.000867779	0.000349586
ENSG00000033327	0.00356912	0.05	0.929092	is1	0.00153609	0.00165332
ENSG00000033327	0.00356912	2.337	4.55093	is5	0.0447702	0.0098376
ENSG00000033327	0.00356912	1.063	2.57391	is2	0.0147171	0.0057178
ENSG00000033627	0.0307418	85.229	18.1782	is3	1.45019	0.0797768
ENSG00000033627	0.0307418	43.979	48.3046	is6	0.477245	0.0098799
ENSG00000033627	0.0307418	8.493	5.86943	is1	0.26092	0.044454
ENSG00000033627	0.0307418	21.641	29.9344	is4	0.292274	0.00976385
ENSG00000033627	0.0307418	45.161	18.273	is2	0.62525	0.0342171
ENSG00000033627	0.0307418	11.244	33.873	is5	0.215403	0.00635913
ENSG00000033800	0.0464076	22.437	6.57781	is3	0.381772	0.0580393
ENSG00000033800	0.0464076	28.619	16.4197	is6	0.310563	0.0189141
ENSG00000033800	0.0464076	44.111	10.7954	is4	0.595745	0.0551853
ENSG00000033800	0.0464076	11.458	4.16571	is1	0.35201	0.0845017
ENSG00000033800	0.0464076	27.197	8.16176	is2	0.37654	0.0461346
ENSG00000033800	0.0464076	12.743	15.5779	is5	0.244119	0.0156709
ENSG00000033867	0.051861	16.878	14.7101	is6	0.183154	0.0124509
ENSG00000033867	0.051861	21.225	6.27457	is2	0.293858	0.0468332
ENSG00000033867	0.051861	27.123	3.77821	is3	0.461505	0.122149
ENSG00000033867	0.051861	11.198	4.91872	is1	0.344022	0.0699414
ENSG00000033867	0.051861	18.61	7.23935	is4	0.251339	0.0347185
ENSG00000033867	0.051861	10.879	8.3122	is5	0.20841	0.0250728
ENSG00000034053	0.016372	0.2	0.239925	is2	0.00276898	0.011541
ENSG00000034053	0.016372	0.308	0.278281	is5	0.0059004	0.021203
ENSG00000034152	0.00353513	1.896	5.89314	is2	0.0262499	0.00445432
ENSG00000034152	0.00353513	0.556	3.61648	is3	0.00946049	0.00261594
ENSG00000034677	0.0190907	14.897	24.1842	is6	0.161657	0.00668439
ENSG00000034677	0.0190907	11.448	15.4787	is5	0.219311	0.0141686
ENSG00000034677	0.0190907	4.963	4.61009	is1	0.152472	0.0330735
ENSG00000034677	0.0190907	14.227	13.1659	is4	0.192144	0.0145941
ENSG00000034677	0.0190907	14.482	13.1991	is2	0.200502	0.0151905
ENSG00000034677	0.0190907	10.734	5.92357	is3	0.182642	0.0308331
ENSG00000034693	0.0293979	7.201	2.28021	is1	0.221227	0.0970207
ENSG00000034693	0.0293979	2.566	2.44895	is3	0.0436612	0.0178285
ENSG00000034693	0.0293979	4.748	3.25286	is4	0.0641245	0.0197133
ENSG00000034693	0.0293979	5.571	8.28078	is6	0.0604546	0.00730059
ENSG00000034693	0.0293979	6.781	3.21614	is2	0.0938823	0.029191
ENSG00000034693	0.0293979	1.823	6.54814	is5	0.0349234	0.00533334
ENSG00000035115	0.00175084	1.936	14.302	is4	0.0261468	0.00182819
ENSG00000035115	0.00175084	1	16.789	is5	0.0191571	0.00114105
ENSG00000035115	0.00175084	1.105	13.8012	is2	0.0152986	0.0011085
ENSG00000035115	0.00175084	1	32.8459	is6	0.0108517	0.00033038
ENSG00000035115	0.00175084	2.507	9.81512	is3	0.0426573	0.00434608
ENSG00000035403	0.00679581	3	19.369	is6	0.032555	0.00168078
ENSG00000035403	0.00679581	1.507	9.65308	is5	0.0288698	0.00299074
ENSG00000035403	0.00679581	2.028	3.30062	is3	0.034507	0.0104547
ENSG00000035403	0.00679581	0.857	2.40278	is1	0.0263285	0.0109575
ENSG00000035403	0.00679581	2.416	6.66434	is2	0.0334493	0.00501914
ENSG00000035403	0.00679581	3.312	4.62473	is4	0.0447305	0.00967202
ENSG00000035664	0.00361503	1	10.8402	is6	0.0108517	0.00100106
ENSG00000035664	0.00361503	0.2	4.10194	is2	0.00276898	0.000675041
ENSG00000035664	0.00361503	0.154	1.8228	is1	0.00473115	0.00259554
ENSG00000035664	0.00361503	1	7.78066	is5	0.0191571	0.00246215
ENSG00000035664	0.00361503	2.437	3.15009	is3	0.0414662	0.0131635
ENSG00000035664	0.00361503	0.459	3.45758	is4	0.00619907	0.00179289
ENSG00000035681	0.0192045	11.902	9.84207	is5	0.228008	0.0231667
ENSG00000035681	0.0192045	1	11.6742	is6	0.0108517	0.00092954
ENSG00000035681	0.0192045	4.165	2.24384	is1	0.127956	0.0570254
ENSG00000035681	0.0192045	4.956	5.42493	is2	0.0686153	0.0126482
ENSG00000035681	0.0192045	2.1	2.95567	is3	0.0357321	0.0120893
ENSG00000035681	0.0192045	4.576	6.59717	is4	0.0618016	0.00936789
ENSG00000035687	0.0260567	1.793	5.59658	is5	0.0343487	0.00613745
ENSG00000035687	0.0260567	4.194	2.53787	is1	0.128847	0.0507698
ENSG00000035687	0.0260567	10.349	11.5088	is6	0.112304	0.00975805
ENSG00000035687	0.0260567	5.478	4.08349	is2	0.0758424	0.0185729
ENSG00000035687	0.0260567	6.494	2.48451	is3	0.110497	0.0444745
ENSG00000035687	0.0260567	7.959	4.03688	is4	0.107491	0.0266272
ENSG00000035862	0.00282843	2.756	16.5795	is3	0.0468941	0.00282843
ENSG00000035928	0.0100242	3.808	7.46245	is3	0.0647942	0.0086827
ENSG00000035928	0.0100242	2.634	4.271	is1	0.0809211	0.0189466
ENSG00000035928	0.0100242	17.271	17.4701	is6	0.187419	0.010728
ENSG00000035928	0.0100242	7.092	10.908	is4	0.0957816	0.0087809
ENSG00000035928	0.0100242	4.151	8.43696	is2	0.0574702	0.00681172
ENSG00000035928	0.0100242	6.13	18.9555	is5	0.117433	0.00619519
ENSG00000036054	0.0358736	21.279	3.61725	is3	0.362068	0.100095
ENSG00000036054	0.0358736	3.711	3.14601	is1	0.114008	0.036239
ENSG00000036054	0.0358736	18.118	13.2348	is6	0.19661	0.0148555
ENSG00000036054	0.0358736	4.355	4.7673	is4	0.0588168	0.0123376
ENSG00000036054	0.0358736	6.186	7.52421	is5	0.118506	0.01575
ENSG00000036054	0.0358736	12.895	4.96403	is2	0.17853	0.0359647
ENSG00000036257	0.0323942	12.086	10.2046	is3	0.205647	0.0201524
ENSG00000036257	0.0323942	6.109	21.1695	is5	0.117031	0.00552827
ENSG00000036257	0.0323942	23.89	5.27565	is1	0.733942	0.139119
ENSG00000036257	0.0323942	6	34.8568	is6	0.0651099	0.00186792
ENSG00000036257	0.0323942	11.369	13.4698	is2	0.157403	0.0116856
ENSG00000036257	0.0323942	17.132	14.45	is4	0.231378	0.0160123
ENSG00000036448	0.0328254	0.2	0.146149	is3	0.00340305	0.0232849
ENSG00000036448	0.0328254	0.112	0.0506444	is5	0.0021456	0.0423659
ENSG00000036530	0.015237	1	0.908638	is2	0.0138449	0.015237
ENSG00000036549	0.0689819	41.864	10.4113	is2	0.579603	0.0556706
ENSG00000036549	0.0689819	44.204	12.6573	is4	0.597001	0.0471667
ENSG00000036549	0.0689819	28	27.3467	is6	0.303846	0.0111109
ENSG00000036549	0.0689819	32.01	7.77062	is1	0.983403	0.126554
ENSG00000036549	0.0689819	37.012	16.0491	is5	0.709044	0.0441797
ENSG00000036549	0.0689819	53.885	7.09597	is3	0.916868	0.12921
ENSG00000036565	0.0709081	0.15	0.0285699	is4	0.00202584	0.0709081
ENSG00000036672	0.000823666	0.218	3.57453	is4	0.00294422	0.000823666
ENSG00000036828	0.00696947	1.491	3.3466	is1	0.0458061	0.0136874
ENSG00000036828	0.00696947	7.141	13.49	is4	0.0964434	0.00714927
ENSG00000036828	0.00696947	3.299	15.304	is5	0.0631994	0.00412961
ENSG00000036828	0.00696947	1.209	12.2788	is2	0.0167385	0.0013632
ENSG00000036828	0.00696947	8.18	10.4113	is3	0.139185	0.0133686
ENSG00000036828	0.00696947	4	20.4872	is6	0.0434066	0.00211872
ENSG00000037042	0.0211657	3	2.42649	is2	0.0415347	0.0171172
ENSG00000037042	0.0211657	1	3.74768	is4	0.0135056	0.00360372
ENSG00000037042	0.0211657	1	0.678902	is1	0.0307217	0.0452521
ENSG00000037042	0.0211657	3	1.71959	is3	0.0510458	0.0296849
ENSG00000037042	0.0211657	2	3.76712	is5	0.0383143	0.0101707
ENSG00000037474	0.0150178	4.872	3.38966	is3	0.0828984	0.0244563
ENSG00000037474	0.0150178	3.571	15.4614	is6	0.0387512	0.00250631
ENSG00000037474	0.0150178	4.444	4.95601	is2	0.0615267	0.0124146
ENSG00000037474	0.0150178	4.367	6.59232	is4	0.0589789	0.00894661
ENSG00000037474	0.0150178	5.826	8.87332	is5	0.111609	0.0125781
ENSG00000037474	0.0150178	2.167	2.27953	is1	0.066574	0.0292051
ENSG00000037637	0.0213062	4.549	2.16871	is2	0.0629805	0.0290406
ENSG00000037637	0.0213062	2.264	3.50882	is5	0.0433717	0.0123608
ENSG00000037637	0.0213062	4.799	1.94238	is3	0.0816563	0.0420393
ENSG00000037637	0.0213062	0.325	0.967808	is1	0.00998456	0.0103167
ENSG00000037637	0.0213062	7.556	7.01279	is6	0.0819951	0.0116922
ENSG00000037637	0.0213062	4.479	2.70203	is4	0.0604915	0.0223874
ENSG00000037749	0.00949062	2.188	2.17	is1	0.0672192	0.0309765
ENSG00000037749	0.00949062	0.788	2.80976	is3	0.013408	0.00477195
ENSG00000037749	0.00949062	2.716	3.7683	is2	0.0376027	0.00997869
ENSG00000037749	0.00949062	1.645	5.00586	is5	0.0315135	0.00629532
ENSG00000037749	0.00949062	2	12.2171	is6	0.0217033	0.00177646
ENSG00000037749	0.00949062	1	4.29459	is4	0.0135056	0.00314479
ENSG00000037757	0.00401431	1	3.37789	is4	0.0135056	0.00399823
ENSG00000037757	0.00401431	0.328	1.38473	is3	0.00558101	0.0040304
ENSG00000038002	0.00313417	1.038	4.47288	is4	0.0140188	0.00313417
ENSG00000038210	0.026505	2.077	1.69343	is5	0.0397894	0.0234963
ENSG00000038210	0.026505	3.418	0.829461	is4	0.0461621	0.0556531
ENSG00000038210	0.026505	1.26	0.712526	is3	0.0214392	0.0300891
ENSG00000038210	0.026505	3	1.09079	is2	0.0415347	0.0380776
ENSG00000038210	0.026505	1	4.42696	is6	0.0108517	0.00245126
ENSG00000038210	0.026505	0.336	1.11444	is1	0.0103225	0.0092625
ENSG00000038219	0.0129638	1.598	1.69465	is1	0.0490933	0.0289696
ENSG00000038219	0.0129638	2.694	7.44426	is5	0.0516093	0.00693277
ENSG00000038219	0.0129638	8.401	5.12684	is4	0.11346	0.0221307
ENSG00000038219	0.0129638	0.4	2.78215	is3	0.00680611	0.00244635
ENSG00000038219	0.0129638	1.312	4.18557	is2	0.0181645	0.0043398
ENSG00000038274	0.0125149	1	13.2866	is6	0.0108517	0.000816737
ENSG00000038274	0.0125149	6.184	3.44931	is4	0.0835186	0.0242131
ENSG00000038295	0.0820768	0.063	0.0423096	is3	0.00107196	0.0253361
ENSG00000038295	0.0820768	1	0.468593	is6	0.0108517	0.023158
ENSG00000038295	0.0820768	0.5	0.221038	is2	0.00692245	0.0313179
ENSG00000038295	0.0820768	1	0.420997	is5	0.0191571	0.0455042
ENSG00000038295	0.0820768	1.188	0.128031	is1	0.0364974	0.285068
ENSG00000038358	0.000976543	1	11.1123	is6	0.0108517	0.000976543
ENSG00000038382	0.0303087	17.862	6.80748	is3	0.303927	0.044646
ENSG00000038382	0.0303087	23.981	13.7702	is2	0.332015	0.0241111
ENSG00000038382	0.0303087	30.523	30.8622	is6	0.331225	0.0107324
ENSG00000038382	0.0303087	7.833	20.8388	is5	0.150058	0.00720089
ENSG00000038382	0.0303087	22.751	13.1245	is4	0.307266	0.0234116
ENSG00000038382	0.0303087	7.887	3.37701	is1	0.242302	0.0717505
ENSG00000038427	0.0158324	1.875	1.28615	is3	0.0319036	0.0248056
ENSG00000038427	0.0158324	2	2.3772	is2	0.0276898	0.0116481
ENSG00000038427	0.0158324	0.527	0.62951	is1	0.0161904	0.025719
ENSG00000038427	0.0158324	0.31	3.61936	is4	0.00418673	0.00115676
ENSG00000038532	0.0893087	18.262	2.33719	is3	0.310733	0.132952
ENSG00000038532	0.0893087	13.96	3.76139	is2	0.193275	0.0513839
ENSG00000038532	0.0893087	8.246	1.04607	is1	0.253331	0.242174
ENSG00000038532	0.0893087	14.06	6.34934	is5	0.269349	0.0424216
ENSG00000038532	0.0893087	15.618	4.54226	is4	0.21093	0.0464374
ENSG00000038532	0.0893087	18	9.53553	is6	0.19533	0.0204844
ENSG00000038945	0.00668832	0.182	1.60677	is4	0.00245802	0.00152979
ENSG00000038945	0.00668832	0.9	1.05179	is2	0.0124604	0.0118469
ENSG00000039068	0.00495195	4.278	20.9297	is3	0.0727913	0.0034779
ENSG00000039068	0.00495195	5.591	66.3316	is5	0.107108	0.00161473
ENSG00000039068	0.00495195	16.151	64.7075	is6	0.175265	0.00270858
ENSG00000039068	0.00495195	10.516	30.8615	is4	0.142025	0.004602
ENSG00000039068	0.00495195	10.334	34.4867	is2	0.143073	0.00414865
ENSG00000039068	0.00495195	3.732	8.71237	is1	0.114654	0.0131599
ENSG00000039123	0.0202673	11.567	8.13361	is3	0.196816	0.0241978
ENSG00000039123	0.0202673	10.958	15.6737	is5	0.209924	0.0133933
ENSG00000039123	0.0202673	9	24.4117	is6	0.0976649	0.00400074
ENSG00000039123	0.0202673	13.085	11.2056	is4	0.176721	0.0157708
ENSG00000039123	0.0202673	16.002	12.3185	is2	0.221546	0.0179848
ENSG00000039123	0.0202673	10.921	7.25329	is1	0.335512	0.0462565
ENSG00000039139	0.126179	9.253	0.80025	is3	0.157442	0.196741
ENSG00000039139	0.126179	16.142	5.53343	is6	0.175167	0.0316562
ENSG00000039139	0.126179	8.532	1.48569	is4	0.11523	0.0775595
ENSG00000039139	0.126179	3.273	2.57867	is5	0.0627013	0.0243154
ENSG00000039139	0.126179	9.833	0.964016	is1	0.302087	0.313363
ENSG00000039139	0.126179	14.41	1.75872	is2	0.199505	0.113438
ENSG00000039319	0.0105935	2.899	2.40591	is3	0.0493273	0.0205025
ENSG00000039319	0.0105935	3.237	5.3198	is4	0.0437176	0.00821791
ENSG00000039319	0.0105935	0.324	7.0008	is5	0.00620691	0.0008866
ENSG00000039319	0.0105935	6	13.8037	is6	0.0651099	0.00471684
ENSG00000039319	0.0105935	2	2.89694	is1	0.0614435	0.0212098
ENSG00000039319	0.0105935	2.78	4.79463	is2	0.0384888	0.00802748
ENSG00000039537	0.0191931	0.188	0.43067	is1	0.00577569	0.0134109
ENSG00000039537	0.0191931	1.932	0.762647	is2	0.0267483	0.035073
ENSG00000039537	0.0191931	0.674	0.493956	is5	0.0129119	0.0261398
ENSG00000039537	0.0191931	0.15	0.942832	is4	0.00202584	0.00214867
ENSG00000039560	0.0154029	1	1.97309	is1	0.0307217	0.0155704
ENSG00000039560	0.0154029	3	4.6052	is4	0.0405168	0.00879804
ENSG00000039560	0.0154029	4.301	8.74042	is5	0.0823948	0.00942687
ENSG00000039560	0.0154029	3.441	4.0028	is2	0.0476403	0.0119018
ENSG00000039560	0.0154029	4.622	2.51121	is3	0.0786446	0.0313174
ENSG00000039650	0.00043014	0.16	7.12592	is5	0.00306514	0.00043014
ENSG00000040199	0.0921058	5.357	1.1004	is1	0.164576	0.14956
ENSG00000040199	0.0921058	9.887	1.51335	is3	0.16823	0.111164
ENSG00000040199	0.0921058	19.633	3.01829	is4	0.265155	0.0878494
ENSG00000040199	0.0921058	7.638	6.58417	is6	0.0828849	0.0125885
ENSG00000040199	0.0921058	13.154	3.65537	is5	0.251993	0.0689378
ENSG00000040199	0.0921058	18.819	2.12631	is2	0.260547	0.122535
ENSG00000040275	0.0167795	1.399	1.15433	is2	0.019369	0.0167795
ENSG00000040341	0.0304692	13.984	9.27814	is4	0.188862	0.0203556
ENSG00000040341	0.0304692	19.918	9.77635	is2	0.275763	0.0282071
ENSG00000040341	0.0304692	12.46	18.8491	is6	0.135212	0.00717339
ENSG00000040341	0.0304692	21.842	6.25339	is3	0.371648	0.0594313
ENSG00000040341	0.0304692	9.429	4.96206	is1	0.289675	0.058378
ENSG00000040341	0.0304692	7.576	15.6565	is5	0.145134	0.00926992
ENSG00000040487	0.00362562	1	3.72504	is4	0.0135056	0.00362562
ENSG00000040531	0.00969588	2	1.869	is2	0.0276898	0.0148153
ENSG00000040531	0.00969588	0.475	1.76605	is3	0.00808225	0.00457647
ENSG00000040731	0.0281648	3.557	1.94221	is4	0.0480394	0.0247344
ENSG00000040731	0.0281648	4.086	1.35177	is3	0.0695244	0.0514323
ENSG00000040731	0.0281648	1.33	1.3579	is1	0.0408599	0.0300904
ENSG00000040731	0.0281648	2	7.23716	is6	0.0217033	0.00299887
ENSG00000040731	0.0281648	5.48	5.80637	is5	0.104981	0.0180803
ENSG00000040731	0.0281648	6.198	2.06016	is2	0.0858107	0.0416523
ENSG00000040933	0.00634583	2.019	3.8323	is3	0.0343538	0.00896429
ENSG00000040933	0.00634583	0.913	1.44592	is1	0.0280489	0.0193986
ENSG00000040933	0.00634583	0.768	6.90551	is4	0.0103723	0.00150203
ENSG00000040933	0.00634583	2	11.7821	is6	0.0217033	0.00184206
ENSG00000040933	0.00634583	1.229	6.96322	is5	0.0235441	0.00338121
ENSG00000040933	0.00634583	1.314	6.09095	is2	0.0181922	0.00298676
ENSG00000041353	0.014818	0.674	0.594978	is5	0.0129119	0.0217015
ENSG00000041353	0.014818	1	1.36765	is6	0.0108517	0.00793451
ENSG00000041357	0.0148027	1	43.0332	is6	0.0108517	0.000252169
ENSG00000041357	0.0148027	18.881	7.63969	is3	0.321265	0.0420521
ENSG00000041357	0.0148027	3.147	9.88255	is1	0.0966813	0.00978303
ENSG00000041357	0.0148027	1	21.3253	is5	0.0191571	0.000898328
ENSG00000041357	0.0148027	9.885	13.5581	is2	0.136857	0.0100941
ENSG00000041357	0.0148027	21.207	11.1286	is4	0.286413	0.0257367
ENSG00000041515	0.310521	3.612	0.178254	is3	0.0614592	0.344784
ENSG00000041515	0.310521	3.344	0.301761	is4	0.0451627	0.149664
ENSG00000041515	0.310521	6.35	0.254175	is2	0.0879151	0.345884
ENSG00000041515	0.310521	3.063	0.108633	is1	0.0941007	0.866223
ENSG00000041515	0.310521	9	1.04936	is6	0.0976649	0.0930711
ENSG00000041515	0.310521	1.944	0.586463	is5	0.0372415	0.0635018
ENSG00000041802	0.00399068	0.765	3.04446	is3	0.0130167	0.00427554
ENSG00000041802	0.00399068	1.996	4.11687	is2	0.0276344	0.00671249
ENSG00000041802	0.00399068	0.319	6.21046	is5	0.00611112	0.000984005
ENSG00000042062	0.0204514	1	0.922463	is4	0.0135056	0.0146408
ENSG00000042062	0.0204514	0.188	0.219926	is1	0.00577569	0.0262619
ENSG00000042088	0.0121721	3.279	2.1025	is2	0.0453974	0.0215922
ENSG00000042088	0.0121721	2.559	2.38659	is4	0.0345608	0.0144813
ENSG00000042088	0.0121721	0.188	1.01028	is1	0.00577569	0.0057169
ENSG00000042088	0.0121721	0.897	1.04004	is3	0.0152627	0.014675
ENSG00000042088	0.0121721	1	5.11504	is6	0.0108517	0.00212152
ENSG00000042088	0.0121721	1.965	2.60589	is5	0.0376438	0.0144456
ENSG00000042286	0.017873	5.426	1.48646	is3	0.0923249	0.0621106
ENSG00000042286	0.017873	1.383	1.77261	is2	0.0191475	0.0108019
ENSG00000042286	0.017873	3	3.99587	is6	0.032555	0.00814715
ENSG00000042286	0.017873	0.845	1.62203	is4	0.0114122	0.00703578
ENSG00000042286	0.017873	0.165	2.48968	is5	0.00316093	0.00126961
ENSG00000042317	0.0406557	2.442	3.79891	is2	0.0338092	0.00889972
ENSG00000042317	0.0406557	1	10.8709	is6	0.0108517	0.000998231
ENSG00000042317	0.0406557	8.307	3.62958	is3	0.141346	0.0389428
ENSG00000042317	0.0406557	21.279	6.97208	is5	0.407645	0.0584682
ENSG00000042317	0.0406557	12.951	4.05981	is1	0.397877	0.0980039
ENSG00000042317	0.0406557	12.956	4.53061	is4	0.174978	0.0386214
ENSG00000042429	0.0355335	4.004	2.26435	is3	0.0681291	0.0300877
ENSG00000042429	0.0355335	2	10.0439	is6	0.0217033	0.00216085
ENSG00000042429	0.0355335	7.36	3.7981	is4	0.0994011	0.0261713
ENSG00000042429	0.0355335	6.468	5.11306	is5	0.123908	0.0242337
ENSG00000042429	0.0355335	5.622	2.44166	is1	0.172718	0.0707379
ENSG00000042429	0.0355335	16.308	3.77501	is2	0.225783	0.0598098
ENSG00000042445	0.000966377	0.152	2.08052	is1	0.0046697	0.00224449
ENSG00000042445	0.000966377	0.11	4.68858	is4	0.00148561	0.000316859
ENSG00000042445	0.000966377	0.232	6.00809	is5	0.00444445	0.000739745
ENSG00000042445	0.000966377	0.202	4.95499	is2	0.00279667	0.000564414
ENSG00000042753	0.005457	2.038	8.00005	is3	0.0346771	0.00433461
ENSG00000042753	0.005457	27.085	25.3777	is6	0.293917	0.0115817
ENSG00000042753	0.005457	1.042	9.85789	is2	0.0144264	0.00146344
ENSG00000042753	0.005457	1.866	9.7327	is4	0.0252014	0.00258936
ENSG00000042753	0.005457	1.202	5.04756	is1	0.0369275	0.00731591
ENSG00000042781	0.271131	3.935	0.0975311	is3	0.0669551	0.6865
ENSG00000042781	0.271131	9.246	1.7134	is6	0.100334	0.0585587
ENSG00000042781	0.271131	0.827	0.0948759	is1	0.0254069	0.267791
ENSG00000042781	0.271131	1.597	0.149542	is4	0.0215684	0.14423
ENSG00000042781	0.271131	2.9	0.158122	is2	0.0401502	0.253919
ENSG00000042781	0.271131	12.526	1.11203	is5	0.239962	0.215787
ENSG00000042813	0.297174	0.8	0.114171	is3	0.0136122	0.119226
ENSG00000042813	0.297174	1.75	0.0583289	is1	0.053763	0.921722
ENSG00000042813	0.297174	1.45	0.0686605	is4	0.0195831	0.285216
ENSG00000042813	0.297174	1.333	0.241565	is6	0.0144653	0.0598813
ENSG00000042813	0.297174	1.308	0.158728	is5	0.0250575	0.157864
ENSG00000042813	0.297174	3	0.17369	is2	0.0415347	0.239132
ENSG00000042832	0.0144024	0.086	0.146846	is4	0.00116148	0.00790952
ENSG00000042832	0.0144024	0.25	0.165647	is2	0.00346123	0.0208952
ENSG00000043093	0.00643357	0.995	3.99913	is4	0.0134381	0.00336025
ENSG00000043093	0.00643357	0.479	2.65694	is3	0.00815031	0.00306755
ENSG00000043093	0.00643357	0.6	3.97912	is2	0.00830694	0.00208763
ENSG00000043093	0.00643357	1	1.78419	is1	0.0307217	0.0172188
ENSG00000043143	0.00331107	4	11.9216	is6	0.0434066	0.003641
ENSG00000043143	0.00331107	2.167	8.3049	is5	0.0415135	0.00499868
ENSG00000043143	0.00331107	0.609	7.99083	is4	0.0082249	0.00102929
ENSG00000043143	0.00331107	1.763	7.17536	is2	0.0244086	0.00340172
ENSG00000043143	0.00331107	1.114	5.43953	is3	0.018955	0.00348468
ENSG00000043514	0.0318091	5.329	8.42052	is6	0.0578285	0.00686756
ENSG00000043514	0.0318091	6.57	4.01341	is2	0.090961	0.0226643
ENSG00000043514	0.0318091	3.458	3.17377	is4	0.0467023	0.0147151
ENSG00000043514	0.0318091	4.412	1.5015	is1	0.135544	0.0902729
ENSG00000043514	0.0318091	4.946	1.92305	is3	0.0841575	0.0437626
ENSG00000043514	0.0318091	3.268	4.97965	is5	0.0626055	0.0125723
ENSG00000044090	0.000980896	0.26	3.66978	is2	0.00359967	0.000980896
ENSG00000044115	0.00448429	8.508	82.7248	is6	0.0923259	0.00111606
ENSG00000044115	0.00448429	8.251	35.2726	is4	0.111435	0.00315924
ENSG00000044115	0.00448429	14.766	38.8957	is2	0.204434	0.00525594
ENSG00000044115	0.00448429	12.01	26.9515	is3	0.204353	0.00758227
ENSG00000044115	0.00448429	3.853	16.8668	is1	0.118371	0.00701798
ENSG00000044115	0.00448429	8.569	59.1719	is5	0.164157	0.00277425
ENSG00000044446	0.00604648	2.784	6.34736	is4	0.0375996	0.00592365
ENSG00000044446	0.00604648	3.65	2.95749	is3	0.0621057	0.0209995
ENSG00000044446	0.00604648	1.057	4.83221	is2	0.0146341	0.00302844
ENSG00000044446	0.00604648	0.355	6.64729	is5	0.00680078	0.00102309
ENSG00000044446	0.00604648	4.619	12.1822	is6	0.0501238	0.00411453
ENSG00000044446	0.00604648	0.053	1.36864	is1	0.00162825	0.00118969
ENSG00000044459	0.145424	7.525	0.877478	is2	0.104183	0.11873
ENSG00000044459	0.145424	6.615	1.52368	is5	0.126724	0.0831702
ENSG00000044459	0.145424	8.896	0.81262	is4	0.120146	0.14785
ENSG00000044459	0.145424	7.714	1.98884	is6	0.0837096	0.0420896
ENSG00000044459	0.145424	5.388	0.468773	is3	0.0916783	0.195571
ENSG00000044459	0.145424	3.134	0.337676	is1	0.0962819	0.285131
ENSG00000044524	0.141754	1	0.115397	is1	0.0307217	0.266226
ENSG00000044524	0.141754	1.15	0.490089	is4	0.0155314	0.031691
ENSG00000044524	0.141754	2	0.201802	is3	0.0340305	0.168634
ENSG00000044524	0.141754	1.749	0.241028	is2	0.0242147	0.100465
ENSG00000044574	0.00159131	0.971	6.91003	is1	0.0298308	0.00431703
ENSG00000044574	0.00159131	1	37.0562	is2	0.0138449	0.000373619
ENSG00000044574	0.00159131	0.195	31.6173	is4	0.00263359	8.32959e-05
ENSG00000046604	0.00434178	0.811	3.09723	is1	0.0249153	0.0080444
ENSG00000046604	0.00434178	1.144	4.53232	is3	0.0194655	0.00429482
ENSG00000046604	0.00434178	0.399	11.1402	is5	0.0076437	0.000686135
ENSG00000046651	0.0181566	0.187	2.46042	is1	0.00574496	0.00233495
ENSG00000046651	0.0181566	2	8.33772	is6	0.0217033	0.00260302
ENSG00000046651	0.0181566	3.432	5.23084	is5	0.0657473	0.0125692
ENSG00000046651	0.0181566	8.352	2.85335	is2	0.115633	0.0405252
ENSG00000046651	0.0181566	3.192	2.57664	is4	0.0431098	0.016731
ENSG00000046651	0.0181566	3.109	1.54787	is3	0.0529005	0.0341763
ENSG00000046889	0.134469	1.207	0.255109	is5	0.0231227	0.0906383
ENSG00000046889	0.134469	0.563	0.0471678	is1	0.0172963	0.366698
ENSG00000046889	0.134469	1.928	0.295445	is4	0.0260388	0.0881341
ENSG00000046889	0.134469	0.6	0.299735	is2	0.00830694	0.0277143
ENSG00000046889	0.134469	0.75	0.0587604	is3	0.0127615	0.217178
ENSG00000046889	0.134469	0.902	0.595026	is6	0.00978819	0.01645
ENSG00000047056	0.0646613	9.935	4.06964	is4	0.134178	0.0329705
ENSG00000047056	0.0646613	12.251	3.24148	is2	0.169614	0.0523261
ENSG00000047056	0.0646613	6.454	4.00458	is5	0.12364	0.0308747
ENSG00000047056	0.0646613	14.119	2.70429	is3	0.240239	0.0888361
ENSG00000047056	0.0646613	11.778	8.30779	is6	0.127811	0.0153845
ENSG00000047056	0.0646613	6.077	1.1141	is1	0.186696	0.167576
ENSG00000047188	0.0422556	6.008	3.85293	is2	0.0831802	0.0215888
ENSG00000047188	0.0422556	5.587	2.22148	is3	0.0950643	0.0427933
ENSG00000047188	0.0422556	7.529	4.78358	is4	0.101684	0.0212568
ENSG00000047188	0.0422556	2	11.102	is6	0.0217033	0.0019549
ENSG00000047188	0.0422556	8.172	4.65754	is5	0.156552	0.0336126
ENSG00000047188	0.0422556	6.537	1.51766	is1	0.200828	0.132327
ENSG00000047230	0.025198	2.466	1.40622	is3	0.0419597	0.0298386
ENSG00000047230	0.025198	1.161	1.22204	is1	0.0356679	0.0291872
ENSG00000047230	0.025198	5.045	2.23734	is4	0.0681357	0.0304539
ENSG00000047230	0.025198	5.147	2.55292	is2	0.0712597	0.027913
ENSG00000047230	0.025198	5.058	4.19425	is5	0.0968968	0.0231023
ENSG00000047230	0.025198	7	7.10377	is6	0.0759616	0.0106931
ENSG00000047249	0.0234517	9.592	18.8955	is5	0.183755	0.00972482
ENSG00000047249	0.0234517	10.952	29.975	is6	0.118847	0.00396488
ENSG00000047249	0.0234517	12.342	10.1666	is2	0.170874	0.0168074
ENSG00000047249	0.0234517	17.065	12.0869	is4	0.230473	0.019068
ENSG00000047249	0.0234517	11.15	5.70449	is1	0.342547	0.0600488
ENSG00000047249	0.0234517	17.056	9.3326	is3	0.290212	0.0310966
ENSG00000047315	0.00533059	4.351	12.3365	is2	0.0602392	0.00488299
ENSG00000047315	0.00533059	2.575	7.99287	is1	0.0791085	0.00989738
ENSG00000047315	0.00533059	1	35.4536	is6	0.0108517	0.00030608
ENSG00000047315	0.00533059	1.961	12.8766	is4	0.0264845	0.00205679
ENSG00000047315	0.00533059	5.064	9.06076	is3	0.0861653	0.00950972
ENSG00000047346	0.0418466	3.198	1.61423	is1	0.0982481	0.0608638
ENSG00000047346	0.0418466	55.149	6.24427	is2	0.763532	0.122277
ENSG00000047346	0.0418466	10.857	19.4763	is6	0.117816	0.00604923
ENSG00000047346	0.0418466	6.059	10.6268	is5	0.116073	0.0109226
ENSG00000047346	0.0418466	4.472	6.90944	is4	0.060397	0.00874123
ENSG00000047346	0.0418466	8.585	3.45941	is3	0.146076	0.0422257
ENSG00000047365	0.047764	1	0.803697	is1	0.0307217	0.0382255
ENSG00000047365	0.047764	6.377	1.65297	is2	0.0882889	0.0534123
ENSG00000047365	0.047764	3.951	0.69726	is4	0.0533606	0.076529
ENSG00000047365	0.047764	1.588	0.275792	is3	0.0270202	0.0979732
ENSG00000047365	0.047764	2	3.47198	is6	0.0217033	0.00625098
ENSG00000047365	0.047764	1.786	2.41063	is5	0.0342146	0.0141932
ENSG00000047410	0.0128693	5.429	9.08883	is2	0.075164	0.00826992
ENSG00000047410	0.0128693	3.301	10.2803	is4	0.044582	0.00433663
ENSG00000047410	0.0128693	3	19.4583	is6	0.032555	0.00167307
ENSG00000047410	0.0128693	4.807	5.78301	is3	0.0817924	0.0141436
ENSG00000047410	0.0128693	6.01	5.13975	is1	0.184638	0.0359235
ENSG00000047578	0.0115815	4	8.84227	is6	0.0434066	0.00490899
ENSG00000047578	0.0115815	4.964	6.76029	is4	0.0670417	0.00991699
ENSG00000047578	0.0115815	4.378	2.73531	is3	0.0744929	0.0272338
ENSG00000047578	0.0115815	1.769	6.38376	is5	0.033889	0.00530862
ENSG00000047578	0.0115815	0.289	0.926911	is1	0.00887858	0.00957868
ENSG00000047578	0.0115815	4.118	4.54587	is2	0.0570133	0.0125418
ENSG00000047579	0.0419052	4.322	3.22911	is4	0.0583712	0.0180765
ENSG00000047579	0.0419052	6.571	8.01374	is6	0.0713062	0.008898
ENSG00000047579	0.0419052	3.308	5.62825	is5	0.0633718	0.0112596
ENSG00000047579	0.0419052	37.704	2.96967	is2	0.522008	0.17578
ENSG00000047579	0.0419052	0.316	0.790504	is1	0.00970807	0.0122809
ENSG00000047579	0.0419052	3.856	2.6102	is3	0.0656109	0.0251364
ENSG00000047597	0.00614999	0.115	0.252544	is4	0.00155314	0.00614999
ENSG00000047617	0.607742	1.308	0.0775501	is5	0.0250575	0.323114
ENSG00000047617	0.607742	1	0.212867	is6	0.0108517	0.0509786
ENSG00000047617	0.607742	0.376	0.0053078	is1	0.0115514	2.1763
ENSG00000047617	0.607742	1.515	0.125002	is4	0.020461	0.163686
ENSG00000047617	0.607742	4.1	0.174857	is2	0.0567641	0.324631
ENSG00000047621	0.00801604	0.25	3.27542	is2	0.00346123	0.00105673
ENSG00000047621	0.00801604	1.786	5.01555	is5	0.0342146	0.00682171
ENSG00000047621	0.00801604	1.292	1.62926	is3	0.0219837	0.0134931
ENSG00000047621	0.00801604	0.452	1.81017	is1	0.0138862	0.00767123
ENSG00000047621	0.00801604	2.537	3.10431	is4	0.0342637	0.0110375
ENSG00000047644	0.12693	15	5.5858	is6	0.162775	0.0291408
ENSG00000047644	0.12693	10.436	0.635062	is1	0.320612	0.504852
ENSG00000047644	0.12693	5.29	2.53816	is5	0.101341	0.0399271
ENSG00000047644	0.12693	9.937	2.20843	is2	0.137577	0.0622962
ENSG00000047644	0.12693	7.009	2.08445	is4	0.0946607	0.0454128
ENSG00000047644	0.12693	5.403	1.14987	is3	0.0919335	0.0799514
ENSG00000047648	0.0460778	1	0.4133	is6	0.0108517	0.0262561
ENSG00000047648	0.0460778	0.308	0.294757	is5	0.0059004	0.0200179
ENSG00000047648	0.0460778	1	0.132949	is3	0.0170153	0.127983
ENSG00000047648	0.0460778	0.15	0.201504	is4	0.00202584	0.0100536
ENSG00000047849	0.00986548	3	28.3327	is6	0.032555	0.00114903
ENSG00000047849	0.00986548	1.946	23.4206	is5	0.0372798	0.00159175
ENSG00000047849	0.00986548	5.672	9.32081	is3	0.0965106	0.0103543
ENSG00000047849	0.00986548	2.525	2.26551	is1	0.0775724	0.0342405
ENSG00000047849	0.00986548	5.314	11.613	is4	0.0717687	0.00618003
ENSG00000047849	0.00986548	4.702	11.4667	is2	0.0650987	0.00567721
ENSG00000047932	0.00808301	1.159	2.52346	is3	0.0197207	0.00781495
ENSG00000047932	0.00808301	10.008	12.4131	is6	0.108603	0.00874908
ENSG00000047932	0.00808301	1.144	4.01912	is4	0.0154504	0.00384423
ENSG00000047932	0.00808301	1	5.20935	is5	0.0191571	0.00367745
ENSG00000047932	0.00808301	1	1.88139	is1	0.0307217	0.0163293
ENSG00000048028	0.029084	4.464	5.43389	is6	0.0484418	0.00891475
ENSG00000048028	0.029084	0.98	1.25123	is1	0.0301073	0.0240623
ENSG00000048028	0.029084	5.983	2.92206	is4	0.0808039	0.027653
ENSG00000048028	0.029084	7.957	1.70637	is3	0.135391	0.0793442
ENSG00000048028	0.029084	2.234	4.66714	is5	0.042797	0.00916986
ENSG00000048028	0.029084	4.194	2.28967	is2	0.0580655	0.0253597
ENSG00000048052	0.0466435	15.366	10.4962	is5	0.294368	0.0280452
ENSG00000048052	0.0466435	9.683	4.9063	is1	0.297479	0.0606319
ENSG00000048052	0.0466435	31.104	19.6578	is6	0.33753	0.0171703
ENSG00000048052	0.0466435	27.218	10.8981	is2	0.37683	0.0345778
ENSG00000048052	0.0466435	25.421	3.89407	is3	0.432545	0.111078
ENSG00000048052	0.0466435	16.92	8.05823	is4	0.228515	0.0283579
ENSG00000048162	0.0300699	1.125	1.14939	is1	0.034562	0.0300699
ENSG00000048342	0.0067196	0.387	4.45935	is5	0.00741381	0.00166253
ENSG00000048342	0.0067196	1.964	1.76459	is3	0.033418	0.0189381
ENSG00000048342	0.0067196	1.6	3.38928	is2	0.0221518	0.00653586
ENSG00000048342	0.0067196	0.335	3.58489	is4	0.00452437	0.00126207
ENSG00000048342	0.0067196	0.293	1.73124	is1	0.00900147	0.00519943
ENSG00000048392	0.00952699	2.104	9.08971	is5	0.0403066	0.00443431
ENSG00000048392	0.00952699	2.394	5.57034	is2	0.0331447	0.00595021
ENSG00000048392	0.00952699	2.219	4.05211	is1	0.0681715	0.0168237
ENSG00000048392	0.00952699	2.701	3.88208	is3	0.0459582	0.0118386
ENSG00000048392	0.00952699	3.615	5.6849	is4	0.0488227	0.00858813
ENSG00000048405	0.0318325	4.472	2.97375	is3	0.0760923	0.025588
ENSG00000048405	0.0318325	7.199	4.5164	is2	0.0996694	0.0220683
ENSG00000048405	0.0318325	14.901	6.91474	is5	0.28546	0.0412829
ENSG00000048405	0.0318325	12	10.2136	is6	0.13022	0.0127496
ENSG00000048405	0.0318325	14.323	4.41778	is4	0.193441	0.0437869
ENSG00000048405	0.0318325	3	2.02475	is1	0.0921652	0.0455194
ENSG00000048471	0.0294033	27.892	6.61732	is3	0.47459	0.0717194
ENSG00000048471	0.0294033	11.782	16.4869	is6	0.127854	0.00775492
ENSG00000048471	0.0294033	14.662	11.8675	is4	0.198019	0.0166859
ENSG00000048471	0.0294033	16.568	7.53233	is2	0.229382	0.0304531
ENSG00000048471	0.0294033	5.817	10.8878	is5	0.111437	0.0102351
ENSG00000048471	0.0294033	2.651	2.05813	is1	0.0814433	0.0395715
ENSG00000048540	0.00395252	0.15	0.512543	is4	0.00202584	0.00395252
ENSG00000048544	0.00153726	0.34	3.06212	is2	0.00470727	0.00153726
ENSG00000048649	0.0547582	32.614	17.9887	is6	0.353916	0.0196743
ENSG00000048649	0.0547582	22.128	17.7297	is5	0.423909	0.0239095
ENSG00000048649	0.0547582	29.548	7.70386	is3	0.502767	0.0652618
ENSG00000048649	0.0547582	30.556	9.87359	is2	0.423045	0.0428461
ENSG00000048649	0.0547582	48.981	9.46154	is4	0.661517	0.0699164
ENSG00000048649	0.0547582	14.606	4.19598	is1	0.448722	0.106941
ENSG00000048707	0.0508938	12	9.38192	is5	0.229886	0.024503
ENSG00000048707	0.0508938	14.262	5.77113	is4	0.192617	0.0333759
ENSG00000048707	0.0508938	24.501	3.41489	is3	0.416891	0.12208
ENSG00000048707	0.0508938	20.907	5.97028	is2	0.289455	0.0484827
ENSG00000048707	0.0508938	3.001	1.5655	is1	0.0921959	0.0588922
ENSG00000048707	0.0508938	18.795	11.3128	is6	0.203957	0.0180289
ENSG00000048740	0.00420773	0.15	1.99283	is4	0.00202584	0.00101657
ENSG00000048740	0.00420773	0.64	1.19758	is2	0.00886074	0.0073989
ENSG00000048828	0.0378741	26.143	11.4263	is3	0.44483	0.0389305
ENSG00000048828	0.0378741	44.139	24.0196	is6	0.478981	0.0199412
ENSG00000048828	0.0378741	16.926	24.3864	is5	0.324254	0.0132965
ENSG00000048828	0.0378741	10.926	3.85149	is1	0.335666	0.0871521
ENSG00000048828	0.0378741	56.096	15.2009	is2	0.776644	0.0510919
ENSG00000048828	0.0378741	22.077	17.7139	is4	0.298163	0.0168322
ENSG00000048991	0.066668	5.247	1.85941	is1	0.161197	0.0866925
ENSG00000048991	0.066668	19.42	9.48	is6	0.210739	0.0222299
ENSG00000048991	0.066668	17.661	6.04667	is4	0.238522	0.0394469
ENSG00000048991	0.066668	22.419	5.19462	is2	0.310389	0.059752
ENSG00000048991	0.066668	13.442	8.91186	is5	0.25751	0.0288952
ENSG00000048991	0.066668	26.802	2.79796	is3	0.456043	0.162991
ENSG00000049130	0.0206452	1.319	0.963196	is4	0.0178139	0.0184945
ENSG00000049130	0.0206452	0.393	1.51865	is5	0.00752875	0.00495752
ENSG00000049130	0.0206452	2	2.44256	is6	0.0217033	0.00888546
ENSG00000049130	0.0206452	0.85	0.56214	is1	0.0261135	0.0464537
ENSG00000049130	0.0206452	1.3	1.72575	is2	0.0179984	0.0104293
ENSG00000049130	0.0206452	0.658	0.323112	is3	0.011196	0.0346507
ENSG00000049167	0.0178853	0.471	2.31268	is5	0.00902301	0.00390154
ENSG00000049167	0.0178853	0.132	1.03823	is1	0.00405527	0.00390593
ENSG00000049167	0.0178853	2.236	1.52188	is4	0.0301985	0.019843
ENSG00000049167	0.0178853	6	4.08729	is6	0.0651099	0.0159299
ENSG00000049167	0.0178853	2.19	1.35725	is2	0.0303203	0.0223396
ENSG00000049167	0.0178853	2.2	0.904374	is3	0.0374336	0.0413917
ENSG00000049192	0.240524	10.571	1.79689	is6	0.114713	0.0638397
ENSG00000049192	0.240524	11	1.07641	is5	0.210728	0.19577
[truncated: 54,036 more rows]
